# Supplementary material for: Molecular Biological Comparison of Dental Pulp- and Apical Papilla-Derived Stem Cells
Source: Int J Mol Sci. 2022 Feb 27;23(5):2615. doi: 10.3390/ijms23052615 (PMC8910327; doi:10.3390/ijms23052615)
Supplement: Supplementary file 1 [file ijms-23-02615-s001.zip]

Archive with 91 entries (78 files):
- Supplementary File 1.pdf
- Supplementary File 2/
- Supplementary File 2/.DS_Store
- Supplementary File 2/206/
- Supplementary File 2/206/.DS_Store
- Supplementary File 2/206/CEL files/
- Supplementary File 2/206/CEL files/P206_01_DPSC_10-FBS_D1.CEL
- Supplementary File 2/206/CEL files/P206_02_DPSC_10-FBS_D14.CEL
- Supplementary File 2/206/CEL files/P206_03_DPSC_SP_D1.CEL
- Supplementary File 2/206/CEL files/P206_04_DPSC_SP_D14.CEL
- Supplementary File 2/206/CEL files/P206_05_SCAP_10-FBS_D1.CEL
- Supplementary File 2/206/CEL files/P206_06_SCAP_10-FBS_D14.CEL
- Supplementary File 2/206/CEL files/P206_07_SCAP_SP_D1.CEL
- Supplementary File 2/206/CEL files/P206_08_SCAP_SP_D14.CEL
- Supplementary File 2/206/CHP files/
- Supplementary File 2/206/CHP files/.DS_Store
- Supplementary File 2/206/CHP files/P206_01_DPSC_10-FBS_D1.sst-rma-gene-full.chp
- Supplementary File 2/206/CHP files/P206_02_DPSC_10-FBS_D14.sst-rma-gene-full.chp
- Supplementary File 2/206/CHP files/P206_03_DPSC_SP_D1.sst-rma-gene-full.chp
- Supplementary File 2/206/CHP files/P206_04_DPSC_SP_D14.sst-rma-gene-full.chp
- Supplementary File 2/206/CHP files/P206_05_SCAP_10-FBS_D1.sst-rma-gene-full.chp
- Supplementary File 2/206/CHP files/P206_06_SCAP_10-FBS_D14.sst-rma-gene-full.chp
- Supplementary File 2/206/CHP files/P206_07_SCAP_SP_D1.sst-rma-gene-full.chp
- Supplementary File 2/206/CHP files/P206_08_SCAP_SP_D14.sst-rma-gene-full.chp
- Supplementary File 2/206/JPG files/
- Supplementary File 2/206/JPG files/P206_01_DPSC_10-FBS_D1.JPG
- Supplementary File 2/206/JPG files/P206_02_DPSC_10-FBS_D14.JPG
- Supplementary File 2/206/JPG files/P206_03_DPSC_SP_D1.JPG
- Supplementary File 2/206/JPG files/P206_04_DPSC_SP_D14.JPG
- Supplementary File 2/206/JPG files/P206_05_SCAP_10-FBS_D1.JPG
- Supplementary File 2/206/JPG files/P206_06_SCAP_10-FBS_D14.JPG
- Supplementary File 2/206/JPG files/P206_07_SCAP_SP_D1.JPG
- Supplementary File 2/206/JPG files/P206_08_SCAP_SP_D14.JPG
- Supplementary File 2/206/QC/
- Supplementary File 2/206/QC/P206_Log Expression Signal.PNG
- Supplementary File 2/206/QC/P206_Log Probe Cell Intensity.PNG
- Supplementary File 2/206/QC/P206_Pearsons Correlation.PNG
- Supplementary File 2/206/QC/P206_QC Report.PDF
- Supplementary File 2/206/QC/P206_Relative Log Expression Signal.PNG
- Supplementary File 2/206/QC/P206_Relative Log Probe Cell Intensity.PNG
- Supplementary File 2/206/QC/P206_Report Table.TXT
- Supplementary File 2/206/QC/P206_Signal Histogram.PNG
- Supplementary File 2/206/QC/P206_Spearman Rank Correlation.PNG
- Supplementary File 2/206/Results/
- Supplementary File 2/206/Results/P206_Affymetrix Raw Data_SST-RMA.TXT
- Supplementary File 2/206/Results/P206_Affymetrix Result_SST-RMA.xlsx
- Supplementary File 2/206/Results/P206_Excel formulas_single comparisons.xlsx
- Supplementary File 2/229/
- Supplementary File 2/229/.DS_Store
- Supplementary File 2/229/CEL files/
- Supplementary File 2/229/CEL files/P229_01_DPSC_10-FBS_D1_wdh.CEL
- Supplementary File 2/229/CEL files/P229_02_DPSC_10-FBS_D14_wdh.CEL
- Supplementary File 2/229/CEL files/P229_03_DPSC_SP_D1_wdh.CEL
- Supplementary File 2/229/CEL files/P229_04_DPSC_SP_D14_wdh.CEL
- Supplementary File 2/229/CEL files/P229_05_SCAP_10-FBS_D1_wdh.CEL
- Supplementary File 2/229/CEL files/P229_06_SCAP_10-FBS_D14_wdh.CEL
- Supplementary File 2/229/CEL files/P229_07_SCAP_SP_D1_wdh.CEL
- Supplementary File 2/229/CEL files/P229_08_SCAP_SP_D14_wdh.CEL
- Supplementary File 2/229/CHP files/
- Supplementary File 2/229/CHP files/P229_01_DPSC_10-FBS_D1_wdh.sst-rma-gene-full.chp
- Supplementary File 2/229/CHP files/P229_02_DPSC_10-FBS_D14_wdh.sst-rma-gene-full.chp
- Supplementary File 2/229/CHP files/P229_03_DPSC_SP_D1_wdh.sst-rma-gene-full.chp
- Supplementary File 2/229/CHP files/P229_04_DPSC_SP_D14_wdh.sst-rma-gene-full.chp
- Supplementary File 2/229/CHP files/P229_05_SCAP_10-FBS_D1_wdh.sst-rma-gene-full.chp
- Supplementary File 2/229/CHP files/P229_06_SCAP_10-FBS_D14_wdh.sst-rma-gene-full.chp
- Supplementary File 2/229/CHP files/P229_07_SCAP_SP_D1_wdh.sst-rma-gene-full.chp
- Supplementary File 2/229/CHP files/P229_08_SCAP_SP_D14_wdh.sst-rma-gene-full.chp
- Supplementary File 2/229/JPG files/
- Supplementary File 2/229/JPG files/P229_01_DPSC_10-FBS_D1_wdh.JPG
- Supplementary File 2/229/JPG files/P229_02_DPSC_10-FBS_D14_wdh.JPG
- Supplementary File 2/229/JPG files/P229_03_DPSC_SP_D1_wdh.JPG
- Supplementary File 2/229/JPG files/P229_04_DPSC_SP_D14_wdh.JPG
- Supplementary File 2/229/JPG files/P229_05_SCAP_10-FBS_D1_wdh.JPG
- Supplementary File 2/229/JPG files/P229_06_SCAP_10-FBS_D14_wdh.JPG
- Supplementary File 2/229/JPG files/P229_07_SCAP_SP_D1_wdh.JPG
- Supplementary File 2/229/JPG files/P229_08_SCAP_SP_D14_wdh.JPG
- Supplementary File 2/229/QC/
- Supplementary File 2/229/QC/P228_Log Expression Signal.PNG
- Supplementary File 2/229/QC/P228_Log Probe Cell Intensity.PNG
- Supplementary File 2/229/QC/P228_Pearsons Correlation.PNG
- Supplementary File 2/229/QC/P228_Relative Log Expression Signal.PNG
- Supplementary File 2/229/QC/P228_Relative Log Probe Cell Intensity.PNG
- Supplementary File 2/229/QC/P228_Report Table.TXT
- Supplementary File 2/229/QC/P228_Signal Histogram.PNG
- Supplementary File 2/229/QC/P228_Spearman Rank Correlation.PNG
- Supplementary File 2/229/QC/P229_QC Report.PDF
- Supplementary File 2/229/Results/
- Supplementary File 2/229/Results/P229_Affymetrix Raw Data_SST-RMA.TXT
- Supplementary File 2/229/Results/P229_Affymetrix Result_SST-RMA.xlsx
- Supplementary File 2/229/Results/P229_Excel formulas_single comparisons.xlsx
- Supplementary File 3.pdf
