# Supplementary material for: Molecular Biological Comparison of Dental Pulp- and Apical Papilla-Derived Stem Cells
Source: Int J Mol Sci. 2022 Feb 27;23(5):2615. doi: 10.3390/ijms23052615 (PMC8910327; doi:10.3390/ijms23052615)
Supplement: Supplementary file 1 [file ijms-23-02615-s001.zip › Supplementary File 2/206/QC/P206_Report Table.TXT]

File	Threshold Test	apt-free-mem	apt-opt-probe-count	apt-opt-cc-expr-chp-out-dir	apt-opt-qc-groups-file	apt-opt-temp-dir	apt-opt-use-disk	apt-opt-diskCache	apt-opt-set-analysis-name	apt-opt-do-residuals	apt-opt-do-feature-effects	apt-opt-write-sketch	apt-opt-write-profile	bgrd_mean	pm_mean	all_probeset_probesets	all_probeset_atoms	all_probeset_mean	all_probeset_stdev	all_probeset_mad_residual_mean	all_probeset_mad_residual_stdev	all_probeset_rle_mean	all_probeset_rle_stdev	control->affx->bac_spike_probesets	control->affx->bac_spike_atoms	control->affx->bac_spike_mean	control->affx->bac_spike_stdev	control->affx->bac_spike_mad_residual_mean	control->affx->bac_spike_mad_residual_stdev	control->affx->bac_spike_rle_mean	control->affx->bac_spike_rle_stdev	control->affx->ercc->step_probesets	control->affx->ercc->step_atoms	control->affx->ercc->step_mean	control->affx->ercc->step_stdev	control->affx->ercc->step_mad_residual_mean	control->affx->ercc->step_mad_residual_stdev	control->affx->ercc->step_rle_mean	control->affx->ercc->step_rle_stdev	control->affx->polya_spike_probesets	control->affx->polya_spike_atoms	control->affx->polya_spike_mean	control->affx->polya_spike_stdev	control->affx->polya_spike_mad_residual_mean	control->affx->polya_spike_mad_residual_stdev	control->affx->polya_spike_rle_mean	control->affx->polya_spike_rle_stdev	control->bgp->antigenomic_probesets	control->bgp->antigenomic_atoms
P206_01_DPSC_10-FBS_D1.sst-rma-gene-full	Within Bounds	5347650355	300304	C:\Command_Console\Data\Default [Default]\P206\45247	Clariom_S_Human.r1.qcc	C:/Command_Console/Data/Default [Default]/P206/temp	true	50	sst-rma-gene-full	false	false	false	false	276.802094	890.120911	24351	247934	8.332061	3.387360	0.254658	0.187807	0.293636	0.367430	4	44	11.308765	1.835421	0.078368	0.071562	0.219615	0.046134	30	900	5.862583	0.934941	0.231893	0.065062	0.090094	0.070194	4	44	8.818623	1.558880	0.096604	0.051028	0.113826	0.079406	3	2901
P206_02_DPSC_10-FBS_D14.sst-rma-gene-full	Within Bounds	5347650355	300304	C:\Command_Console\Data\Default [Default]\P206\45247	Clariom_S_Human.r1.qcc	C:/Command_Console/Data/Default [Default]/P206/temp	true	50	sst-rma-gene-full	false	false	false	false	296.702057	765.387451	24351	247934	8.317271	3.337362	0.267264	0.192123	0.299676	0.398257	4	44	11.612987	1.793796	0.031331	0.022707	0.084607	0.048078	30	900	5.974239	0.934775	0.214720	0.060875	0.089427	0.065884	4	44	9.164112	1.491663	0.101904	0.070134	0.231664	0.094108	3	2901
P206_03_DPSC_SP_D1.sst-rma-gene-full	Within Bounds	5347650355	300304	C:\Command_Console\Data\Default [Default]\P206\45247	Clariom_S_Human.r1.qcc	C:/Command_Console/Data/Default [Default]/P206/temp	true	50	sst-rma-gene-full	false	false	false	false	344.940399	948.669067	24351	247934	8.335001	3.340436	0.240878	0.177536	0.241895	0.293838	4	44	11.440630	1.800424	0.055863	0.025256	0.087750	0.022091	30	900	6.033405	0.907093	0.247307	0.077599	0.137986	0.078447	4	44	8.864247	1.678874	0.164038	0.109232	0.081650	0.094625	3	2901
P206_04_DPSC_SP_D14.sst-rma-gene-full	Within Bounds	5347650355	300304	C:\Command_Console\Data\Default [Default]\P206\45247	Clariom_S_Human.r1.qcc	C:/Command_Console/Data/Default [Default]/P206/temp	true	50	sst-rma-gene-full	false	false	false	false	282.572144	808.505310	24351	247934	8.318723	3.364436	0.243821	0.176845	0.242167	0.321206	4	44	11.469018	1.820179	0.040879	0.025945	0.059362	0.061497	30	900	5.784829	0.963089	0.224591	0.075539	0.133503	0.105468	4	44	8.997782	1.632973	0.114929	0.062539	0.085050	0.111184	3	2901
P206_05_SCAP_10-FBS_D1.sst-rma-gene-full	Within Bounds	5347650355	300304	C:\Command_Console\Data\Default [Default]\P206\45247	Clariom_S_Human.r1.qcc	C:/Command_Console/Data/Default [Default]/P206/temp	true	50	sst-rma-gene-full	false	false	false	false	263.085114	726.378357	24351	247934	8.325740	3.378384	0.275967	0.193851	0.252184	0.288731	4	44	11.510306	1.738103	0.044450	0.014888	0.039057	0.041373	30	900	6.065913	0.886263	0.238080	0.072601	0.165751	0.111869	4	44	8.941098	1.558218	0.099398	0.080171	0.036531	0.026221	3	2901
P206_06_SCAP_10-FBS_D14.sst-rma-gene-full	Within Bounds	5347650355	300304	C:\Command_Console\Data\Default [Default]\P206\45247	Clariom_S_Human.r1.qcc	C:/Command_Console/Data/Default [Default]/P206/temp	true	50	sst-rma-gene-full	false	false	false	false	296.464142	735.219482	24351	247934	8.312253	3.324186	0.289935	0.203680	0.327165	0.432395	4	44	11.766126	1.802399	0.059178	0.033606	0.237746	0.037243	30	900	5.829530	0.941404	0.238910	0.069666	0.082171	0.070555	4	44	8.954324	1.642321	0.105187	0.070056	0.063512	0.038054	3	2901
P206_07_SCAP_SP_D1.sst-rma-gene-full	Within Bounds	5347650355	300304	C:\Command_Console\Data\Default [Default]\P206\45247	Clariom_S_Human.r1.qcc	C:/Command_Console/Data/Default [Default]/P206/temp	true	50	sst-rma-gene-full	false	false	false	false	303.369598	844.824829	24351	247934	8.328299	3.354733	0.247191	0.179556	0.233637	0.272388	4	44	11.524157	1.823908	0.051636	0.037541	0.023657	0.022873	30	900	5.941903	0.964009	0.230156	0.071568	0.074249	0.065569	4	44	8.939342	1.435423	0.131820	0.045276	0.157976	0.128179	3	2901
P206_08_SCAP_SP_D14.sst-rma-gene-full	Within Bounds	5347650355	300304	C:\Command_Console\Data\Default [Default]\P206\45247	Clariom_S_Human.r1.qcc	C:/Command_Console/Data/Default [Default]/P206/temp	true	50	sst-rma-gene-full	false	false	false	false	269.895660	734.699097	24351	247934	8.319884	3.341706	0.262864	0.195687	0.263917	0.350542	4	44	11.584795	1.802715	0.056615	0.031649	0.056415	0.045884	30	900	5.709468	0.980408	0.236634	0.077327	0.195785	0.118126	4	44	8.974417	1.633012	0.177742	0.094846	0.063438	0.036161	3	2901
[truncated: 61 more columns]
