# Supplementary material for: Molecular Biological Comparison of Dental Pulp- and Apical Papilla-Derived Stem Cells
Source: Int J Mol Sci. 2022 Feb 27;23(5):2615. doi: 10.3390/ijms23052615 (PMC8910327; doi:10.3390/ijms23052615)
Supplement: Supplementary file 1 [file ijms-23-02615-s001.zip › Supplementary File 2/206/Results/P206_Affymetrix Result_SST-RMA.xlsx]

## Sheet: P206_Affymetrix Result_SST-RMA
Probe Set ID	P206_01_DPSC_10-FBS_D1_log2 Signal	P206_02_DPSC_10-FBS_D14_log2 Signal	P206_03_DPSC_SP_D1_log2 Signal	P206_04_DPSC_SP_D14_log2 Signal		Sig log ratio_10-FBS_D14 vs 10-FBS_D1	Fold Change_10-FBS_D14 vs 10-FBS_D1		Sig log ratio_SP_D14 vs SP_D1	Fold Change_SP_D14 vs SP_D1		P206_05_SCAP_10-FBS_D1_log2 Signal	P206_06_SCAP_10-FBS_D14_log2 Signal	P206_07_SCAP_SP_D1_log2 Signal	P206_08_SCAP_SP_D14_log2 Signal		Sig log ratio_SCAP_10-FBS_D14 vs SCAP_10-FBS_D1	Fold Change_10-FBS_D14 vs 10-FBS_D1		Sig log ratio_SCAP_SP_D14 vs SCAP_SP_D1	Fold Change_SP_D14 vs SP_D1		Gene Accession	Gene Symbol	Gene Description	Cytoband	mRNA Accession	mRNA Source	mRna - Description	mRNA Assignment Score	mRNA Assignment Coverage	mRNA - Direct Probes	mRNA - Possible Probes	mRNA - xhyb	UniGene ID	UniGene Expression Information	Chromosome	Strand	Start	Stop	SwissProt mRna Accession	SwissProt accession	GO Biological Process ID	GO Biological Process Term	GO Biological Process Evidence	GO Cellular Component ID	GO Cellular Component Term	GO Cellular Component Evidence	GO Molecular Function ID
TC0900010794.hg.1	4.70818	15.1879	5.08269	8.28822		10.4797	1427.9		3.20553	9.22486		6.2516	15.6973	5.12144	9.02801		9.44569	697.327		3.90657	14.9966		NM_014057	OGN	osteoglycin	9q22	NM_014057	RefSeq	Homo sapiens osteoglycin (OGN), transcript variant 3, mRNA.	100	100	0	---	FALSE	Hs.109439	adipose tissue| adrenal gland| bone| brain| cervix| connective tissue| ear| embryonic tissue| esophagus| eye| heart| intestine| kidney| larynx| liver| lung| mammary gland| mouth| muscle| nerve| pancreas| parathyroid| pituitary gland| placenta| prostate| stomach| testis| thymus| trachea| uterus| vascular|adrenal tumor| chondrosarcoma| colorectal tumor| esophageal tumor| gastrointestinal tumor| hea…	chr9	-	92383967	92404696	NM_014057	P20774	GO:0005975 // GO:0018146 // GO:0030203 // GO:0035385 // GO:0042339 // GO:0042340 // GO:0044281 // GO:0048662 // GO:0048846 // GO:0050770 // GO:0035385 // GO:0048846 // GO:0050770	carbohydrate metabolic process // keratan sulfate biosynthetic process // glycosaminoglycan metabolic process // Roundabout signaling pathway // keratan sulfate metabolic process // keratan sulfate catabolic process // small molecule metabolic process // negative regulation of smooth muscle cell proliferation // axon extension involved in axon guidance // regulation of axonogenesis // Roundabout …	traceable author statement // traceable author statement // traceable author statement // not recorded // traceable author statement // traceable author statement // traceable author statement // inferred from sequence or structural similarity // not recorded // not recorded // --- // --- // ---	GO:0005576 // GO:0005578 // GO:0005615 // GO:0005796 // GO:0031012 // GO:0043202 // GO:0070062 // GO:1903561 // GO:0005576 // GO:0005578 // GO:0005578 // GO:0005783	extracellular region // proteinaceous extracellular matrix // extracellular space // Golgi lumen // extracellular matrix // lysosomal lumen // extracellular exosome // extracellular vesicle // extracellular region // proteinaceous extracellular matrix // proteinaceous extracellular matrix // endoplasmic reticulum	traceable author statement // not recorded // inferred from direct assay // traceable author statement // inferred from direct assay // traceable author statement // inferred from direct assay // inferred from direct assay // inferred from electronic annotation // --- // inferred from electronic annotation // inferred from direct assay	GO:0005515 // GO:0008083 // GO:0008201 // GO:0048495 // GO:0008201 // GO:0048495
TC0900010797.hg.1	7.24404	15.8071	7.51469	13.9299		8.56306	378.214		6.41516	85.3408		8.23669	15.0958	8.21549	13.7225		6.85913	116.093		5.50704	45.4762		NM_001193335	ASPN	asporin	9q22	NM_001193335	RefSeq	Homo sapiens asporin (ASPN), transcript variant 2, mRNA.	100	100	0	---	FALSE	Hs.435655	adipose tissue| adrenal gland| bladder| bone| brain| cervix| connective tissue| ear| embryonic tissue| esophagus| eye| heart| intestine| kidney| larynx| liver| lung| mammary gland| mouth| muscle| pancreas| pharynx| pituitary gland| placenta| skin| stomach| thymus| trachea| umbilical cord| uterus| vascular| breast (mammary gland) tumor| chondrosarcoma| esophageal tumor| gastrointestinal tumor| ger…	chr9	-	92456205	92482562	NM_001193335	Q9BXN1	GO:0030282 // GO:0030512 // GO:0070171 // GO:0031214 // GO:0070171	bone mineralization // negative regulation of transforming growth factor beta receptor signaling pathway // negative regulation of tooth mineralization // biomineral tissue development // negative regulation of tooth mineralization	inferred from direct assay // inferred from direct assay // inferred from sequence or structural similarity // inferred from electronic annotation // inferred from electronic annotation	GO:0005578 // GO:0031012 // GO:0005576 // GO:0005578	proteinaceous extracellular matrix // extracellular matrix // extracellular region // proteinaceous extracellular matrix	inferred from direct assay // inferred from direct assay // inferred from electronic annotation // inferred from electronic annotation	GO:0005509 // GO:0005518 // GO:0005509
TC0300006446.hg.1	4.79097	12.9094	4.72544	5.05527		8.11843	277.902		0.32983	1.25687		5.42172	11.5711	4.68218	4.96718		6.14938	70.9818		0.285002	1.21841		NM_001289080	CNTN6	contactin 6	3p26.3	NM_001289080	RefSeq	Homo sapiens contactin 6 (CNTN6), transcript variant 2, mRNA.	100	100	0	---	FALSE	Hs.387300	adrenal gland| bone| brain| ear| embryonic tissue| eye| intestine| kidney| lung| placenta| testis| uterus| chondrosarcoma| germ cell tumor| kidney tumor| normal| ovarian tumor|embryoid body| fetus| adult	chr3	+	1092576	1404217	NM_001289080	Q9UQ52	GO:0007155 // GO:0007219 // GO:0007411 // GO:0007417 // GO:0007155	cell adhesion // Notch signaling pathway // axon guidance // central nervous system development // cell adhesion	inferred from electronic annotation // inferred from electronic annotation // traceable author statement // traceable author statement // traceable author statement	GO:0005886 // GO:0031225 // GO:0016020	plasma membrane // anchored component of membrane // membrane	inferred from electronic annotation // inferred from electronic annotation // inferred from electronic annotation	---
TC0100007243.hg.1	5.32932	13.0405	5.29416	10.9492		7.71116	209.551		5.65505	50.3896		7.183	11.9927	5.69193	11.0079		4.80975	28.0465		5.31595	39.8347		NM_000478	ALPL	alkaline phosphatase, liver/bone/kidney	1p36.12	NM_000478	RefSeq	Homo sapiens alkaline phosphatase, liver/bone/kidney (ALPL), transcript variant 1, mRNA.	100	100	0	---	FALSE	Hs.75431	adipose tissue| adrenal gland| blood| bone| brain| cervix| connective tissue| embryonic tissue| eye| heart| intestine| kidney| liver| lung| lymph| lymph node| mammary gland| mouth| nerve| ovary| pancreas| pharynx| placenta| prostate| skin| spleen| testis| thyroid| trachea| uterus|adrenal tumor| breast (mammary gland) tumor| chondrosarcoma| germ cell tumor| glioma| head and neck tumor| kidney tumo…	chr1	+	21509365	21578412	NM_000478	P05186	GO:0001501 // GO:0001649 // GO:0001958 // GO:0003006 // GO:0016311 // GO:0032496 // GO:0033280 // GO:0046677 // GO:0051384 // GO:0071407 // GO:0071529 // GO:0008152 // GO:0031214	skeletal system development // osteoblast differentiation // endochondral ossification // developmental process involved in reproduction // dephosphorylation // response to lipopolysaccharide // response to vitamin D // response to antibiotic // response to glucocorticoid // cellular response to organic cyclic compound // cementum mineralization // metabolic process // biomineral tissue developme…	traceable author statement // inferred from direct assay // inferred from electronic annotation // inferred from electronic annotation // inferred from electronic annotation // inferred from electronic annotation // inferred from expression pattern // inferred from electronic annotation // inferred from electronic annotation // inferred from electronic annotation // inferred from electronic annot…	GO:0005578 // GO:0005615 // GO:0005886 // GO:0016020 // GO:0016021 // GO:0031225 // GO:0070062 // GO:0016020 // GO:0065010	proteinaceous extracellular matrix // extracellular space // plasma membrane // membrane // integral component of membrane // anchored component of membrane // extracellular exosome // membrane // extracellular membrane-bounded organelle	inferred from electronic annotation // inferred from electronic annotation // inferred from electronic annotation // inferred from direct assay // inferred from electronic annotation // inferred from electronic annotation // inferred from direct assay // inferred from electronic annotation // inferred from electronic annotation	GO:0004035 // GO:0005515 // GO:0016462 // GO:0046872 // GO:0003824 // GO:0016787 // GO:0016791
TC0900010796.hg.1	8.08362	15.3855	11.6323	15.9265		7.3019	157.794		4.29419	19.6191		9.82213	14.7697	12.3255	15.9602		4.94758	30.8581		3.6347	12.4209		NM_005014	OMD	osteomodulin	9q22.31	NM_005014	RefSeq	Homo sapiens osteomodulin (OMD), mRNA.	100	100	0	---	FALSE	Hs.94070	bone| brain| connective tissue| embryonic tissue| eye| heart| kidney| lung| lymph node| mammary gland| mouth| muscle| nerve| pancreas| pharynx| placenta| stomach| testis| trachea| uterus| vascular| breast (mammary gland) tumor| chondrosarcoma| germ cell tumor| head and neck tumor| non-neoplasia| normal| fetus| adult	chr9	-	92414245	92424554	NM_005014	Q99983	GO:0005975 // GO:0007155 // GO:0007409 // GO:0018146 // GO:0030203 // GO:0030500 // GO:0042339 // GO:0042340 // GO:0044281 // GO:0007409	carbohydrate metabolic process // cell adhesion // axonogenesis // keratan sulfate biosynthetic process // glycosaminoglycan metabolic process // regulation of bone mineralization // keratan sulfate metabolic process // keratan sulfate catabolic process // small molecule metabolic process // axonogenesis	traceable author statement // inferred from electronic annotation // not recorded // traceable author statement // traceable author statement // inferred from electronic annotation // traceable author statement // traceable author statement // traceable author statement // ---	GO:0005576 // GO:0005578 // GO:0005615 // GO:0005796 // GO:0043202 // GO:0070062 // GO:0005576 // GO:0005578 // GO:0005578 // GO:0005615 // GO:0031012	extracellular region // proteinaceous extracellular matrix // extracellular space // Golgi lumen // lysosomal lumen // extracellular exosome // extracellular region // proteinaceous extracellular matrix // proteinaceous extracellular matrix // extracellular space // extracellular matrix	traceable author statement // not recorded // not recorded // traceable author statement // traceable author statement // inferred from direct assay // inferred from electronic annotation // --- // inferred from electronic annotation // --- // inferred from electronic annotation	---
TC0500010615.hg.1	6.48998	13.5889	7.16294	11.2773		7.09896	137.089		4.11436	17.3199		6.81179	13.5931	7.17179	11.4035		6.78129	109.994		4.23175	18.7882		NM_001085486	SEPP1	selenoprotein P, plasma, 1	5q31	NM_001085486	RefSeq	Homo sapiens selenoprotein P, plasma, 1 (SEPP1), transcript variant 2, mRNA.	100	100	0	---	FALSE	Hs.275775 // Hs.745017	adipose tissue| adrenal gland| ascites| bladder| blood| bone| bone marrow| brain| cervix| connective tissue| ear| embryonic tissue| esophagus| eye| heart| intestine| kidney| larynx| liver| lung| lymph node| mammary gland| mouth| muscle| nerve| ovary| pancreas| parathyroid| pharynx| pituitary gland| placenta| prostate| skin| spleen| stomach| testis| thymus| thyroid| trachea| uterus| vascular|adren…	chr5	-	42799880	42887392	NM_001085486	Q4G0S7	GO:0001887 // GO:0006979 // GO:0007420 // GO:0007626 // GO:0009791 // GO:0019953 // GO:0040007	selenium compound metabolic process // response to oxidative stress // brain development // locomotory behavior // post-embryonic development // sexual reproduction // growth	inferred from electronic annotation // traceable author statement // inferred from electronic annotation // inferred from electronic annotation // inferred from electronic annotation // inferred from electronic annotation // inferred from electronic annotation	GO:0005576 // GO:0005615 // GO:0070062 // GO:0005576	extracellular region // extracellular space // extracellular exosome // extracellular region	non-traceable author statement // inferred from electronic annotation // inferred from direct assay // inferred from electronic annotation	GO:0008430 // GO:0008430
TC1200007365.hg.1	4.95658	11.9277	4.88082	6.72412		6.97109	125.46		1.8433	3.5883		4.8422	10.1934	4.87228	5.71155		5.35118	40.8194		0.839277	1.78915		NM_001164595	PDZRN4	PDZ domain containing ring finger 4	12q12	NM_001164595	RefSeq	Homo sapiens PDZ domain containing ring finger 4 (PDZRN4), transcript variant 1, mRNA.	100	100	0	---	FALSE	Hs.380044	brain| ear| embryonic tissue| mammary gland| nerve| ovary| placenta| prostate| testis| thyroid| breast (mammary gland) tumor| germ cell tumor| head and neck tumor| normal| ovarian tumor| blastocyst| fetus| juvenile| adult	chr12	+	41188448	41574590	NM_001164595	Q6ZMN7	GO:0016567 // GO:0016567 // GO:0016567	protein ubiquitination // protein ubiquitination // protein ubiquitination	not recorded // --- // inferred from electronic annotation	---	---	---	GO:0008270 // GO:0061630 // GO:0004842 // GO:0046872 // GO:0061630
TC1000012482.hg.1	8.1309	14.9416	7.84408	13.3665		6.81068	112.259		5.52238	45.9624		8.50516	13.2978	7.21348	12.8455		4.79264	27.7159		5.63199	49.5905		NM_001098175	ENTPD1	ectonucleoside triphosphate diphosphohydrolase 1	10q24	NM_001098175	RefSeq	Homo sapiens ectonucleoside triphosphate diphosphohydrolase 1 (ENTPD1), transcript variant 2, mRNA.	100	100	0	---	FALSE	Hs.576612	adrenal gland| ascites| blood| bone| bone marrow| brain| cervix| connective tissue| embryonic tissue| esophagus| eye| heart| intestine| kidney| liver| lung| lymph node| mammary gland| muscle| nerve| ovary| pancreas| parathyroid| pharynx| pituitary gland| placenta| prostate| skin| spleen| stomach| testis| thymus| thyroid| tonsil| trachea| umbilical cord| uterus| bladder carcinoma| breast (mammary …	chr10	+	95711779	95877266	NM_001098175	P49961	GO:0007155 // GO:0007186 // GO:0007596 // GO:0009181 // GO:0030168	cell adhesion // G-protein coupled receptor signaling pathway // blood coagulation // purine ribonucleoside diphosphate catabolic process // platelet activation	non-traceable author statement // inferred from electronic annotation // traceable author statement // inferred from electronic annotation // inferred from electronic annotation	GO:0005605 // GO:0005886 // GO:0005887 // GO:0016020 // GO:0070062 // GO:0016020 // GO:0016021	basal lamina // plasma membrane // integral component of plasma membrane // membrane // extracellular exosome // membrane // integral component of membrane	inferred from electronic annotation // non-traceable author statement // traceable author statement // inferred from direct assay // inferred from direct assay // inferred from electronic annotation // inferred from electronic annotation	GO:0005515 // GO:0005524 // GO:0017110 // GO:0017111 // GO:0000166 // GO:0016787
TC0X00010851.hg.1	6.71799	13.4352	6.28978	11.8822		6.71722	105.217		5.59244	48.2494		8.35455	14.3969	7.68268	12.5617		6.0423	65.9044		4.87904	29.4263		NM_001164617	GPC3	glypican 3	Xq26.1	NM_001164617	RefSeq	Homo sapiens glypican 3 (GPC3), transcript variant 1, mRNA.	100	100	0	---	FALSE	Hs.644108	adrenal gland| blood| bone| brain| connective tissue| ear| embryonic tissue| eye| heart| intestine| kidney| liver| lung| mammary gland| mouth| muscle| ovary| pancreas| pharynx| pituitary gland| placenta| prostate| skin| spleen| testis| thymus| thyroid| trachea| umbilical cord| uterus| vascular| bladder carcinoma| breast (mammary gland) tumor| chondrosarcoma| colorectal tumor| germ cell tumor| hea…	chrX	-	133535745	133985895	NM_001164617	P51654	GO:0001523 // GO:0001658 // GO:0005975 // GO:0006024 // GO:0006027 // GO:0007603 // GO:0009653 // GO:0009948 // GO:0010171 // GO:0010466 // GO:0030203 // GO:0030204 // GO:0030282 // GO:0030316 // GO:0030324 // GO:0030513 // GO:0035116 // GO:0044281 // GO:0045732 // GO:0045807 // GO:0045879 // GO:0045880 // GO:0045926 // GO:0046326 // GO:0050680 // GO:0060976 // GO:0072138 // GO:0072180 // GO:0072…	retinoid metabolic process // branching involved in ureteric bud morphogenesis // carbohydrate metabolic process // glycosaminoglycan biosynthetic process // glycosaminoglycan catabolic process // phototransduction, visible light // anatomical structure morphogenesis // anterior/posterior axis specification // body morphogenesis // negative regulation of peptidase activity // glycosaminoglycan me…	traceable author statement // inferred from electronic annotation // traceable author statement // traceable author statement // traceable author statement // traceable author statement // traceable author statement // inferred from electronic annotation // inferred from electronic annotation // inferred from electronic annotation // traceable author statement // traceable author statement // inf…	GO:0005578 // GO:0005615 // GO:0005796 // GO:0005886 // GO:0005887 // GO:0043202 // GO:0046658 // GO:0070062 // GO:0005576 // GO:0005764 // GO:0005886 // GO:0016020 // GO:0031225	proteinaceous extracellular matrix // extracellular space // Golgi lumen // plasma membrane // integral component of plasma membrane // lysosomal lumen // anchored component of plasma membrane // extracellular exosome // extracellular region // lysosome // plasma membrane // membrane // anchored component of membrane	inferred from electronic annotation // inferred from electronic annotation // traceable author statement // traceable author statement // traceable author statement // traceable author statement // inferred from electronic annotation // inferred from direct assay // inferred from electronic annotation // inferred from electronic annotation // inferred from electronic annotation // inferred from e…	GO:0005515 // GO:0043395 // GO:0060422 // GO:0030414
TC1100012130.hg.1	6.7205	13.2375	5.92041	6.30869		6.51696	91.5802		0.388277	1.30883		6.11085	13.1526	6.24653	5.79863		7.04175	131.759		-0.447903	-1.36406		NM_002425	MMP10	matrix metallopeptidase 10	11q22.3	NM_002425	RefSeq	Homo sapiens matrix metallopeptidase 10 (MMP10), mRNA.	100	100	0	---	FALSE	Hs.2258	brain| esophagus| intestine| larynx| liver| lung| mouth| muscle| ovary| pancreas| pharynx| skin| thyroid| uterus| vascular| esophageal tumor| gastrointestinal tumor| germ cell tumor| glioma| head and neck tumor| liver tumor| lung tumor| normal| ovarian tumor| uterine tumor| fetus| adult	chr11	-	102770502	102780628	NM_002425	P09238	GO:0006508 // GO:0022617 // GO:0030198 // GO:0030334 // GO:0030574 // GO:0006508 // GO:0030574	proteolysis // extracellular matrix disassembly // extracellular matrix organization // regulation of cell migration // collagen catabolic process // proteolysis // collagen catabolic process	inferred from electronic annotation // traceable author statement // traceable author statement // inferred from electronic annotation // traceable author statement // traceable author statement // inferred from electronic annotation	GO:0005576 // GO:0005578 // GO:0005615 // GO:0005576 // GO:0005578 // GO:0031012	extracellular region // proteinaceous extracellular matrix // extracellular space // extracellular region // proteinaceous extracellular matrix // extracellular matrix	traceable author statement // inferred from electronic annotation // traceable author statement // inferred from electronic annotation // traceable author statement // inferred from electronic annotation	GO:0004222 // GO:0005509 // GO:0008270 // GO:0004222 // GO:0008233 // GO:0008237 // GO:0008270 // GO:0016787 // GO:0046872
TC0300007117.hg.1	7.03947	13.2543	7.04572	8.25478		6.21487	74.2786		1.20906	2.31187		7.01132	11.6408	6.91501	8.68366		4.62949	24.7523		1.76865	3.40735		NM_001248	ENTPD3	ectonucleoside triphosphate diphosphohydrolase 3	3p21.3	NM_001248	RefSeq	Homo sapiens ectonucleoside triphosphate diphosphohydrolase 3 (ENTPD3), transcript variant 2, mRNA.	100	100	0	---	FALSE	Hs.441145	bladder| brain| esophagus| eye| kidney| larynx| liver| lung| lymph node| mouth| nerve| pancreas| pituitary gland| prostate| spleen| testis| thymus| trachea| uterus| esophageal tumor| germ cell tumor| head and neck tumor| kidney tumor| liver tumor| lung tumor| non-neoplasia| normal| pancreatic tumor| uterine tumor| fetus| juvenile| adult	chr3	+	40387156	40428626	NM_001248	O75355	GO:0009134 // GO:0009143	nucleoside diphosphate catabolic process // nucleoside triphosphate catabolic process	inferred from electronic annotation // inferred from electronic annotation	GO:0005886 // GO:0016021 // GO:0016020	plasma membrane // integral component of membrane // membrane	inferred from electronic annotation // inferred from electronic annotation // inferred from electronic annotation	GO:0005515 // GO:0005524 // GO:0017110 // GO:0017111 // GO:0000166 // GO:0016787
TC0100015102.hg.1	7.12316	13.1376	8.42715	12.7422		6.01446	64.6447		4.31507	19.9051		7.1252	13.1143	8.09221	13.2633		5.98905	63.5159		5.17107	36.0285		NM_001190709	COL11A1	collagen, type XI, alpha 1	1p21	NM_001190709	RefSeq	Homo sapiens collagen, type XI, alpha 1 (COL11A1), transcript variant E, mRNA.	100	100	0	---	FALSE	Hs.523446	adrenal gland| ascites| bone| bone marrow| brain| connective tissue| ear| embryonic tissue| eye| heart| intestine| larynx| liver| lung| mammary gland| mouth| muscle| pancreas| placenta| skin| stomach| testis| uterus|adrenal tumor| breast (mammary gland) tumor| chondrosarcoma| colorectal tumor| gastrointestinal tumor| germ cell tumor| glioma| head and neck tumor| leukemia| liver tumor| non-neoplas…	chr1	-	102876467	103108496	NM_001190709	P12107	GO:0001502 // GO:0001503 // GO:0002063 // GO:0006029 // GO:0007601 // GO:0007605 // GO:0022617 // GO:0030198 // GO:0030198 // GO:0030199 // GO:0030574 // GO:0035987 // GO:0035989 // GO:0042472 // GO:0048704 // GO:0050910 // GO:0055010 // GO:0003007 // GO:0030199 // GO:0048705 // GO:0051216	cartilage condensation // ossification // chondrocyte development // proteoglycan metabolic process // visual perception // sensory perception of sound // extracellular matrix disassembly // extracellular matrix organization // extracellular matrix organization // collagen fibril organization // collagen catabolic process // endodermal cell differentiation // tendon development // inner ear morph…	inferred from electronic annotation // inferred from electronic annotation // inferred from electronic annotation // inferred from electronic annotation // inferred from mutant phenotype // inferred from mutant phenotype // traceable author statement // non-traceable author statement // traceable author statement // non-traceable author statement // traceable author statement // inferred from exp…	GO:0005576 // GO:0005592 // GO:0005592 // GO:0005788 // GO:0005576 // GO:0005578 // GO:0005581 // GO:0031012	extracellular region // collagen type XI trimer // collagen type XI trimer // endoplasmic reticulum lumen // extracellular region // proteinaceous extracellular matrix // collagen trimer // extracellular matrix	traceable author statement // inferred from direct assay // non-traceable author statement // traceable author statement // inferred from electronic annotation // inferred from electronic annotation // inferred from electronic annotation // inferred from electronic annotation	GO:0005201 // GO:0030674 // GO:0046872 // GO:0050840 // GO:0005201
TC1700011574.hg.1	6.28727	12.2873	8.62433	13.6112		6.00004	64.0019		4.98682	31.7091		7.28324	12.3052	8.67194	13.6138		5.02198	32.4913		4.94188	30.7364		NM_001288985	ABCA8	ATP binding cassette subfamily A member 8	17q24	NM_001288985	RefSeq	Homo sapiens ATP-binding cassette, sub-family A (ABC1), member 8 (ABCA8), transcript variant 1, mRNA.	100	100	0	---	FALSE	Hs.58351	adipose tissue| adrenal gland| brain| connective tissue| ear| embryonic tissue| eye| heart| intestine| kidney| liver| lung| mammary gland| mouth| muscle| nerve| pancreas| pituitary gland| prostate| spleen| stomach| testis| trachea| uterus| vascular|adrenal tumor| breast (mammary gland) tumor| gastrointestinal tumor| germ cell tumor| glioma| head and neck tumor| liver tumor| non-neoplasia| normal|…	chr17	-	68867287	68955392	NM_001288985	O94911	GO:0006810 // GO:0006869 // GO:0008152 // GO:0055085 // GO:0055085 // GO:0006810 // GO:0006869 // GO:0055085	transport // lipid transport // metabolic process // transmembrane transport // transmembrane transport // transport // lipid transport // transmembrane transport	inferred from direct assay // not recorded // inferred from electronic annotation // not recorded // traceable author statement // inferred from electronic annotation // --- // ---	GO:0005743 // GO:0005886 // GO:0016021 // GO:0043231 // GO:0005743 // GO:0005743 // GO:0005886 // GO:0016020 // GO:0043231	mitochondrial inner membrane // plasma membrane // integral component of membrane // intracellular membrane-bounded organelle // mitochondrial inner membrane // mitochondrial inner membrane // plasma membrane // membrane // intracellular membrane-bounded organelle	not recorded // traceable author statement // inferred from electronic annotation // not recorded // --- // inferred from electronic annotation // inferred from electronic annotation // inferred from electronic annotation // ---	GO:0005524 // GO:0042626 // GO:0000166 // GO:0005215 // GO:0016887
TC1100012137.hg.1	4.74043	10.7327	4.77425	6.3448		5.99223	63.6562		1.57055	2.97018		4.39028	14.0325	4.57388	6.37427		9.64224	799.105		1.80039	3.48314		NM_002427	MMP13	matrix metallopeptidase 13	11q22.3	NM_002427	RefSeq	Homo sapiens matrix metallopeptidase 13 (MMP13), mRNA.	100	100	0	---	FALSE	Hs.2936	bone| bone marrow| brain| connective tissue| ear| embryonic tissue| esophagus| intestine| lung| mouth| pituitary gland| prostate| thyroid| trachea| chondrosarcoma| esophageal tumor| head and neck tumor| leukemia| non-neoplasia| normal| prostate cancer| soft tissue/muscle tissue tumor| fetus| adult	chr11	-	102942992	102955734	NM_002427	P45452	GO:0001554 // GO:0001666 // GO:0001958 // GO:0003417 // GO:0006508 // GO:0009612 // GO:0022617 // GO:0022617 // GO:0030198 // GO:0030282 // GO:0030574 // GO:0030574 // GO:0031623 // GO:0035116 // GO:0042493 // GO:0043171 // GO:0043627 // GO:0044267 // GO:0060349 // GO:0001503 // GO:0006508 // GO:0030574 // GO:0051216	luteolysis // response to hypoxia // endochondral ossification // growth plate cartilage development // proteolysis // response to mechanical stimulus // extracellular matrix disassembly // extracellular matrix disassembly // extracellular matrix organization // bone mineralization // collagen catabolic process // collagen catabolic process // receptor internalization // embryonic hindlimb morpho…	inferred from electronic annotation // inferred from electronic annotation // inferred from electronic annotation // inferred from electronic annotation // inferred from electronic annotation // inferred from electronic annotation // inferred from mutant phenotype // traceable author statement // traceable author statement // inferred from electronic annotation // inferred from direct assay // tr…	GO:0005576 // GO:0005583 // GO:0005615 // GO:0005764 // GO:0005794 // GO:0046581 // GO:0005576 // GO:0005578 // GO:0005615 // GO:0031012 // GO:0005581	extracellular region // fibrillar collagen trimer // extracellular space // lysosome // Golgi apparatus // intercellular canaliculus // extracellular region // proteinaceous extracellular matrix // extracellular space // extracellular matrix // collagen trimer	traceable author statement // inferred from electronic annotation // inferred from electronic annotation // inferred from electronic annotation // inferred from electronic annotation // inferred from electronic annotation // inferred from electronic annotation // inferred from electronic annotation // traceable author statement // inferred from electronic annotation // inferred from electronic an…	GO:0001968 // GO:0004222 // GO:0005509 // GO:0005518 // GO:0008270 // GO:0048306 // GO:0050750 // GO:0004222 // GO:0004222 // GO:0005509 // GO:0008233 // GO:0008237 // GO:0008270 // GO:0008270 // GO:0016787 // GO:0046872
TC0100010584.hg.1	5.21895	10.8555	4.6207	12.1433		5.63658	49.7486		7.52261	183.879		4.63019	7.70883	5.02939	9.94899		3.07864	8.44815		4.9196	30.2655		NM_001282692	FMO1	flavin containing monooxygenase 1	1q24.3	NM_001282692	RefSeq	Homo sapiens flavin containing monooxygenase 1 (FMO1), transcript variant 1, mRNA.	100	100	0	---	FALSE	Hs.1424	brain| embryonic tissue| eye| heart| intestine| kidney| liver| lung| lymph node| mammary gland| muscle| pharynx| placenta| testis| thymus| uterus| breast (mammary gland) tumor| colorectal tumor| germ cell tumor| kidney tumor| liver tumor| normal| primitive neuroectodermal tumor of the CNS| fetus| juvenile| adult	chr1	+	171248471	171285978	NM_001282692	Q01740	GO:0006082 // GO:0006805 // GO:0006970 // GO:0009404 // GO:0017144 // GO:0032496 // GO:0044281 // GO:0070995 // GO:0017144 // GO:0017144 // GO:0055114	organic acid metabolic process // xenobiotic metabolic process // response to osmotic stress // toxin metabolic process // drug metabolic process // response to lipopolysaccharide // small molecule metabolic process // NADPH oxidation // drug metabolic process // drug metabolic process // oxidation-reduction process	inferred from direct assay // traceable author statement // inferred from electronic annotation // inferred from direct assay // not recorded // inferred from electronic annotation // traceable author statement // inferred from direct assay // --- // inferred from electronic annotation // inferred from electronic annotation	GO:0005788 // GO:0005789 // GO:0016021 // GO:0005783 // GO:0016020 // GO:0031090 // GO:0043231	endoplasmic reticulum lumen // endoplasmic reticulum membrane // integral component of membrane // endoplasmic reticulum // membrane // organelle membrane // intracellular membrane-bounded organelle	traceable author statement // inferred from electronic annotation // inferred from electronic annotation // inferred from electronic annotation // inferred from electronic annotation // inferred from electronic annotation // inferred from electronic annotation	GO:0004497 // GO:0004499 // GO:0004499 // GO:0050660 // GO:0050661 // GO:0004497 // GO:0004497 // GO:0004499 // GO:0016491
TC1000011923.hg.1	7.26591	12.8025	7.52818	7.54052		5.53663	46.4185		0.01234	1.00859		8.35304	11.3578	8.486	9.99987		3.00475	8.02636		1.51388	2.85576		NM_001145453	GFRA1	GDNF family receptor alpha 1	10q26.11	NM_001145453	RefSeq	Homo sapiens GDNF family receptor alpha 1 (GFRA1), transcript variant 3, mRNA.	100	100	0	---	FALSE	Hs.388347	adipose tissue| blood| bone| bone marrow| brain| connective tissue| ear| embryonic tissue| eye| heart| intestine| kidney| liver| mammary gland| muscle| parathyroid| pharynx| prostate| skin| spleen| testis| trachea| uterus| breast (mammary gland) tumor| chondrosarcoma| germ cell tumor| glioma| kidney tumor| leukemia| liver tumor| normal| primitive neuroectodermal tumor of the CNS| soft tissue/musc…	chr10	-	116056925	116273614	NM_001145453	P56159	GO:0007166 // GO:0007411 // GO:0035860 // GO:0007399	cell surface receptor signaling pathway // axon guidance // glial cell-derived neurotrophic factor receptor signaling pathway // nervous system development	non-traceable author statement // traceable author statement // traceable author statement // inferred from electronic annotation	GO:0005886 // GO:0019898 // GO:0031225 // GO:0070062 // GO:0016020	plasma membrane // extrinsic component of membrane // anchored component of membrane // extracellular exosome // membrane	inferred from electronic annotation // traceable author statement // inferred from electronic annotation // inferred from direct assay // inferred from electronic annotation	GO:0005102 // GO:0016167 // GO:0004872
TC2000008198.hg.1	5.71465	11.1678	5.43584	6.33159		5.4532	43.8104		0.895745	1.86057		5.50536	12.3365	5.51511	5.38074		6.83116	113.863		-0.134363	-1.09761		NM_001184699	CPXM1	carboxypeptidase X (M14 family), member 1	20p13	NM_001184699	RefSeq	Homo sapiens carboxypeptidase X (M14 family), member 1 (CPXM1), transcript variant 2, mRNA.	100	100	0	---	FALSE	Hs.659346	adrenal gland| blood| bone marrow| brain| cervix| connective tissue| ear| embryonic tissue| eye| heart| kidney| lung| mammary gland| mouth| nerve| ovary| placenta| salivary gland| skin| stomach| testis| thymus| uterus| breast (mammary gland) tumor| cervical tumor| gastrointestinal tumor| germ cell tumor| glioma| head and neck tumor| kidney tumor| leukemia| lymphoma| non-neoplasia| normal| ovarian…	chr20	-	2794069	2800646	NM_001184699	Q96SM3	GO:0006518 // GO:0016485 // GO:0006508 // GO:0006518 // GO:0016485	peptide metabolic process // protein processing // proteolysis // peptide metabolic process // protein processing	not recorded // not recorded // inferred from electronic annotation // --- // ---	GO:0005615 // GO:0005576 // GO:0005615 // GO:0005615	extracellular space // extracellular region // extracellular space // extracellular space	not recorded // inferred from electronic annotation // --- // inferred from electronic annotation	GO:0004181 // GO:0004185 // GO:0008270 // GO:0004180 // GO:0004181 // GO:0004181 // GO:0004185 // GO:0008233 // GO:0008237 // GO:0016787 // GO:0046872
TC1600011496.hg.1	8.1865	13.6259	7.83286	10.6783		5.43936	43.3921		2.84545	7.18733		8.02623	13.038	7.60571	10.01		5.01172	32.261		2.40431	5.29381		NM_001304771	GPRC5B	G protein-coupled receptor, class C, group 5, member B	16p12	NM_001304771	RefSeq	Homo sapiens G protein-coupled receptor, class C, group 5, member B (GPRC5B), transcript variant 2, mRNA.	100	100	0	---	FALSE	Hs.148685	adrenal gland| bladder| brain| connective tissue| ear| embryonic tissue| esophagus| eye| heart| intestine| kidney| liver| lung| mammary gland| mouth| muscle| ovary| pancreas| parathyroid| pharynx| placenta| prostate| skin| spleen| stomach| testis| thymus| thyroid| trachea| uterus| vascular| chondrosarcoma| esophageal tumor| gastrointestinal tumor| germ cell tumor| glioma| head and neck tumor| kid…	chr16	-	19858498	19886167	NM_001304771	Q9NZH0	GO:0007186 // GO:0007626 // GO:0010976 // GO:0032147 // GO:0042593 // GO:0043123 // GO:0045666 // GO:0050729 // GO:0060907 // GO:0061098 // GO:0090263 // GO:0001934 // GO:0007165 // GO:0043123 // GO:0045666 // GO:0045860 // GO:0050729 // GO:0060907 // GO:0061098 // GO:0090263 // GO:0007601	G-protein coupled receptor signaling pathway // locomotory behavior // positive regulation of neuron projection development // activation of protein kinase activity // glucose homeostasis // positive regulation of I-kappaB kinase/NF-kappaB signaling // positive regulation of neuron differentiation // positive regulation of inflammatory response // positive regulation of macrophage cytokine produc…	inferred from electronic annotation // inferred from electronic annotation // inferred from electronic annotation // inferred from direct assay // inferred from electronic annotation // inferred from sequence or structural similarity // inferred from sequence or structural similarity // inferred from sequence or structural similarity // inferred from sequence or structural similarity // inferred …	GO:0005615 // GO:0005634 // GO:0005730 // GO:0005886 // GO:0009986 // GO:0016021 // GO:0030659 // GO:0043231 // GO:0070062 // GO:0009986 // GO:0016020 // GO:0031410	extracellular space // nucleus // nucleolus // plasma membrane // cell surface // integral component of membrane // cytoplasmic vesicle membrane // intracellular membrane-bounded organelle // extracellular exosome // cell surface // membrane // cytoplasmic vesicle	inferred from direct assay // inferred from direct assay // inferred from direct assay // inferred from electronic annotation // inferred from sequence or structural similarity // inferred from electronic annotation // inferred from electronic annotation // inferred from direct assay // inferred from direct assay // inferred from electronic annotation // inferred from electronic annotation // inf…	GO:0001664 // GO:0004930 // GO:0019901 // GO:0030295 // GO:0004871 // GO:0005118
TC1200007204.hg.1	9.01844	14.4512	8.34461	11.6386		5.43276	43.194		3.29397	9.8081		9.47897	14.2931	8.45561	11.8556		4.81409	28.131		3.40001	10.5562		NM_001080509	TSPAN11	tetraspanin 11	12p11.21	NM_001080509	RefSeq	Homo sapiens tetraspanin 11 (TSPAN11), mRNA.	100	100	0	---	FALSE	Hs.505141	adrenal gland| bone marrow| brain| connective tissue| embryonic tissue| eye| heart| intestine| kidney| lung| lymph node| nerve| pancreas| placenta| salivary gland| spleen| testis| trachea| uterus| germ cell tumor| glioma| head and neck tumor| kidney tumor| non-neoplasia| normal| pancreatic tumor| primitive neuroectodermal tumor of the CNS| retinoblastoma| fetus| juvenile| adult	chr12	+	30926428	30996602	NM_001080509	A1L157	GO:0007166 // GO:0007166	cell surface receptor signaling pathway // cell surface receptor signaling pathway	not recorded // ---	GO:0005887 // GO:0005887 // GO:0016020 // GO:0016021	integral component of plasma membrane // integral component of plasma membrane // membrane // integral component of membrane	not recorded // --- // inferred from electronic annotation // inferred from electronic annotation	---
TC0400008628.hg.1	7.53163	12.9356	9.40577	14.0495		5.40401	42.3417		4.64378	24.9987		8.70561	12.068	9.77689	14.3392		3.36243	10.2847		4.56231	23.6261		NM_001258038	SPRY1	sprouty RTK signaling antagonist 1	4q28.1	NM_001258038	RefSeq	Homo sapiens sprouty RTK signaling antagonist 1 (SPRY1), transcript variant 1, mRNA.	100	100	0	---	FALSE	Hs.744854	adipose tissue| adrenal gland| bladder| blood| bone| bone marrow| brain| cervix| connective tissue| embryonic tissue| eye| heart| intestine| kidney| liver| lung| lymph node| mammary gland| mouth| muscle| nerve| ovary| pancreas| pharynx| placenta| prostate| skin| stomach| testis| thymus| trachea| uterus| vascular| bladder carcinoma| breast (mammary gland) tumor| chondrosarcoma| colorectal tumor| g…	chr4	+	123396795	123403760	NM_001258038	O43609	GO:0000132 // GO:0001656 // GO:0001657 // GO:0001759 // GO:0007173 // GO:0008285 // GO:0034260 // GO:0040037 // GO:0042059 // GO:0043407 // GO:0046580 // GO:0051387 // GO:0060449 // GO:0070373 // GO:0007275 // GO:0009966 // GO:0070373	establishment of mitotic spindle orientation // metanephros development // ureteric bud development // organ induction // epidermal growth factor receptor signaling pathway // negative regulation of cell proliferation // negative regulation of GTPase activity // negative regulation of fibroblast growth factor receptor signaling pathway // negative regulation of epidermal growth factor receptor si…	inferred from electronic annotation // inferred from electronic annotation // inferred from electronic annotation // inferred from electronic annotation // traceable author statement // inferred from electronic annotation // inferred from electronic annotation // inferred from electronic annotation // traceable author statement // inferred from electronic annotation // inferred from electronic an…	GO:0005654 // GO:0005737 // GO:0005794 // GO:0005829 // GO:0005829 // GO:0005886 // GO:0005737 // GO:0016020	nucleoplasm // cytoplasm // Golgi apparatus // cytosol // cytosol // plasma membrane // cytoplasm // membrane	inferred from direct assay // inferred from direct assay // inferred from direct assay // inferred from sequence or structural similarity // traceable author statement // traceable author statement // inferred from electronic annotation // inferred from electronic annotation	GO:0005515
TC1400010772.hg.1	7.65685	13.0549	7.83512	13.5892		5.39801	42.1661		5.75413	53.9717		8.57757	12.2131	7.96843	14.1742		3.6355	12.4278		6.20579	73.8123		NM_000793	DIO2	deiodinase, iodothyronine, type II	14q24.2-q24.3	NM_000793	RefSeq	Homo sapiens deiodinase, iodothyronine, type II (DIO2), transcript variant 2, mRNA.	100	100	0	---	FALSE	Hs.202354	bone| brain| cervix| connective tissue| ear| embryonic tissue| eye| heart| kidney| liver| lung| lymph node| mammary gland| muscle| pancreas| pharynx| pituitary gland| placenta| prostate| skin| stomach| testis| thymus| thyroid| trachea| uterus| cervical tumor| chondrosarcoma| gastrointestinal tumor| germ cell tumor| glioma| head and neck tumor| lung tumor| non-neoplasia| normal| pancreatic tumor| …	chr14	-	80197525	80231054	NM_000793	Q92813	GO:0001514 // GO:0006590 // GO:0034641 // GO:0042403 // GO:0042446 // GO:0044281 // GO:0055114	selenocysteine incorporation // thyroid hormone generation // cellular nitrogen compound metabolic process // thyroid hormone metabolic process // hormone biosynthetic process // small molecule metabolic process // oxidation-reduction process	non-traceable author statement // traceable author statement // traceable author statement // inferred from direct assay // inferred from electronic annotation // traceable author statement // inferred from electronic annotation	GO:0005886 // GO:0016020 // GO:0016021 // GO:0016020	plasma membrane // membrane // integral component of membrane // membrane	traceable author statement // inferred by curator // inferred from electronic annotation // inferred from electronic annotation	GO:0004800 // GO:0004800 // GO:0008430 // GO:0031625 // GO:0004800 // GO:0008430 // GO:0016491
TC1200010229.hg.1	7.29813	12.6285	7.06664	8.76321		5.33034	40.2339		1.69657	3.2413		7.96735	14.1845	7.44059	8.14571		6.21711	74.3938		0.705124	1.63028		NM_002820	PTHLH	parathyroid hormone-like hormone	12p12.1-p11.2	NM_002820	RefSeq	Homo sapiens parathyroid hormone-like hormone (PTHLH), transcript variant 2, mRNA.	100	100	0	---	FALSE	Hs.591159	brain| embryonic tissue| intestine| kidney| larynx| lung| mammary gland| mouth| nerve| pancreas| parathyroid| prostate| skin| testis| thymus| uterus| colorectal tumor| germ cell tumor| head and neck tumor| kidney tumor| normal| pancreatic tumor| skin tumor| uterine tumor|embryoid body| fetus| adult	chr12	-	27958084	27972705	NM_002820	P12272	GO:0001501 // GO:0001958 // GO:0002076 // GO:0007189 // GO:0007267 // GO:0007492 // GO:0007565 // GO:0008284 // GO:0008285 // GO:0008544 // GO:0010468 // GO:0016485 // GO:0030819 // GO:0030855 // GO:0032331 // GO:0043129 // GO:0043433 // GO:0046058 // GO:0048286 // GO:0060649 // GO:0060659 // GO:0001501 // GO:0002076 // GO:0002076 // GO:0008284 // GO:0032330 // GO:0032331	skeletal system development // endochondral ossification // osteoblast development // adenylate cyclase-activating G-protein coupled receptor signaling pathway // cell-cell signaling // endoderm development // female pregnancy // positive regulation of cell proliferation // negative regulation of cell proliferation // epidermis development // regulation of gene expression // protein processing //…	inferred from direct assay // inferred from electronic annotation // not recorded // inferred from direct assay // traceable author statement // inferred from electronic annotation // traceable author statement // inferred from electronic annotation // traceable author statement // traceable author statement // inferred from direct assay // inferred from electronic annotation // inferred from dir…	GO:0005576 // GO:0005615 // GO:0005654 // GO:0005737 // GO:0005794 // GO:0005576 // GO:0005622 // GO:0005634 // GO:0005737 // GO:0005737	extracellular region // extracellular space // nucleoplasm // cytoplasm // Golgi apparatus // extracellular region // intracellular // nucleus // cytoplasm // cytoplasm	traceable author statement // traceable author statement // inferred from direct assay // inferred from direct assay // inferred from direct assay // inferred from electronic annotation // inferred from electronic annotation // inferred from electronic annotation // inferred from electronic annotation // traceable author statement	GO:0005179 // GO:0051428 // GO:0005179
TC0800008679.hg.1	7.49499	12.7084	6.63184	11.2861		5.21345	37.1027		4.65431	25.1818		7.26121	14.208	6.51842	12.4844		6.94682	123.368		5.966	62.5092		NM_021110	COL14A1	collagen, type XIV, alpha 1	8q23	NM_021110	RefSeq	Homo sapiens collagen, type XIV, alpha 1 (COL14A1), mRNA.	100	100	0	---	FALSE	Hs.409662	adipose tissue| bone| bone marrow| brain| connective tissue| ear| embryonic tissue| eye| heart| intestine| kidney| larynx| liver| lung| lymph node| mammary gland| muscle| nerve| ovary| pancreas| placenta| prostate| skin| spleen| stomach| testis| thyroid| trachea| uterus| vascular| breast (mammary gland) tumor| chondrosarcoma| colorectal tumor| gastrointestinal tumor| glioma| head and neck tumor| …	chr8	+	120059780	120372036	NM_021110	Q05707	GO:0003229 // GO:0016337 // GO:0022617 // GO:0030198 // GO:0030198 // GO:0030199 // GO:0030574 // GO:0048873 // GO:0061050 // GO:0007155 // GO:0030199	ventricular cardiac muscle tissue development // single organismal cell-cell adhesion // extracellular matrix disassembly // extracellular matrix organization // extracellular matrix organization // collagen fibril organization // collagen catabolic process // homeostasis of number of cells within a tissue // regulation of cell growth involved in cardiac muscle cell development // cell adhesion /…	inferred from electronic annotation // non-traceable author statement // traceable author statement // non-traceable author statement // traceable author statement // non-traceable author statement // traceable author statement // inferred from electronic annotation // inferred from electronic annotation // inferred from electronic annotation // inferred from electronic annotation	GO:0005576 // GO:0005578 // GO:0005581 // GO:0005596 // GO:0005614 // GO:0005615 // GO:0005788 // GO:0031012 // GO:0031012 // GO:0070062 // GO:0005576 // GO:0005578 // GO:0005581	extracellular region // proteinaceous extracellular matrix // collagen trimer // collagen type XIV trimer // interstitial matrix // extracellular space // endoplasmic reticulum lumen // extracellular matrix // extracellular matrix // extracellular exosome // extracellular region // proteinaceous extracellular matrix // collagen trimer	traceable author statement // non-traceable author statement // non-traceable author statement // non-traceable author statement // inferred from electronic annotation // inferred from direct assay // traceable author statement // inferred from direct assay // inferred from sequence or structural similarity // inferred from direct assay // inferred from electronic annotation // inferred from elec…	GO:0005201 // GO:0005518 // GO:0030674 // GO:0044822
TC1300009488.hg.1	4.4505	9.60271	4.94898	5.08396		5.15221	35.5607		0.134985	1.09808		5.00516	10.5752	5.42664	5.2048		5.57001	47.5051		-0.221839	-1.16622		NM_001129889	DCT	dopachrome tautomerase	13q32	NM_001129889	RefSeq	Homo sapiens dopachrome tautomerase (DCT), transcript variant 2, mRNA.	100	100	0	---	FALSE	Hs.301865	bone| bone marrow| brain| connective tissue| ear| embryonic tissue| eye| heart| intestine| kidney| lung| lymph node| mammary gland| mouth| pituitary gland| placenta| skin| testis| thymus| breast (mammary gland) tumor| gastrointestinal tumor| germ cell tumor| head and neck tumor| leukemia| lung tumor| non-neoplasia| normal| retinoblastoma| skin tumor| blastocyst| fetus| adult	chr13	-	94436808	94479682	NM_001129889	P40126	GO:0002052 // GO:0006583 // GO:0008544 // GO:0021847 // GO:0034641 // GO:0042438 // GO:0044281 // GO:0048066 // GO:0048468 // GO:0055114 // GO:0055114 // GO:0006583 // GO:0006583 // GO:0008152 // GO:0042438 // GO:0043473	positive regulation of neuroblast proliferation // melanin biosynthetic process from tyrosine // epidermis development // ventricular zone neuroblast division // cellular nitrogen compound metabolic process // melanin biosynthetic process // small molecule metabolic process // developmental pigmentation // cell development // oxidation-reduction process // oxidation-reduction process // melanin b…	inferred from electronic annotation // inferred from sequence or structural similarity // traceable author statement // inferred from electronic annotation // traceable author statement // traceable author statement // traceable author statement // inferred from electronic annotation // inferred from electronic annotation // inferred from electronic annotation // traceable author statement // inf…	GO:0005829 // GO:0016021 // GO:0033162 // GO:0042470 // GO:0005737 // GO:0005829 // GO:0016020 // GO:0016021 // GO:0033162 // GO:0042470 // GO:0005575	cytosol // integral component of membrane // melanosome membrane // melanosome // cytoplasm // cytosol // membrane // integral component of membrane // melanosome membrane // melanosome // cellular_component	inferred from sequence or structural similarity // inferred from electronic annotation // traceable author statement // inferred from sequence or structural similarity // inferred from electronic annotation // inferred from electronic annotation // inferred from electronic annotation // traceable author statement // inferred from electronic annotation // inferred from electronic annotation // no …	GO:0004167 // GO:0005507 // GO:0016491 // GO:0004167 // GO:0016491 // GO:0016853 // GO:0046872 // GO:0004167
TC0200015000.hg.1	8.57018	13.6964	6.54703	12.4855		5.12622	34.9259		5.93849	61.3286		8.68362	12.1629	7.02956	11.142		3.47924	11.152		4.11242	17.2966		NM_000079	CHRNA1	cholinergic receptor, nicotinic alpha 1	2q31.1	NM_000079	RefSeq	Homo sapiens cholinergic receptor, nicotinic, alpha 1 (muscle) (CHRNA1), transcript variant 2, mRNA.	100	100	0	---	FALSE	Hs.434479	brain| connective tissue| eye| heart| larynx| liver| mouth| muscle| skin| thymus| vascular| head and neck tumor| normal| primitive neuroectodermal tumor of the CNS| skin tumor| soft tissue/muscle tissue tumor| fetus| infant| adult	chr2	-	174747592	174764472	NM_000079	P02708	GO:0003009 // GO:0006810 // GO:0007165 // GO:0007268 // GO:0007271 // GO:0007274 // GO:0007528 // GO:0019228 // GO:0034220 // GO:0035094 // GO:0042391 // GO:0046716 // GO:0048630 // GO:0050881 // GO:0050905 // GO:0070050 // GO:0098655 // GO:0098655 // GO:0098655 // GO:0098655 // GO:0003009 // GO:0006810 // GO:0006811 // GO:0006812 // GO:0007271 // GO:0034220 // GO:0035094	skeletal muscle contraction // transport // signal transduction // synaptic transmission // synaptic transmission, cholinergic // neuromuscular synaptic transmission // neuromuscular junction development // neuronal action potential // ion transmembrane transport // response to nicotine // regulation of membrane potential // muscle cell cellular homeostasis // skeletal muscle tissue growth // mus…	inferred from mutant phenotype // traceable author statement // traceable author statement // traceable author statement // not recorded // inferred from mutant phenotype // inferred from mutant phenotype // inferred from mutant phenotype // traceable author statement // not recorded // inferred from mutant phenotype // inferred from mutant phenotype // inferred from mutant phenotype // inferred …	GO:0005886 // GO:0005886 // GO:0005886 // GO:0005892 // GO:0009986 // GO:0030054 // GO:0031594 // GO:0031594 // GO:0043005 // GO:0045211 // GO:0005886 // GO:0005892 // GO:0005892 // GO:0016020 // GO:0016021 // GO:0043005 // GO:0045202 // GO:0045211	plasma membrane // plasma membrane // plasma membrane // acetylcholine-gated channel complex // cell surface // cell junction // neuromuscular junction // neuromuscular junction // neuron projection // postsynaptic membrane // plasma membrane // acetylcholine-gated channel complex // acetylcholine-gated channel complex // membrane // integral component of membrane // neuron projection // synapse …	inferred from direct assay // inferred from sequence or structural similarity // traceable author statement // inferred from sequence or structural similarity // inferred from direct assay // inferred from electronic annotation // inferred from direct assay // inferred from sequence or structural similarity // not recorded // non-traceable author statement // inferred from electronic annotation /…	GO:0004889 // GO:0004889 // GO:0005216 // GO:0015464 // GO:0042166 // GO:0042166 // GO:0004889 // GO:0004889 // GO:0005216 // GO:0005230 // GO:0015464 // GO:0015464 // GO:0042166 // GO:0042166
TC0200015350.hg.1	8.17877	13.2814	10.2154	13.1306		5.10268	34.3604		2.91527	7.54369		9.2721	13.6197	10.0758	12.7279		4.34758	20.3587		2.65213	6.28595		NM_144629	RFTN2	raftlin family member 2	2q33.1	NM_144629	RefSeq	Homo sapiens raftlin family member 2 (RFTN2), mRNA.	100	100	0	---	FALSE	Hs.591615	adrenal gland| brain| connective tissue| ear| eye| intestine| kidney| lung| mouth| placenta| testis| thymus| thyroid| germ cell tumor| kidney tumor| non-neoplasia| normal| soft tissue/muscle tissue tumor| fetus| adult	chr2	-	197568224	197676045	NM_144629	Q52LD8	GO:0032596 // GO:0033227 // GO:0043330 // GO:0050851 // GO:0032596 // GO:0050851	protein transport into membrane raft // dsRNA transport // response to exogenous dsRNA // antigen receptor-mediated signaling pathway // protein transport into membrane raft // antigen receptor-mediated signaling pathway	not recorded // inferred from electronic annotation // inferred from electronic annotation // not recorded // --- // ---	GO:0005737 // GO:0005886 // GO:0045121 // GO:0005737 // GO:0016020 // GO:0045121	cytoplasm // plasma membrane // membrane raft // cytoplasm // membrane // membrane raft	not recorded // inferred from electronic annotation // not recorded // --- // inferred from electronic annotation // ---	---
TC0X00006651.hg.1	5.80839	10.8809	5.98594	6.98685		5.07247	33.6484		1.00091	2.00126		5.8427	9.57555	5.83474	6.86693		3.73284	13.2953		1.03219	2.04512		NM_001167890	EGFL6	EGF-like-domain, multiple 6	Xp22	NM_001167890	RefSeq	Homo sapiens EGF-like-domain, multiple 6 (EGFL6), transcript variant 2, mRNA.	100	100	0	---	FALSE	Hs.12844	blood| brain| connective tissue| ear| embryonic tissue| eye| heart| intestine| kidney| lung| mammary gland| mouth| ovary| pancreas| placenta| prostate| umbilical cord| vascular| colorectal tumor| germ cell tumor| head and neck tumor| leukemia| non-neoplasia| normal|embryoid body| fetus| neonate| adult	chrX	+	13569575	13633575	NM_001167890	Q8IUX8	GO:0007049 // GO:0007275 // GO:0010811 // GO:0030154 // GO:0030198 // GO:0033631 // GO:0007155 // GO:0010811 // GO:0010811 // GO:0030198 // GO:0030198 // GO:0033631	cell cycle // multicellular organismal development // positive regulation of cell-substrate adhesion // cell differentiation // extracellular matrix organization // cell-cell adhesion mediated by integrin // cell adhesion // positive regulation of cell-substrate adhesion // positive regulation of cell-substrate adhesion // extracellular matrix organization // extracellular matrix organization // …	traceable author statement // inferred from electronic annotation // not recorded // inferred from electronic annotation // not recorded // not recorded // inferred from electronic annotation // --- // inferred from electronic annotation // --- // inferred from electronic annotation // ---	GO:0005578 // GO:0005604 // GO:0005615 // GO:0016020 // GO:0005576 // GO:0005578 // GO:0005578	proteinaceous extracellular matrix // basement membrane // extracellular space // membrane // extracellular region // proteinaceous extracellular matrix // proteinaceous extracellular matrix	not recorded // inferred from electronic annotation // traceable author statement // inferred from electronic annotation // inferred from electronic annotation // --- // inferred from electronic annotation	GO:0005178 // GO:0005509
TC1900009443.hg.1	5.07539	10.0636	5.33121	12.7245		4.98821	31.7396		7.39332	168.117		5.21171	8.30653	5.88844	11.8738		3.09481	8.54342		5.98533	63.3524		NM_000064	C3	complement component 3	19p13.3-p13.2	NM_000064	RefSeq	Homo sapiens complement component 3 (C3), mRNA.	100	100	0	---	FALSE	Hs.529053	adipose tissue| adrenal gland| bladder| blood| bone| bone marrow| brain| cervix| connective tissue| embryonic tissue| esophagus| eye| heart| intestine| kidney| larynx| liver| lung| lymph node| mammary gland| mouth| muscle| nerve| ovary| pancreas| parathyroid| pharynx| placenta| prostate| skin| spleen| stomach| testis| thymus| thyroid| trachea| uterus|adrenal tumor| breast (mammary gland) tumor| c…	chr19	-	6677704	6730562	NM_000064	P01024	GO:0001798 // GO:0001934 // GO:0001970 // GO:0002507 // GO:0006631 // GO:0006954 // GO:0006955 // GO:0006956 // GO:0006956 // GO:0006957 // GO:0006958 // GO:0007165 // GO:0007186 // GO:0007596 // GO:0010575 // GO:0010828 // GO:0010866 // GO:0010884 // GO:0010951 // GO:0030449 // GO:0032026 // GO:0032355 // GO:0032570 // GO:0045087 // GO:0045745 // GO:0045766 // GO:0048639 // GO:0050776 // GO:0051…	positive regulation of type IIa hypersensitivity // positive regulation of protein phosphorylation // positive regulation of activation of membrane attack complex // tolerance induction // fatty acid metabolic process // inflammatory response // immune response // complement activation // complement activation // complement activation, alternative pathway // complement activation, classical pathw…	inferred from electronic annotation // inferred from direct assay // inferred from electronic annotation // inferred from electronic annotation // inferred from electronic annotation // inferred from electronic annotation // traceable author statement // inferred from mutant phenotype // traceable author statement // traceable author statement // inferred from electronic annotation // traceable a…	GO:0005576 // GO:0005615 // GO:0005886 // GO:0070062 // GO:0072562 // GO:0005576 // GO:0005615	extracellular region // extracellular space // plasma membrane // extracellular exosome // blood microparticle // extracellular region // extracellular space	traceable author statement // inferred from direct assay // traceable author statement // inferred from direct assay // inferred from direct assay // inferred from electronic annotation // inferred from electronic annotation	GO:0004866 // GO:0005102 // GO:0005515 // GO:0008289 // GO:0031715 // GO:0048037
TC2000009317.hg.1	8.8681	13.8025	7.97861	12.5642		4.93439	30.5773		4.58556	24.0099		8.51733	13.4414	8.09654	11.2822		4.9241	30.3599		3.18569	9.09891		NM_001161841	SULF2	sulfatase 2	20q13.12	NM_001161841	RefSeq	Homo sapiens sulfatase 2 (SULF2), transcript variant 3, mRNA.	100	100	0	---	FALSE	Hs.162016	adipose tissue| blood| bone| bone marrow| brain| connective tissue| ear| embryonic tissue| esophagus| eye| heart| intestine| kidney| larynx| liver| lung| lymph node| mammary gland| mouth| muscle| nerve| ovary| pancreas| pharynx| pituitary gland| placenta| prostate| salivary gland| skin| spleen| stomach| testis| trachea| uterus| vascular| bladder carcinoma| breast (mammary gland) tumor| chondrosar…	chr20	-	47656348	47786616	NM_001161841	Q8IWU5	GO:0001822 // GO:0002063 // GO:0003094 // GO:0010575 // GO:0014846 // GO:0030177 // GO:0030201 // GO:0030201 // GO:0032836 // GO:0035860 // GO:0040037 // GO:0048706 // GO:0051216 // GO:0060348 // GO:0060384 // GO:0001822 // GO:0002063 // GO:0003094 // GO:0008152 // GO:0010575 // GO:0014846 // GO:0032836 // GO:0035860 // GO:0040037 // GO:0048706 // GO:0051216 // GO:0060348 // GO:0060384	kidney development // chondrocyte development // glomerular filtration // positive regulation of vascular endothelial growth factor production // esophagus smooth muscle contraction // positive regulation of Wnt signaling pathway // heparan sulfate proteoglycan metabolic process // heparan sulfate proteoglycan metabolic process // glomerular basement membrane development // glial cell-derived neu…	inferred from sequence or structural similarity // inferred from sequence or structural similarity // inferred from sequence or structural similarity // inferred from sequence or structural similarity // inferred from sequence or structural similarity // inferred from direct assay // inferred from direct assay // non-traceable author statement // inferred from sequence or structural similarity //…	GO:0005615 // GO:0005783 // GO:0005795 // GO:0005886 // GO:0009986 // GO:0005783 // GO:0005794 // GO:0005886 // GO:0009986	extracellular space // endoplasmic reticulum // Golgi stack // plasma membrane // cell surface // endoplasmic reticulum // Golgi apparatus // plasma membrane // cell surface	non-traceable author statement // inferred from direct assay // inferred from electronic annotation // inferred from sequence or structural similarity // inferred from direct assay // inferred from electronic annotation // inferred from electronic annotation // inferred from electronic annotation // inferred from electronic annotation	GO:0004065 // GO:0004065 // GO:0005509 // GO:0008449 // GO:0008449 // GO:0003824 // GO:0008484 // GO:0016787 // GO:0046872
TC0200012656.hg.1	9.86227	14.7647	11.2462	14.809		4.90244	29.9077		3.56282	11.8172		10.4712	14.0141	10.7109	14.6388		3.54284	11.6547		3.92793	15.2204		NM_001039348	EFEMP1	EGF containing fibulin-like extracellular matrix protein 1	2p16	NM_001039348	RefSeq	Homo sapiens EGF containing fibulin-like extracellular matrix protein 1 (EFEMP1), transcript variant 2, mRNA.	100	100	0	---	FALSE	Hs.76224	adipose tissue| adrenal gland| bladder| blood| bone| bone marrow| brain| cervix| connective tissue| ear| embryonic tissue| esophagus| eye| heart| intestine| kidney| larynx| liver| lung| lymph node| mammary gland| mouth| muscle| nerve| ovary| pancreas| parathyroid| pharynx| pituitary gland| placenta| prostate| salivary gland| skin| spleen| stomach| testis| thymus| thyroid| trachea| umbilical cord|…	chr2	-	55816695	55924163	NM_001039348	Q12805	GO:0006355 // GO:0007173 // GO:0007601 // GO:0018108 // GO:0030198 // GO:0032331 // GO:0043010 // GO:0048048 // GO:0048050	regulation of transcription, DNA-templated // epidermal growth factor receptor signaling pathway // visual perception // peptidyl-tyrosine phosphorylation // extracellular matrix organization // negative regulation of chondrocyte differentiation // camera-type eye development // embryonic eye morphogenesis // post-embryonic eye morphogenesis	inferred from direct assay // inferred from direct assay // traceable author statement // inferred from direct assay // traceable author statement // inferred from direct assay // inferred from expression pattern // inferred from expression pattern // inferred from expression pattern	GO:0005576 // GO:0005578 // GO:0005615 // GO:0031012 // GO:0070062 // GO:0005576 // GO:0005578 // GO:0005615	extracellular region // proteinaceous extracellular matrix // extracellular space // extracellular matrix // extracellular exosome // extracellular region // proteinaceous extracellular matrix // extracellular space	traceable author statement // inferred from electronic annotation // inferred from direct assay // inferred from direct assay // inferred from direct assay // inferred from electronic annotation // traceable author statement // inferred from electronic annotation	GO:0005006 // GO:0005154 // GO:0005509 // GO:0005515 // GO:0008083
TC1400009214.hg.1	10.9016	15.7278	10.1863	13.1929		4.82627	28.3695		3.00656	8.03646		10.3949	14.9352	9.31968	12.7748		4.54025	23.2676		3.45515	10.9674		NM_001202	BMP4	bone morphogenetic protein 4	14q22-q23	NM_001202	RefSeq	Homo sapiens bone morphogenetic protein 4 (BMP4), transcript variant 1, mRNA.	100	100	0	---	FALSE	Hs.68879	adipose tissue| bone| brain| connective tissue| embryonic tissue| eye| heart| intestine| kidney| liver| lung| lymph| lymph node| mammary gland| mouth| ovary| pancreas| placenta| prostate| salivary gland| skin| stomach| testis| vascular| breast (mammary gland) tumor| chondrosarcoma| colorectal tumor| gastrointestinal tumor| germ cell tumor| glioma| head and neck tumor| liver tumor| lung tumor| lym…	chr14	-	53949736	53958761	NM_001202	P12644	GO:0000122 // GO:0000186 // GO:0001541 // GO:0001649 // GO:0001657 // GO:0001658 // GO:0001822 // GO:0001823 // GO:0001843 // GO:0001934 // GO:0001938 // GO:0001958 // GO:0002043 // GO:0002062 // GO:0002244 // GO:0002320 // GO:0003014 // GO:0003130 // GO:0003139 // GO:0003197 // GO:0003279 // GO:0003323 // GO:0003337 // GO:0007182 // GO:0007224 // GO:0007281 // GO:0007500 // GO:0008285 // GO:0009…	negative regulation of transcription from RNA polymerase II promoter // activation of MAPKK activity // ovarian follicle development // osteoblast differentiation // ureteric bud development // branching involved in ureteric bud morphogenesis // kidney development // mesonephros development // neural tube closure // positive regulation of protein phosphorylation // positive regulation of endothel…	inferred from direct assay // inferred from direct assay // inferred from electronic annotation // inferred from direct assay // inferred from direct assay // inferred from direct assay // inferred from mutant phenotype // inferred from expression pattern // inferred from electronic annotation // inferred from direct assay // inferred from direct assay // inferred from sequence or structural simi…	GO:0005576 // GO:0005576 // GO:0005578 // GO:0005615 // GO:0005615 // GO:0005615 // GO:0005737 // GO:0031988 // GO:0005576 // GO:0005615 // GO:0005615	extracellular region // extracellular region // proteinaceous extracellular matrix // extracellular space // extracellular space // extracellular space // cytoplasm // membrane-bounded vesicle // extracellular region // extracellular space // extracellular space	inferred from sequence or structural similarity // traceable author statement // inferred from electronic annotation // not recorded // inferred from direct assay // inferred from sequence or structural similarity // inferred from electronic annotation // inferred from electronic annotation // inferred from electronic annotation // --- // inferred from electronic annotation	GO:0005125 // GO:0005160 // GO:0005515 // GO:0008083 // GO:0008201 // GO:0039706 // GO:0042056 // GO:0042803 // GO:0070700 // GO:0005125 // GO:0005160
TC1800006571.hg.1	6.58433	11.3607	5.63648	9.38525		4.77633	27.4043		3.74877	13.4429		6.23445	10.1303	5.72663	8.14242		3.89586	14.8857		2.41579	5.33612		NM_001010000	ARHGAP28	Rho GTPase activating protein 28	18p11.31	NM_001010000	RefSeq	Homo sapiens Rho GTPase activating protein 28 (ARHGAP28), mRNA.	100	100	0	---	FALSE	Hs.183114	bone| brain| connective tissue| embryonic tissue| eye| heart| kidney| liver| lung| mouth| muscle| ovary| pancreas| placenta| prostate| skin| spleen| stomach| testis| chondrosarcoma| germ cell tumor| liver tumor| normal| pancreatic tumor| prostate cancer| retinoblastoma| skin tumor| soft tissue/muscle tissue tumor|embryoid body| blastocyst| fetus| adult	chr18	+	6729718	6915716	NM_001010000	Q9P2N2	GO:0007264 // GO:0043547 // GO:0051056 // GO:0007165	small GTPase mediated signal transduction // positive regulation of GTPase activity // regulation of small GTPase mediated signal transduction // signal transduction	traceable author statement // inferred from electronic annotation // traceable author statement // inferred from electronic annotation	GO:0005654 // GO:0005829 // GO:0030054 // GO:0016020 // GO:0016021	nucleoplasm // cytosol // cell junction // membrane // integral component of membrane	inferred from direct assay // traceable author statement // inferred from direct assay // inferred from electronic annotation // inferred from electronic annotation	GO:0005096
TC0700010770.hg.1	7.65194	12.4188	6.18559	7.94572		4.76683	27.2244		1.76014	3.3873		6.8086	12.2422	5.41338	6.7996		5.4336	43.2192		1.38622	2.61393		NM_003014	SFRP4	secreted frizzled-related protein 4	7p14.1	NM_003014	RefSeq	Homo sapiens secreted frizzled-related protein 4 (SFRP4), mRNA.	100	100	0	---	FALSE	Hs.658169	adrenal gland| bladder| bone| brain| cervix| connective tissue| ear| embryonic tissue| eye| heart| intestine| kidney| liver| lung| mammary gland| muscle| nerve| ovary| pancreas| prostate| salivary gland| stomach| testis| thymus| trachea| uterus| vascular| bladder carcinoma| breast (mammary gland) tumor| chondrosarcoma| colorectal tumor| gastrointestinal tumor| germ cell tumor| glioma| head and ne…	chr7	-	37905932	38025695	NM_003014	Q6FHJ7	GO:0002092 // GO:0007275 // GO:0008285 // GO:0009725 // GO:0010628 // GO:0030154 // GO:0035567 // GO:0043065 // GO:0043433 // GO:0045606 // GO:0055062 // GO:0060070 // GO:0090090 // GO:0090090 // GO:0090263 // GO:0098779 // GO:1902174 // GO:2000119 // GO:0016055 // GO:0035567 // GO:0060070	positive regulation of receptor internalization // multicellular organismal development // negative regulation of cell proliferation // response to hormone // positive regulation of gene expression // cell differentiation // non-canonical Wnt signaling pathway // positive regulation of apoptotic process // negative regulation of sequence-specific DNA binding transcription factor activity // posit…	inferred from direct assay // inferred from electronic annotation // inferred from mutant phenotype // non-traceable author statement // inferred from direct assay // inferred from electronic annotation // not recorded // inferred from mutant phenotype // inferred from direct assay // inferred from direct assay // inferred from direct assay // not recorded // inferred from direct assay // inferre…	GO:0005615 // GO:0005634 // GO:0005737 // GO:0009986 // GO:0016021 // GO:0005576 // GO:0016021	extracellular space // nucleus // cytoplasm // cell surface // integral component of membrane // extracellular region // integral component of membrane	inferred from direct assay // inferred from direct assay // inferred from direct assay // inferred from direct assay // not recorded // inferred from electronic annotation // ---	GO:0004930 // GO:0005515 // GO:0017147 // GO:0042813 // GO:0004930 // GO:0017147 // GO:0017147 // GO:0042813
TC0300008847.hg.1	9.22916	13.9926	8.03539	12.2525		4.76341	27.1599		4.21711	18.5984		9.50373	13.6297	7.83493	11.8726		4.12597	17.4598		4.03762	16.4227		NM_016557	ACKR4	atypical chemokine receptor 4	3q22	NM_016557	RefSeq	Homo sapiens atypical chemokine receptor 4 (ACKR4), transcript variant 2, mRNA.	100	100	0	---	FALSE	Hs.310512 // Hs.743547	pharynx| normal| adult // brain| connective tissue| eye| heart| intestine| kidney| larynx| lung| lymph node| mammary gland| pancreas| skin| stomach| uterus| chondrosarcoma| gastrointestinal tumor| head and neck tumor| lymphoma| non-neoplasia| normal| soft tissue/muscle tissue tumor| uterine tumor| fetus| neonate| adult	chr3	+	132597237	132618967	NM_016557	Q9NPB9	GO:0006898 // GO:0006935 // GO:0006955 // GO:0007186 // GO:0070098 // GO:0070098 // GO:0070098 // GO:0006935 // GO:0007165 // GO:0007186	receptor-mediated endocytosis // chemotaxis // immune response // G-protein coupled receptor signaling pathway // chemokine-mediated signaling pathway // chemokine-mediated signaling pathway // chemokine-mediated signaling pathway // chemotaxis // signal transduction // G-protein coupled receptor signaling pathway	inferred from electronic annotation // inferred from electronic annotation // traceable author statement // inferred from electronic annotation // inferred from direct assay // inferred from electronic annotation // traceable author statement // traceable author statement // inferred from electronic annotation // traceable author statement	GO:0005769 // GO:0005886 // GO:0005887 // GO:0055037 // GO:0005768 // GO:0005886 // GO:0016020 // GO:0016021	early endosome // plasma membrane // integral component of plasma membrane // recycling endosome // endosome // plasma membrane // membrane // integral component of membrane	inferred from electronic annotation // traceable author statement // traceable author statement // inferred from electronic annotation // inferred from electronic annotation // inferred from electronic annotation // inferred from electronic annotation // inferred from electronic annotation	GO:0004950 // GO:0005044 // GO:0005515 // GO:0019956 // GO:0004871 // GO:0004930 // GO:0004950 // GO:0004950
TC0800006873.hg.1	8.06658	12.7593	8.5609	11.8575		4.69274	25.8616		3.29657	9.82574		8.4738	11.8152	8.22375	11.8818		3.34141	10.136		3.65807	12.6237		NM_006207	PDGFRL	platelet-derived growth factor receptor-like	8p22-p21.3	NM_006207	RefSeq	Homo sapiens platelet-derived growth factor receptor-like (PDGFRL), mRNA.	100	100	0	---	FALSE	Hs.458573	adipose tissue| bladder| bone| brain| connective tissue| ear| embryonic tissue| eye| heart| intestine| liver| lung| mammary gland| ovary| pancreas| pituitary gland| placenta| stomach| testis| thyroid| uterus| vascular| chondrosarcoma| head and neck tumor| lung tumor| normal| ovarian tumor| pancreatic tumor| primitive neuroectodermal tumor of the CNS| soft tissue/muscle tissue tumor|embryoid body|…	chr8	+	17576433	17644071	NM_006207	Q15198	GO:0007186 // GO:0035791 // GO:0008150	G-protein coupled receptor signaling pathway // platelet-derived growth factor receptor-beta signaling pathway // biological_process	traceable author statement // traceable author statement // no biological data available	GO:0005576 // GO:0005575	extracellular region // cellular_component	inferred from electronic annotation // no biological data available	GO:0004992 // GO:0005019
TC0600007158.hg.1	8.46405	13.1544	8.57969	11.0206		4.69037	25.8192		2.44091	5.42984		8.6918	14.0711	8.74657	10.9819		5.37927	41.6218		2.23536	4.7088		NM_003107	SOX4	SRY box 4	6p22.3	NM_003107	RefSeq	Homo sapiens SRY (sex determining region Y)-box 4 (SOX4), mRNA.	100	100	0	---	FALSE	Hs.643910	adipose tissue| adrenal gland| ascites| bladder| blood| bone| bone marrow| brain| connective tissue| ear| embryonic tissue| eye| heart| intestine| kidney| larynx| liver| lung| lymph node| mammary gland| mouth| muscle| nerve| ovary| pancreas| parathyroid| pharynx| pituitary gland| placenta| prostate| skin| spleen| stomach| testis| thymus| thyroid| uterus| vascular|adrenal tumor| bladder carcinoma|…	chr6	+	21592769	21598619	NM_003107	Q06945	GO:0001501 // GO:0001841 // GO:0002328 // GO:0003183 // GO:0003211 // GO:0003215 // GO:0003289 // GO:0003357 // GO:0006355 // GO:0006366 // GO:0006977 // GO:0007507 // GO:0008284 // GO:0008285 // GO:0014009 // GO:0021510 // GO:0021522 // GO:0021782 // GO:0030177 // GO:0030217 // GO:0031018 // GO:0031397 // GO:0031647 // GO:0032024 // GO:0035019 // GO:0035910 // GO:0042593 // GO:0042769 // GO:0043…	skeletal system development // neural tube formation // pro-B cell differentiation // mitral valve morphogenesis // cardiac ventricle formation // cardiac right ventricle morphogenesis // atrial septum primum morphogenesis // noradrenergic neuron differentiation // regulation of transcription, DNA-templated // transcription from RNA polymerase II promoter // DNA damage response, signal transducti…	inferred from sequence or structural similarity // inferred from sequence or structural similarity // inferred from sequence or structural similarity // inferred from sequence or structural similarity // inferred from sequence or structural similarity // inferred from sequence or structural similarity // inferred from sequence or structural similarity // inferred from sequence or structural simil…	GO:0005634 // GO:0005654 // GO:0005654 // GO:0005737 // GO:0005739 // GO:0044798 // GO:0005634	nucleus // nucleoplasm // nucleoplasm // cytoplasm // mitochondrion // nuclear transcription factor complex // nucleus	inferred from direct assay // inferred from direct assay // traceable author statement // inferred from direct assay // inferred from direct assay // inferred from electronic annotation // inferred from electronic annotation	GO:0000976 // GO:0001046 // GO:0001071 // GO:0001077 // GO:0001105 // GO:0003700 // GO:0005515 // GO:0046982 // GO:0000976 // GO:0000981 // GO:0001105 // GO:0003677 // GO:0003700
TC0100008341.hg.1	7.98752	12.6251	8.41219	11.2065		4.63761	24.8919		2.79434	6.93714		8.80065	12.1227	8.81499	11.3683		3.32202	10.0006		2.5533	5.86975		NM_001199080	PODN	podocan	1p32.3	NM_001199080	RefSeq	Homo sapiens podocan (PODN), transcript variant 2, mRNA.	100	100	0	---	FALSE	Hs.586141	adipose tissue| adrenal gland| bone| brain| cervix| connective tissue| embryonic tissue| eye| heart| intestine| kidney| larynx| lung| mammary gland| mouth| nerve| pancreas| pharynx| placenta| prostate| skin| stomach| testis| thymus| trachea| uterus| vascular| bladder carcinoma| breast (mammary gland) tumor| cervical tumor| chondrosarcoma| colorectal tumor| gastrointestinal tumor| germ cell tumor|…	chr1	+	53062052	53085502	NM_001199080	Q7Z5L7	GO:0008285 // GO:0030336	negative regulation of cell proliferation // negative regulation of cell migration	inferred from direct assay // inferred from direct assay	GO:0005578 // GO:0005615 // GO:0005737 // GO:0005576 // GO:0005737	proteinaceous extracellular matrix // extracellular space // cytoplasm // extracellular region // cytoplasm	inferred from electronic annotation // inferred from direct assay // inferred from direct assay // inferred from electronic annotation // inferred from electronic annotation	GO:0005518
TC0300012686.hg.1	7.8466	12.4436	7.74238	11.8507		4.59702	24.2014		4.10831	17.2475		8.83571	11.9933	8.1662	12.2394		3.15763	8.92363		4.07323	16.8332		NM_173653	SLC9A9	solute carrier family 9, subfamily A (NHE9, cation proton antiporter 9), member 9	3q24	NM_173653	RefSeq	Homo sapiens solute carrier family 9, subfamily A (NHE9, cation proton antiporter 9), member 9 (SLC9A9), mRNA.	100	100	0	---	FALSE	Hs.302257	blood| bone| brain| connective tissue| embryonic tissue| eye| heart| kidney| lung| mammary gland| mouth| nerve| ovary| pancreas| parathyroid| pharynx| placenta| prostate| skin| spleen| testis| thymus| trachea| uterus| breast (mammary gland) tumor| chondrosarcoma| germ cell tumor| glioma| head and neck tumor| lymphoma| non-neoplasia| normal| ovarian tumor| soft tissue/muscle tissue tumor| uterine …	chr3	-	143265222	143848531	NM_173653	Q8IVB4	GO:0006811 // GO:0006885 // GO:0035725 // GO:0055085 // GO:1902600 // GO:0006810 // GO:0006811 // GO:0006812 // GO:0006814 // GO:0055085	ion transport // regulation of pH // sodium ion transmembrane transport // transmembrane transport // hydrogen ion transmembrane transport // transport // ion transport // cation transport // sodium ion transport // transmembrane transport	traceable author statement // inferred from electronic annotation // inferred from electronic annotation // traceable author statement // inferred from electronic annotation // inferred from electronic annotation // inferred from electronic annotation // inferred from electronic annotation // inferred from electronic annotation // inferred from electronic annotation	GO:0016021 // GO:0031902 // GO:0055037 // GO:0005768 // GO:0016020 // GO:0031902	integral component of membrane // late endosome membrane // recycling endosome // endosome // membrane // late endosome membrane	inferred from electronic annotation // traceable author statement // inferred from direct assay // inferred from electronic annotation // inferred from electronic annotation // inferred from electronic annotation	GO:0005515 // GO:0015385 // GO:0015297 // GO:0015299
TC0100011064.hg.1	9.54551	14.1187	11.0493	15.6505		4.57315	23.8043		4.60124	24.2723		11.0277	14.3547	11.188	15.8038		3.327	10.0352		4.61575	24.5177		NM_000186	CFH	complement factor H	1q32	NM_000186	RefSeq	Homo sapiens complement factor H (CFH), transcript variant 1, mRNA.	100	100	0	---	FALSE	Hs.363396	adipose tissue| adrenal gland| ascites| bladder| bone| brain| cervix| connective tissue| ear| embryonic tissue| esophagus| eye| heart| intestine| kidney| liver| lung| lymph node| mammary gland| mouth| muscle| nerve| ovary| pancreas| pharynx| placenta| prostate| skin| spleen| stomach| testis| thymus| thyroid| trachea| umbilical cord| uterus| vascular| bladder carcinoma| breast (mammary gland) tumo…	chr1	+	196651878	196747504	NM_000186	P08603	GO:0006956 // GO:0006957 // GO:0030449 // GO:0045087 // GO:0002376 // GO:0045087	complement activation // complement activation, alternative pathway // regulation of complement activation // innate immune response // immune system process // innate immune response	traceable author statement // inferred from electronic annotation // traceable author statement // traceable author statement // inferred from electronic annotation // inferred from electronic annotation	GO:0005576 // GO:0005615 // GO:0070062 // GO:0072562 // GO:0005576	extracellular region // extracellular space // extracellular exosome // blood microparticle // extracellular region	traceable author statement // traceable author statement // inferred from direct assay // inferred from direct assay // inferred from electronic annotation	GO:0005515 // GO:0008201 // GO:0043395
TC1100007684.hg.1	5.55907	10.101	5.46982	10.2783		4.54192	23.2946		4.80853	28.0228		7.46403	11.4	7.59597	11.8709		3.93601	15.3059		4.27488	19.3583		NM_000062	SERPING1	serpin peptidase inhibitor, clade G (C1 inhibitor), member 1	11q12.1	NM_000062	RefSeq	Homo sapiens serpin peptidase inhibitor, clade G (C1 inhibitor), member 1 (SERPING1), transcript variant 1, mRNA.	100	100	0	---	FALSE	Hs.384598	adipose tissue| adrenal gland| bladder| blood| bone| bone marrow| brain| cervix| connective tissue| embryonic tissue| esophagus| eye| heart| intestine| kidney| larynx| liver| lung| lymph node| mammary gland| mouth| muscle| nerve| ovary| pancreas| parathyroid| pharynx| pituitary gland| placenta| prostate| skin| spleen| stomach| testis| thymus| thyroid| trachea| umbilical cord| uterus| vascular|adr…	chr11	+	57597387	57614853	NM_000062	P05155	GO:0001869 // GO:0002576 // GO:0006958 // GO:0007568 // GO:0007596 // GO:0007597 // GO:0008015 // GO:0010951 // GO:0030168 // GO:0042730 // GO:0045087 // GO:0002376 // GO:0007596 // GO:0007599 // GO:0010466 // GO:0010951	negative regulation of complement activation, lectin pathway // platelet degranulation // complement activation, classical pathway // aging // blood coagulation // blood coagulation, intrinsic pathway // blood circulation // negative regulation of endopeptidase activity // platelet activation // fibrinolysis // innate immune response // immune system process // blood coagulation // hemostasis // …	inferred from direct assay // traceable author statement // inferred from electronic annotation // inferred from electronic annotation // traceable author statement // traceable author statement // traceable author statement // not recorded // traceable author statement // inferred from electronic annotation // inferred from electronic annotation // inferred from electronic annotation // inferred…	GO:0005576 // GO:0005576 // GO:0005615 // GO:0031093 // GO:0070062 // GO:0072562 // GO:0005576 // GO:0005615	extracellular region // extracellular region // extracellular space // platelet alpha granule lumen // extracellular exosome // blood microparticle // extracellular region // extracellular space	non-traceable author statement // traceable author statement // inferred from direct assay // traceable author statement // inferred from direct assay // inferred from direct assay // inferred from electronic annotation // inferred from electronic annotation	GO:0004867 // GO:0005515 // GO:0004867 // GO:0030414
TC2000009388.hg.1	6.79957	11.3295	6.89971	10.9238		4.52995	23.102		4.02407	16.2691		7.35946	11.6111	7.1537	11.1302		4.25163	19.0489		3.97648	15.7413		NM_000961	PTGIS	prostaglandin I2 (prostacyclin) synthase	20q13.13	NM_000961	RefSeq	Homo sapiens prostaglandin I2 (prostacyclin) synthase (PTGIS), mRNA.	100	100	0	---	FALSE	Hs.302085	adipose tissue| bone| brain| connective tissue| ear| embryonic tissue| esophagus| eye| heart| intestine| lung| mammary gland| muscle| ovary| pancreas| pharynx| prostate| skin| testis| umbilical cord| uterus| breast (mammary gland) tumor| chondrosarcoma| esophageal tumor| germ cell tumor| non-neoplasia| normal| ovarian tumor| pancreatic tumor| uterine tumor|embryoid body| fetus| neonate| adult	chr20	-	49503874	49568191	NM_000961	Q16647	GO:0001516 // GO:0006690 // GO:0006766 // GO:0006767 // GO:0006769 // GO:0006805 // GO:0007566 // GO:0019369 // GO:0019371 // GO:0019674 // GO:0032088 // GO:0035360 // GO:0044281 // GO:0045019 // GO:0045766 // GO:0046697 // GO:0050728 // GO:0055114 // GO:0071347 // GO:0071354 // GO:0071456 // GO:0097190 // GO:1900119 // GO:0001516 // GO:0006629 // GO:0006631 // GO:0006633 // GO:0006693	prostaglandin biosynthetic process // icosanoid metabolic process // vitamin metabolic process // water-soluble vitamin metabolic process // nicotinamide metabolic process // xenobiotic metabolic process // embryo implantation // arachidonic acid metabolic process // cyclooxygenase pathway // NAD metabolic process // negative regulation of NF-kappaB transcription factor activity // positive regul…	inferred from direct assay // traceable author statement // traceable author statement // traceable author statement // traceable author statement // traceable author statement // inferred from electronic annotation // traceable author statement // traceable author statement // traceable author statement // inferred from direct assay // inferred from direct assay // traceable author statement // …	GO:0005615 // GO:0005634 // GO:0005783 // GO:0005789 // GO:0005901 // GO:0016021 // GO:0005737 // GO:0005783 // GO:0005789 // GO:0016020	extracellular space // nucleus // endoplasmic reticulum // endoplasmic reticulum membrane // caveola // integral component of membrane // cytoplasm // endoplasmic reticulum // endoplasmic reticulum membrane // membrane	inferred from sequence or structural similarity // inferred from direct assay // inferred from direct assay // traceable author statement // inferred from direct assay // inferred from electronic annotation // inferred from electronic annotation // inferred from electronic annotation // inferred from electronic annotation // inferred from electronic annotation	GO:0004497 // GO:0005506 // GO:0005515 // GO:0008116 // GO:0016705 // GO:0020037 // GO:0008116 // GO:0016853 // GO:0020037 // GO:0046872
TC0500007901.hg.1	5.82301	10.3458	5.34083	6.57509		4.52282	22.9882		1.23426	2.3526		6.0562	8.96537	5.54654	6.1294		2.90917	7.51184		0.582858	1.49781		NM_001306212	THBS4	thrombospondin 4	5q13	NM_001306212	RefSeq	Homo sapiens thrombospondin 4 (THBS4), transcript variant 2, mRNA.	100	100	0	---	FALSE	Hs.211426	blood| bone| brain| cervix| connective tissue| embryonic tissue| eye| heart| intestine| kidney| larynx| lung| mammary gland| mouth| muscle| nerve| ovary| pancreas| pituitary gland| prostate| skin| stomach| testis| thymus| thyroid| uterus| breast (mammary gland) tumor| cervical tumor| chondrosarcoma| colorectal tumor| gastrointestinal tumor| germ cell tumor| glioma| head and neck tumor| kidney tum…	chr5	+	79991296	80083287	NM_001306212	P35443	GO:0001938 // GO:0006986 // GO:0016525 // GO:0034103 // GO:0034976 // GO:0048266 // GO:0048771 // GO:0050731 // GO:0051451 // GO:0051781 // GO:0071603 // GO:0090023 // GO:0007155 // GO:0034103 // GO:0034976 // GO:0048266	positive regulation of endothelial cell proliferation // response to unfolded protein // negative regulation of angiogenesis // regulation of tissue remodeling // response to endoplasmic reticulum stress // behavioral response to pain // tissue remodeling // positive regulation of peptidyl-tyrosine phosphorylation // myoblast migration // positive regulation of cell division // endothelial cell-c…	inferred from direct assay // inferred from electronic annotation // inferred from expression pattern // inferred from sequence or structural similarity // inferred from sequence or structural similarity // inferred from sequence or structural similarity // inferred from electronic annotation // inferred from direct assay // inferred from direct assay // inferred from electronic annotation // inf…	GO:0005576 // GO:0005604 // GO:0005615 // GO:0005783 // GO:0016529 // GO:0031012 // GO:0070062 // GO:0005576 // GO:0005578 // GO:0005615 // GO:0005783 // GO:0016529 // GO:0031012	extracellular region // basement membrane // extracellular space // endoplasmic reticulum // sarcoplasmic reticulum // extracellular matrix // extracellular exosome // extracellular region // proteinaceous extracellular matrix // extracellular space // endoplasmic reticulum // sarcoplasmic reticulum // extracellular matrix	traceable author statement // inferred from direct assay // inferred from direct assay // inferred from sequence or structural similarity // inferred from sequence or structural similarity // inferred from sequence or structural similarity // inferred from direct assay // inferred from electronic annotation // inferred from electronic annotation // inferred from electronic annotation // inferred …	GO:0005178 // GO:0005509 // GO:0005515 // GO:0008083 // GO:0008201 // GO:0005509
TC1600011495.hg.1	6.38447	10.8943	6.61246	8.26352		4.5098	22.7816		1.65105	3.14063		6.73148	10.4911	5.72992	8.24041		3.7596	13.5441		2.51049	5.69814		ENST00000569102	GPRC5B	G protein-coupled receptor, class C, group 5, member B	16p12	ENST00000569102	ENSEMBL	G protein-coupled receptor, class C, group 5, member B [gene_biotype:protein_coding transcript_biotype:processed_transcript]	100	100	0	---	FALSE	Hs.148685	adrenal gland| bladder| brain| connective tissue| ear| embryonic tissue| esophagus| eye| heart| intestine| kidney| liver| lung| mammary gland| mouth| muscle| ovary| pancreas| parathyroid| pharynx| placenta| prostate| skin| spleen| stomach| testis| thymus| thyroid| trachea| uterus| vascular| chondrosarcoma| esophageal tumor| gastrointestinal tumor| germ cell tumor| glioma| head and neck tumor| kid…	chr16	-	19857299	19858046	ENST00000569102	Q9NZH0	GO:0007186 // GO:0007626 // GO:0010976 // GO:0032147 // GO:0042593 // GO:0043123 // GO:0045666 // GO:0050729 // GO:0060907 // GO:0061098 // GO:0090263 // GO:0001934 // GO:0007165 // GO:0043123 // GO:0045666 // GO:0045860 // GO:0050729 // GO:0060907 // GO:0061098 // GO:0090263 // GO:0007601	G-protein coupled receptor signaling pathway // locomotory behavior // positive regulation of neuron projection development // activation of protein kinase activity // glucose homeostasis // positive regulation of I-kappaB kinase/NF-kappaB signaling // positive regulation of neuron differentiation // positive regulation of inflammatory response // positive regulation of macrophage cytokine produc…	inferred from electronic annotation // inferred from electronic annotation // inferred from electronic annotation // inferred from direct assay // inferred from electronic annotation // inferred from sequence or structural similarity // inferred from sequence or structural similarity // inferred from sequence or structural similarity // inferred from sequence or structural similarity // inferred …	GO:0005615 // GO:0005634 // GO:0005730 // GO:0005886 // GO:0009986 // GO:0016021 // GO:0030659 // GO:0043231 // GO:0070062 // GO:0009986 // GO:0016020 // GO:0031410	extracellular space // nucleus // nucleolus // plasma membrane // cell surface // integral component of membrane // cytoplasmic vesicle membrane // intracellular membrane-bounded organelle // extracellular exosome // cell surface // membrane // cytoplasmic vesicle	inferred from direct assay // inferred from direct assay // inferred from direct assay // inferred from electronic annotation // inferred from sequence or structural similarity // inferred from electronic annotation // inferred from electronic annotation // inferred from direct assay // inferred from direct assay // inferred from electronic annotation // inferred from electronic annotation // inf…	GO:0001664 // GO:0004930 // GO:0019901 // GO:0030295 // GO:0004871 // GO:0005118
TC1300007718.hg.1	10.3164	14.8149	9.94342	13.3511		4.49849	22.6037		3.40767	10.6123		10.8654	14.0612	9.54701	12.8677		3.19576	9.16262		3.32068	9.99135		NM_005708	GPC6	glypican 6	13q32	NM_005708	RefSeq	Homo sapiens glypican 6 (GPC6), mRNA.	100	100	0	---	FALSE	Hs.444329	adipose tissue| adrenal gland| bone| bone marrow| brain| connective tissue| ear| embryonic tissue| eye| heart| intestine| kidney| liver| lung| mammary gland| mouth| muscle| ovary| pancreas| placenta| prostate| skin| stomach| testis| thymus| trachea| uterus| vascular| breast (mammary gland) tumor| chondrosarcoma| colorectal tumor| gastrointestinal tumor| germ cell tumor| glioma| head and neck tumo…	chr13	+	93226825	94408019	NM_005708	Q9Y625	GO:0001523 // GO:0005975 // GO:0006024 // GO:0006027 // GO:0007603 // GO:0016477 // GO:0030203 // GO:0030204 // GO:0044281	retinoid metabolic process // carbohydrate metabolic process // glycosaminoglycan biosynthetic process // glycosaminoglycan catabolic process // phototransduction, visible light // cell migration // glycosaminoglycan metabolic process // chondroitin sulfate metabolic process // small molecule metabolic process	traceable author statement // traceable author statement // traceable author statement // traceable author statement // traceable author statement // inferred from direct assay // traceable author statement // traceable author statement // traceable author statement	GO:0005578 // GO:0005615 // GO:0005634 // GO:0005796 // GO:0005886 // GO:0005887 // GO:0031225 // GO:0043202 // GO:0005576 // GO:0005886 // GO:0016020	proteinaceous extracellular matrix // extracellular space // nucleus // Golgi lumen // plasma membrane // integral component of plasma membrane // anchored component of membrane // lysosomal lumen // extracellular region // plasma membrane // membrane	inferred from electronic annotation // inferred from electronic annotation // inferred from direct assay // traceable author statement // traceable author statement // traceable author statement // inferred from electronic annotation // traceable author statement // inferred from electronic annotation // inferred from electronic annotation // inferred from electronic annotation	GO:0043395
TC0700013047.hg.1	5.4036	9.89557	5.17884	6.2525		4.49196	22.5017		1.07366	2.10476		5.22539	7.19028	5.62532	6.34273		1.96489	3.90383		0.717411	1.64423		NM_001101311	TMEM176B	transmembrane protein 176B	7q36.1	NM_001101311	RefSeq	Homo sapiens transmembrane protein 176B (TMEM176B), transcript variant 2, mRNA.	100	100	0	---	FALSE	Hs.647090	adrenal gland| ascites| blood| bone| brain| connective tissue| esophagus| eye| heart| intestine| kidney| liver| lung| lymph node| mammary gland| muscle| ovary| pancreas| pharynx| pituitary gland| placenta| prostate| spleen| stomach| testis| thyroid| trachea| uterus|adrenal tumor| bladder carcinoma| breast (mammary gland) tumor| chondrosarcoma| colorectal tumor| esophageal tumor| gastrointestinal …	chr7	-	150791285	150801360	NM_001101311	Q3YBM2	GO:0009887 // GO:0030154 // GO:2001199	organ morphogenesis // cell differentiation // negative regulation of dendritic cell differentiation	traceable author statement // inferred from electronic annotation // inferred from electronic annotation	GO:0016021 // GO:0031965 // GO:0005634 // GO:0016020	integral component of membrane // nuclear membrane // nucleus // membrane	inferred from electronic annotation // inferred from electronic annotation // inferred from electronic annotation // inferred from electronic annotation	---
TC1200011495.hg.1	12.33	16.8106	11.3531	14.75		4.48058	22.3249		3.39693	10.5336		13.6983	16.8788	12.5119	15.3399		3.18058	9.06672		2.82798	7.10079		NM_002345	LUM	lumican	12q21.33	NM_002345	RefSeq	Homo sapiens lumican (LUM), mRNA.	100	100	0	---	FALSE	Hs.406475	adipose tissue| adrenal gland| bladder| blood| bone| bone marrow| brain| cervix| connective tissue| ear| embryonic tissue| esophagus| eye| heart| intestine| kidney| larynx| liver| lung| lymph node| mammary gland| mouth| muscle| nerve| ovary| pancreas| parathyroid| pharynx| pituitary gland| placenta| prostate| salivary gland| skin| spleen| stomach| testis| thymus| trachea| umbilical cord| uterus| …	chr12	-	91102629	91111831	NM_002345	P51884	GO:0005975 // GO:0007409 // GO:0007601 // GO:0014070 // GO:0018146 // GO:0030198 // GO:0030199 // GO:0030203 // GO:0032914 // GO:0042339 // GO:0042340 // GO:0044281 // GO:0045944 // GO:0051216 // GO:0070848 // GO:0007409 // GO:0007601 // GO:0030199	carbohydrate metabolic process // axonogenesis // visual perception // response to organic cyclic compound // keratan sulfate biosynthetic process // extracellular matrix organization // collagen fibril organization // glycosaminoglycan metabolic process // positive regulation of transforming growth factor beta1 production // keratan sulfate metabolic process // keratan sulfate catabolic process …	traceable author statement // not recorded // inferred from electronic annotation // inferred from electronic annotation // traceable author statement // traceable author statement // non-traceable author statement // traceable author statement // inferred from electronic annotation // traceable author statement // traceable author statement // traceable author statement // inferred from electron…	GO:0005576 // GO:0005576 // GO:0005578 // GO:0005583 // GO:0005615 // GO:0005796 // GO:0031012 // GO:0031012 // GO:0043202 // GO:0070062 // GO:0005576 // GO:0005578	extracellular region // extracellular region // proteinaceous extracellular matrix // fibrillar collagen trimer // extracellular space // Golgi lumen // extracellular matrix // extracellular matrix // lysosomal lumen // extracellular exosome // extracellular region // proteinaceous extracellular matrix	non-traceable author statement // traceable author statement // traceable author statement // inferred from direct assay // inferred from direct assay // traceable author statement // inferred from direct assay // inferred from sequence or structural similarity // traceable author statement // inferred from direct assay // inferred from electronic annotation // inferred from electronic annotation	GO:0005201 // GO:0005515 // GO:0005518
TC1100012155.hg.1	9.35639	13.8115	8.92621	12.8178		4.45509	21.9339		3.89158	14.8417		8.56337	10.7273	7.51999	11.5044		2.16389	4.48122		3.98436	15.8275		NM_025208	PDGFD	platelet derived growth factor D	11q22.3	NM_025208	RefSeq	Homo sapiens platelet derived growth factor D (PDGFD), transcript variant 1, mRNA.	100	100	0	---	FALSE	Hs.352298	adrenal gland| bladder| bone| bone marrow| brain| connective tissue| embryonic tissue| eye| heart| kidney| lung| lymph node| mammary gland| mouth| ovary| pancreas| pituitary gland| placenta| prostate| skin| testis| trachea| uterus| vascular|adrenal tumor| chondrosarcoma| germ cell tumor| non-neoplasia| normal| pancreatic tumor| skin tumor| uterine tumor|embryoid body| fetus| adult	chr11	-	103907186	104164379	NM_025208	Q9GZP0	GO:0007275 // GO:0048008 // GO:0050730 // GO:0051781 // GO:0071230	multicellular organismal development // platelet-derived growth factor receptor signaling pathway // regulation of peptidyl-tyrosine phosphorylation // positive regulation of cell division // cellular response to amino acid stimulus	inferred from electronic annotation // inferred from electronic annotation // inferred from electronic annotation // inferred from electronic annotation // inferred from electronic annotation	GO:0000139 // GO:0005576 // GO:0005788 // GO:0070062 // GO:0005576 // GO:0016020	Golgi membrane // extracellular region // endoplasmic reticulum lumen // extracellular exosome // extracellular region // membrane	traceable author statement // traceable author statement // traceable author statement // inferred from direct assay // inferred from electronic annotation // inferred from electronic annotation	GO:0005161 // GO:0008083
TC1700011566.hg.1	5.8086	10.2213	5.87738	9.26789		4.41266	21.2982		3.39051	10.4869		6.0061	10.6678	5.79027	8.74834		4.66168	25.3108		2.95807	7.77084		NM_001243746	FAM20A	family with sequence similarity 20, member A	17q24.2	NM_001243746	RefSeq	Homo sapiens family with sequence similarity 20, member A (FAM20A), transcript variant 3, mRNA.	100	100	0	---	FALSE	Hs.268874	blood| bone| brain| connective tissue| eye| heart| kidney| larynx| liver| lung| mammary gland| mouth| ovary| placenta| prostate| skin| testis| thymus| thyroid| trachea| uterus| germ cell tumor| glioma| head and neck tumor| liver tumor| lung tumor| non-neoplasia| normal| ovarian tumor| soft tissue/muscle tissue tumor| uterine tumor| fetus| neonate| adult	chr17	-	68535113	68601389	NM_001243746	Q96MK3	GO:0001934 // GO:0001934 // GO:0031214 // GO:0044691 // GO:0055074 // GO:0070166 // GO:0071902 // GO:0031214	positive regulation of protein phosphorylation // positive regulation of protein phosphorylation // biomineral tissue development // tooth eruption // calcium ion homeostasis // enamel mineralization // positive regulation of protein serine/threonine kinase activity // biomineral tissue development	inferred from direct assay // inferred from sequence or structural similarity // inferred from mutant phenotype // inferred from mutant phenotype // inferred from mutant phenotype // inferred from mutant phenotype // inferred from direct assay // inferred from electronic annotation	GO:0005623 // GO:0005783 // GO:0005794 // GO:0070062 // GO:0005576 // GO:0005623 // GO:0005783	cell // endoplasmic reticulum // Golgi apparatus // extracellular exosome // extracellular region // cell // endoplasmic reticulum	inferred from sequence or structural similarity // inferred from sequence or structural similarity // inferred from electronic annotation // inferred from direct assay // inferred from electronic annotation // inferred from electronic annotation // inferred from electronic annotation	GO:0004674 // GO:0005515 // GO:0043539
TC0200011219.hg.1	5.03257	9.41515	7.53324	11.1958		4.38258	20.8588		3.66257	12.6632		6.11536	10.9163	8.43844	11.8581		4.80098	27.8766		3.4197	10.7012		NM_020311	ACKR3	atypical chemokine receptor 3	2q37.3	NM_020311	RefSeq	Homo sapiens atypical chemokine receptor 3 (ACKR3), mRNA.	100	100	0	---	FALSE	Hs.471751	bladder| bone| bone marrow| brain| connective tissue| embryonic tissue| esophagus| eye| heart| intestine| kidney| larynx| lung| lymph| mammary gland| muscle| nerve| ovary| pancreas| placenta| prostate| skin| stomach| testis| thymus| thyroid| trachea| umbilical cord| uterus| bladder carcinoma| breast (mammary gland) tumor| chondrosarcoma| colorectal tumor| esophageal tumor| gastrointestinal tumor|…	chr2	+	236558365	236582358	NM_020311	P25106	GO:0001525 // GO:0001570 // GO:0002230 // GO:0006935 // GO:0007155 // GO:0007186 // GO:0016032 // GO:0031623 // GO:0070098 // GO:0070374 // GO:0098792 // GO:1902230 // GO:0007165 // GO:0007275 // GO:0070098	angiogenesis // vasculogenesis // positive regulation of defense response to virus by host // chemotaxis // cell adhesion // G-protein coupled receptor signaling pathway // viral process // receptor internalization // chemokine-mediated signaling pathway // positive regulation of ERK1 and ERK2 cascade // xenophagy // negative regulation of intrinsic apoptotic signaling pathway in response to DNA …	inferred from electronic annotation // inferred from electronic annotation // inferred from mutant phenotype // inferred from electronic annotation // inferred from electronic annotation // inferred from electronic annotation // inferred from electronic annotation // inferred from mutant phenotype // inferred from mutant phenotype // inferred from mutant phenotype // inferred from mutant phenotyp…	GO:0005768 // GO:0005769 // GO:0005886 // GO:0005886 // GO:0005905 // GO:0009986 // GO:0016021 // GO:0043231 // GO:0048471 // GO:0055037 // GO:0005737 // GO:0005768 // GO:0005886 // GO:0016020	endosome // early endosome // plasma membrane // plasma membrane // coated pit // cell surface // integral component of membrane // intracellular membrane-bounded organelle // perinuclear region of cytoplasm // recycling endosome // cytoplasm // endosome // plasma membrane // membrane	inferred from direct assay // inferred from electronic annotation // inferred from direct assay // traceable author statement // inferred from direct assay // inferred from direct assay // inferred from electronic annotation // inferred from direct assay // inferred from electronic annotation // inferred from electronic annotation // inferred from electronic annotation // inferred from electronic…	GO:0005044 // GO:0005515 // GO:0015026 // GO:0016494 // GO:0019958 // GO:0004871 // GO:0004930
TC1600008643.hg.1	6.29471	10.6749	6.91873	8.13543		4.3802	20.8243		1.2167	2.32414		7.07733	9.98577	7.29532	7.68571		2.90843	7.50803		0.390386	1.31074		NM_001282466	WFDC1	WAP four-disulfide core domain 1	16q24.3	NM_001282466	RefSeq	Homo sapiens WAP four-disulfide core domain 1 (WFDC1), transcript variant 2, mRNA.	100	100	0	---	FALSE	Hs.36688	bone| brain| connective tissue| eye| heart| intestine| kidney| liver| lung| placenta| prostate| salivary gland| skin| stomach| testis| uterus| chondrosarcoma| colorectal tumor| gastrointestinal tumor| germ cell tumor| glioma| head and neck tumor| normal| prostate cancer| skin tumor| soft tissue/muscle tissue tumor| fetus| adult	chr16	+	84294646	84329851	NM_001282466	Q9HC57	GO:0001558 // GO:0010951 // GO:0030308 // GO:0032355 // GO:0042493 // GO:0050680 // GO:0050728 // GO:0061045 // GO:0001558 // GO:0001558 // GO:0010466	regulation of cell growth // negative regulation of endopeptidase activity // negative regulation of cell growth // response to estradiol // response to drug // negative regulation of epithelial cell proliferation // negative regulation of inflammatory response // negative regulation of wound healing // regulation of cell growth // regulation of cell growth // negative regulation of peptidase act…	not recorded // inferred from electronic annotation // non-traceable author statement // inferred from electronic annotation // inferred from electronic annotation // inferred from electronic annotation // inferred from electronic annotation // inferred from electronic annotation // --- // inferred from electronic annotation // inferred from electronic annotation	GO:0005615 // GO:0005615 // GO:0005576 // GO:0005615 // GO:0005615	extracellular space // extracellular space // extracellular region // extracellular space // extracellular space	not recorded // non-traceable author statement // inferred from electronic annotation // --- // inferred from electronic annotation	GO:0004867 // GO:0003674 // GO:0030414
TC2200008346.hg.1	4.92632	9.29976	7.37335	9.00352		4.37344	20.7271		1.63017	3.0955		6.62144	8.82399	7.9105	9.28715		2.20255	4.60293		1.37665	2.59664		NM_002430	MN1	meningioma (disrupted in balanced translocation) 1	22q12.1	NM_002430	RefSeq	Homo sapiens meningioma (disrupted in balanced translocation) 1 (MN1), mRNA.	100	100	0	---	FALSE	Hs.268515	adipose tissue| brain| cervix| connective tissue| ear| embryonic tissue| eye| intestine| kidney| liver| lung| muscle| placenta| salivary gland| stomach| testis| thymus| uterus| vascular| cervical tumor| chondrosarcoma| germ cell tumor| glioma| liver tumor| lung tumor| normal|embryoid body| blastocyst| fetus| adult	chr22	-	27748277	27801498	NM_002430	Q10571	GO:0001957 // GO:0008150	intramembranous ossification // biological_process	inferred from electronic annotation // no biological data available	GO:0005575	cellular_component	no biological data available	GO:0003674
TC0100011022.hg.1	8.96208	13.2768	9.43798	12.6833		4.3147	19.9001		3.24536	9.4831		9.30553	13.7619	8.83816	12.2761		4.45639	21.9536		3.43794	10.8373		NM_002923	RGS2	regulator of G-protein signaling 2	1q31	NM_002923	RefSeq	Homo sapiens regulator of G-protein signaling 2 (RGS2), mRNA.	100	100	0	---	FALSE	Hs.78944	adipose tissue| adrenal gland| ascites| bladder| blood| bone| bone marrow| brain| connective tissue| embryonic tissue| esophagus| eye| heart| intestine| kidney| liver| lung| lymph node| mammary gland| mouth| muscle| nerve| ovary| pancreas| pharynx| pituitary gland| placenta| prostate| skin| spleen| stomach| testis| thymus| thyroid| uterus| vascular| bladder carcinoma| breast (mammary gland) tumor…	chr1	+	192809039	192812283	NM_002923	P41220	GO:0006417 // GO:0007049 // GO:0007283 // GO:0008277 // GO:0010519 // GO:0010614 // GO:0031116 // GO:0043407 // GO:0043547 // GO:0043951 // GO:0045744 // GO:0050873 // GO:0055119 // GO:0060087 // GO:0060452 // GO:0071877 // GO:0009968 // GO:0010519 // GO:0010614 // GO:0043407 // GO:0045744 // GO:0055119 // GO:0060452 // GO:0071877	regulation of translation // cell cycle // spermatogenesis // regulation of G-protein coupled receptor protein signaling pathway // negative regulation of phospholipase activity // negative regulation of cardiac muscle hypertrophy // positive regulation of microtubule polymerization // negative regulation of MAP kinase activity // positive regulation of GTPase activity // negative regulation of c…	inferred from electronic annotation // inferred from electronic annotation // inferred from electronic annotation // traceable author statement // inferred from sequence or structural similarity // inferred from sequence or structural similarity // inferred from electronic annotation // inferred from sequence or structural similarity // inferred from electronic annotation // inferred from electro…	GO:0005634 // GO:0005730 // GO:0005737 // GO:0005739 // GO:0005829 // GO:0005886 // GO:0009898 // GO:0043005 // GO:0005634 // GO:0005737 // GO:0005737 // GO:0005829 // GO:0005886 // GO:0005886 // GO:0009898 // GO:0016020	nucleus // nucleolus // cytoplasm // mitochondrion // cytosol // plasma membrane // cytoplasmic side of plasma membrane // neuron projection // nucleus // cytoplasm // cytoplasm // cytosol // plasma membrane // plasma membrane // cytoplasmic side of plasma membrane // membrane	inferred from direct assay // inferred from electronic annotation // not recorded // inferred from electronic annotation // inferred from sequence or structural similarity // not recorded // inferred from sequence or structural similarity // inferred from electronic annotation // inferred from electronic annotation // --- // inferred from electronic annotation // inferred from electronic annotati…	GO:0005096 // GO:0005515 // GO:0005516 // GO:0048487 // GO:0005096 // GO:0005096
TC0200015136.hg.1	8.22832	12.5165	9.2621	11.5763		4.28819	19.5378		2.3142	4.97328		7.88524	14.2919	8.43107	12.9204		6.40664	84.838		4.48933	22.4607		NM_001463	FRZB	frizzled-related protein	2q32.1	NM_001463	RefSeq	Homo sapiens frizzled-related protein (FRZB), mRNA.	100	100	0	---	FALSE	Hs.128453	adrenal gland| ascites| bone| bone marrow| brain| cervix| connective tissue| ear| embryonic tissue| eye| heart| intestine| kidney| liver| lung| mouth| muscle| ovary| pancreas| parathyroid| pharynx| pituitary gland| placenta| prostate| spleen| stomach| testis| thymus| thyroid| trachea| uterus| vascular| chondrosarcoma| colorectal tumor| gastrointestinal tumor| germ cell tumor| glioma| head and nec…	chr2	-	182833275	182867162	NM_001463	Q92765	GO:0001501 // GO:0008285 // GO:0010721 // GO:0014033 // GO:0030178 // GO:0030178 // GO:0030308 // GO:0035567 // GO:0043065 // GO:0045600 // GO:0060029 // GO:0060070 // GO:0061037 // GO:0061053 // GO:0070367 // GO:0090090 // GO:0090103 // GO:0007275 // GO:0016055 // GO:0030154 // GO:0035567 // GO:0042472 // GO:0060070	skeletal system development // negative regulation of cell proliferation // negative regulation of cell development // neural crest cell differentiation // negative regulation of Wnt signaling pathway // negative regulation of Wnt signaling pathway // negative regulation of cell growth // non-canonical Wnt signaling pathway // positive regulation of apoptotic process // positive regulation of fat…	traceable author statement // inferred from direct assay // inferred from electronic annotation // inferred from electronic annotation // inferred from direct assay // inferred from sequence or structural similarity // inferred from direct assay // not recorded // inferred from genetic interaction // inferred from direct assay // inferred from electronic annotation // not recorded // inferred fro…	GO:0005615 // GO:0005615 // GO:0016020 // GO:0016021 // GO:0005576 // GO:0016021	extracellular space // extracellular space // membrane // integral component of membrane // extracellular region // integral component of membrane	inferred from direct assay // inferred from sequence or structural similarity // traceable author statement // not recorded // inferred from electronic annotation // ---	GO:0004930 // GO:0017147 // GO:0017147 // GO:0042813 // GO:0004930 // GO:0017147 // GO:0017147 // GO:0042813 // GO:0005515
TC0100016539.hg.1	4.35454	8.58122	4.43821	6.32012		4.22668	18.7223		1.88192	3.68564		4.33526	7.63365	4.2968	7.04562		3.29839	9.83819		2.74882	6.72165		NM_004673	ANGPTL1	angiopoietin like 1	1q25.2	NM_004673	RefSeq	Homo sapiens angiopoietin-like 1 (ANGPTL1), mRNA.	100	100	0	---	FALSE	Hs.591474	adipose tissue| adrenal gland| brain| cervix| connective tissue| eye| heart| intestine| kidney| liver| lung| lymph node| mouth| muscle| ovary| pancreas| placenta| prostate| spleen| stomach| testis| thymus| thyroid| trachea| umbilical cord| uterus| vascular| gastrointestinal tumor| germ cell tumor| head and neck tumor| leukemia| lung tumor| lymphoma| non-neoplasia| normal| pancreatic tumor| soft t…	chr1	-	178849535	178871080	NM_004673	O95841	GO:0007169	transmembrane receptor protein tyrosine kinase signaling pathway	inferred from electronic annotation	GO:0005615 // GO:0070062 // GO:0005576	extracellular space // extracellular exosome // extracellular region	inferred from direct assay // inferred from direct assay // inferred from electronic annotation	GO:0005102 // GO:0005102
TC1100010055.hg.1	6.54324	10.75	6.61486	7.70542		4.20674	18.4652		1.09057	2.12958		6.78498	8.96256	6.38038	6.93989		2.17758	4.52392		0.559511	1.47377		NM_001170690	SCUBE2	signal peptide, CUB domain, EGF-like 2	11p15.3	NM_001170690	RefSeq	Homo sapiens signal peptide, CUB domain, EGF-like 2 (SCUBE2), transcript variant 2, mRNA.	100	100	0	---	FALSE	Hs.523468	bone marrow| brain| connective tissue| embryonic tissue| eye| heart| intestine| kidney| lung| mammary gland| ovary| pancreas| pharynx| placenta| prostate| stomach| testis| bladder carcinoma| breast (mammary gland) tumor| chondrosarcoma| colorectal tumor| gastrointestinal tumor| germ cell tumor| glioma| kidney tumor| leukemia| normal| pancreatic tumor| prostate cancer| fetus| adult	chr11	-	9019500	9138114	NM_001170690	Q9NQ36	---	---	---	GO:0005576 // GO:0005576	extracellular region // extracellular region	traceable author statement // inferred from electronic annotation	GO:0005509
TC1000012108.hg.1	10.9052	15.0847	10.4131	13.6044		4.17948	18.1196		3.19129	9.13427		11.2501	14.0572	10.4164	13.4795		2.80703	6.99842		3.06313	8.35784		NM_198148	CPXM2	carboxypeptidase X (M14 family), member 2	10q26.13	NM_198148	RefSeq	Homo sapiens carboxypeptidase X (M14 family), member 2 (CPXM2), mRNA.	100	100	0	---	FALSE	Hs.656887	adipose tissue| bone| brain| cervix| connective tissue| ear| embryonic tissue| eye| heart| intestine| kidney| lung| mammary gland| mouth| muscle| pancreas| pituitary gland| placenta| prostate| skin| spleen| stomach| testis| thymus| thyroid| trachea| uterus| vascular| breast (mammary gland) tumor| chondrosarcoma| colorectal tumor| gastrointestinal tumor| head and neck tumor| lung tumor| non-neopla…	chr10	-	123706207	123940267	NM_198148	Q8N436	GO:0006518 // GO:0016485 // GO:0006508 // GO:0006518 // GO:0016485	peptide metabolic process // protein processing // proteolysis // peptide metabolic process // protein processing	not recorded // not recorded // inferred from electronic annotation // --- // ---	GO:0005615 // GO:0031012 // GO:0005576	extracellular space // extracellular matrix // extracellular region	inferred from direct assay // inferred from direct assay // inferred from electronic annotation	GO:0004181 // GO:0004185 // GO:0008270 // GO:0004181 // GO:0004181 // GO:0004185 // GO:0004180
TC1000007625.hg.1	9.46919	13.6456	8.0688	12.0744		4.17638	18.0808		4.00558	16.062		10.1044	12.8243	9.01237	11.9764		2.71987	6.58813		2.96405	7.80311		NM_001098512	PRKG1	protein kinase, cGMP-dependent, type I	10q11.2	NM_001098512	RefSeq	Homo sapiens protein kinase, cGMP-dependent, type I (PRKG1), transcript variant 1, mRNA.	100	100	0	---	FALSE	Hs.407535	brain| connective tissue| embryonic tissue| eye| heart| intestine| kidney| lung| mammary gland| muscle| parathyroid| placenta| prostate| skin| stomach| testis| thymus| uterus| vascular| chondrosarcoma| gastrointestinal tumor| non-neoplasia| normal| soft tissue/muscle tissue tumor| uterine tumor|embryoid body| fetus| adult	chr10	+	50991151	52298350	NM_001098512	Q13976	GO:0001764 // GO:0006468 // GO:0007165 // GO:0007596 // GO:0016358 // GO:0019934 // GO:0030036 // GO:0030900 // GO:0043087 // GO:0060087 // GO:0090331 // GO:0098779 // GO:0006468 // GO:0007165 // GO:0008152 // GO:0016310 // GO:0045986	neuron migration // protein phosphorylation // signal transduction // blood coagulation // dendrite development // cGMP-mediated signaling // actin cytoskeleton organization // forebrain development // regulation of GTPase activity // relaxation of vascular smooth muscle // negative regulation of platelet aggregation // mitophagy in response to mitochondrial depolarization // protein phosphorylat…	inferred from electronic annotation // inferred from electronic annotation // traceable author statement // traceable author statement // inferred from electronic annotation // inferred from electronic annotation // traceable author statement // inferred from electronic annotation // inferred from mutant phenotype // inferred from electronic annotation // inferred from mutant phenotype // inferre…	GO:0005737 // GO:0005794 // GO:0005829 // GO:0005886 // GO:0005737	cytoplasm // Golgi apparatus // cytosol // plasma membrane // cytoplasm	inferred from direct assay // inferred from electronic annotation // traceable author statement // inferred from direct assay // inferred from electronic annotation	GO:0004692 // GO:0005246 // GO:0005515 // GO:0005524 // GO:0030553 // GO:0000166 // GO:0003824 // GO:0004672 // GO:0004674 // GO:0004692 // GO:0016301 // GO:0016740
TC0700009481.hg.1	6.83106	11.0073	9.60251	14.456		4.17625	18.0791		4.85354	28.9108		9.65775	11.041	11.8515	15.1063		1.38329	2.60862		3.25479	9.5453		NM_002652	PIP	prolactin-induced protein	7q34	NM_002652	RefSeq	Homo sapiens prolactin-induced protein (PIP), mRNA.	100	100	0	---	FALSE	Hs.99949	connective tissue| eye| larynx| lung| mammary gland| muscle| pharynx| prostate| salivary gland| trachea| breast (mammary gland) tumor| head and neck tumor| normal| soft tissue/muscle tissue tumor| adult	chr7	+	143132077	143139746	NM_002652	P12273	GO:0001580 // GO:0001895 // GO:0006508 // GO:0010628 // GO:0055085 // GO:0070233	detection of chemical stimulus involved in sensory perception of bitter taste // retina homeostasis // proteolysis // positive regulation of gene expression // transmembrane transport // negative regulation of T cell apoptotic process	inferred from direct assay // inferred from expression pattern // inferred from mutant phenotype // inferred from direct assay // traceable author statement // inferred from mutant phenotype	GO:0005576 // GO:0005615 // GO:0005634 // GO:0070062 // GO:0005576	extracellular region // extracellular space // nucleus // extracellular exosome // extracellular region	traceable author statement // inferred from direct assay // inferred from direct assay // inferred from direct assay // inferred from electronic annotation	GO:0001948 // GO:0003779 // GO:0004190 // GO:0005515 // GO:0019864 // GO:0046983 // GO:0003779
TC0200007243.hg.1	7.06494	11.233	8.84752	11.5396		4.1681	17.9772		2.69208	6.46245		7.81541	12.5258	8.47984	12.6189		4.71038	26.1798		4.13903	17.6187		NM_001177969	VIT	vitrin	2p22.2	NM_001177969	RefSeq	Homo sapiens vitrin (VIT), transcript variant 2, mRNA.	100	100	0	---	FALSE	Hs.137415	bone| brain| connective tissue| eye| heart| intestine| larynx| mammary gland| mouth| muscle| nerve| ovary| placenta| prostate| skin| testis| thymus| thyroid| trachea| uterus| vascular| chondrosarcoma| colorectal tumor| germ cell tumor| head and neck tumor| non-neoplasia| normal| ovarian tumor| soft tissue/muscle tissue tumor| fetus| juvenile| adult	chr2	+	36696690	36814794	NM_001177969	Q6UXI7	GO:0010811 // GO:0030198	positive regulation of cell-substrate adhesion // extracellular matrix organization	inferred from electronic annotation // inferred from electronic annotation	GO:0005614 // GO:0005576 // GO:0005578	interstitial matrix // extracellular region // proteinaceous extracellular matrix	inferred from electronic annotation // inferred from electronic annotation // inferred from electronic annotation	GO:0005539
TC1100007110.hg.1	6.84668	11.0126	6.67813	10.5499		4.16591	17.9499		3.8718	14.6396		7.83121	9.42764	6.72215	9.82006		1.59642	3.02393		3.09791	8.56179		NM_203371	FIBIN	fin bud initiation factor homolog (zebrafish)	11p14.2	NM_203371	RefSeq	Homo sapiens fin bud initiation factor homolog (zebrafish) (FIBIN), mRNA.	100	100	0	---	FALSE	Hs.712718	adrenal gland| bladder| bone| bone marrow| brain| connective tissue| ear| embryonic tissue| esophagus| eye| heart| intestine| kidney| lung| mammary gland| mouth| nerve| placenta| prostate| skin| spleen| stomach| testis| thymus| thyroid| trachea| uterus| vascular| breast (mammary gland) tumor| chondrosarcoma| esophageal tumor| gastrointestinal tumor| glioma| head and neck tumor| non-neoplasia| nor…	chr11	+	26994081	26997085	NM_203371	Q8TAL6	---	---	---	GO:0005576 // GO:0005783 // GO:0005794	extracellular region // endoplasmic reticulum // Golgi apparatus	inferred from electronic annotation // inferred from electronic annotation // inferred from electronic annotation	---
TC0500012567.hg.1	9.63161	13.722	9.52044	12.927		4.0904	17.0347		3.40659	10.6044		9.81005	13.3839	9.17548	12.5128		3.57386	11.908		3.33733	10.1073		NM_032385	FAXDC2	fatty acid hydroxylase domain containing 2	5q31-q32	NM_032385	RefSeq	Homo sapiens fatty acid hydroxylase domain containing 2 (FAXDC2), mRNA.	100	100	0	---	FALSE	Hs.519694 // Hs.713175	adipose tissue| adrenal gland| bone| bone marrow| brain| cervix| connective tissue| embryonic tissue| eye| heart| intestine| kidney| liver| lung| mammary gland| mouth| muscle| nerve| ovary| pancreas| parathyroid| placenta| prostate| skin| spleen| testis| thymus| thyroid| trachea| umbilical cord| uterus|adrenal tumor| breast (mammary gland) tumor| cervical tumor| chondrosarcoma| colorectal tumor| …	chr5	-	154818491	154859252	NM_032385	Q96IV6	GO:0006633 // GO:0055114	fatty acid biosynthetic process // oxidation-reduction process	inferred from electronic annotation // inferred from electronic annotation	GO:0016021 // GO:0016020	integral component of membrane // membrane	inferred from electronic annotation // inferred from electronic annotation	GO:0005506 // GO:0016491
TC1200012744.hg.1	10.7997	14.8248	11.2747	14.6659		4.02505	16.2802		3.39119	10.4918		10.5151	14.1138	10.5218	14.4923		3.5987	12.1148		3.97053	15.6765		NM_001733	C1R	complement component 1, r subcomponent	12p13	NM_001733	RefSeq	Homo sapiens complement component 1, r subcomponent (C1R), mRNA.	100	100	0	---	FALSE	Hs.524224	adipose tissue| adrenal gland| bladder| blood| bone| bone marrow| brain| cervix| connective tissue| esophagus| eye| heart| intestine| kidney| larynx| liver| lung| lymph node| mammary gland| mouth| muscle| nerve| ovary| pancreas| parathyroid| pharynx| placenta| prostate| salivary gland| skin| spleen| stomach| testis| thyroid| uterus| vascular|adrenal tumor| bladder carcinoma| breast (mammary gland…	chr12	-	7080209	7092607	NM_001733	P00736	GO:0006508 // GO:0006955 // GO:0006956 // GO:0006958 // GO:0045087 // GO:0002376 // GO:0006508 // GO:0006508 // GO:0006956 // GO:0006958 // GO:0045087	proteolysis // immune response // complement activation // complement activation, classical pathway // innate immune response // immune system process // proteolysis // proteolysis // complement activation // complement activation, classical pathway // innate immune response	not recorded // traceable author statement // traceable author statement // traceable author statement // traceable author statement // inferred from electronic annotation // --- // inferred from electronic annotation // inferred from electronic annotation // inferred from electronic annotation // inferred from electronic annotation	GO:0005576 // GO:0005576 // GO:0070062 // GO:0072562 // GO:0005576	extracellular region // extracellular region // extracellular exosome // blood microparticle // extracellular region	non-traceable author statement // traceable author statement // inferred from direct assay // inferred from direct assay // inferred from electronic annotation	GO:0004252 // GO:0005509 // GO:0005515 // GO:0008236 // GO:0004252 // GO:0004252 // GO:0004252 // GO:0008233 // GO:0008236 // GO:0016787
TC0100017748.hg.1	6.89757	10.9082	6.17799	6.9884		4.01064	16.1184		0.810416	1.75372		7.50178	10.1791	6.12854	6.45702		2.6773	6.39656		0.328477	1.25569		NM_020808	SIPA1L2	signal-induced proliferation-associated 1 like 2	1q42.2	NM_020808	RefSeq	Homo sapiens signal-induced proliferation-associated 1 like 2 (SIPA1L2), mRNA.	100	100	0	---	FALSE	Hs.745009	adipose tissue| bladder| bone| bone marrow| brain| connective tissue| ear| embryonic tissue| eye| heart| intestine| kidney| larynx| liver| lung| mammary gland| mouth| muscle| nerve| ovary| pancreas| placenta| salivary gland| skin| testis| thyroid| umbilical cord| uterus| bladder carcinoma| breast (mammary gland) tumor| chondrosarcoma| colorectal tumor| germ cell tumor| glioma| head and neck tumor…	chr1	-	232397965	232561558	NM_020808	Q9P2F8	GO:0043547 // GO:0051056	positive regulation of GTPase activity // regulation of small GTPase mediated signal transduction	inferred from electronic annotation // inferred from electronic annotation	---	---	---	GO:0005096 // GO:0005515
TC0100008845.hg.1	8.08333	12.0898	8.06789	9.93152		4.00648	16.072		1.86364	3.63924		9.62904	13.4953	9.05788	11.0511		3.8663	14.5839		1.99324	3.9813		NM_001297704	ADGRL2	adhesion G protein-coupled receptor L2	1p31.1	NM_001297704	RefSeq	Homo sapiens adhesion G protein-coupled receptor L2 (ADGRL2), transcript variant 2, mRNA.	100	100	0	---	FALSE	Hs.24212 // Hs.649282	adipose tissue| adrenal gland| bone| brain| connective tissue| ear| embryonic tissue| esophagus| eye| heart| intestine| kidney| larynx| liver| lung| mammary gland| mouth| muscle| ovary| pancreas| parathyroid| pharynx| pituitary gland| placenta| prostate| skin| spleen| stomach| testis| thymus| thyroid| trachea| uterus| vascular| breast (mammary gland) tumor| chondrosarcoma| esophageal tumor| gastr…	chr1	+	81306160	81992738	NM_001297704	O95490	GO:0007166 // GO:0007186 // GO:0051965 // GO:0007165 // GO:0007186 // GO:0007186	cell surface receptor signaling pathway // G-protein coupled receptor signaling pathway // positive regulation of synapse assembly // signal transduction // G-protein coupled receptor signaling pathway // G-protein coupled receptor signaling pathway	inferred from electronic annotation // non-traceable author statement // inferred from electronic annotation // inferred from electronic annotation // inferred from electronic annotation // traceable author statement	GO:0016021 // GO:0016020 // GO:0016021 // GO:0016021	integral component of membrane // membrane // integral component of membrane // integral component of membrane	non-traceable author statement // inferred from electronic annotation // inferred from electronic annotation // traceable author statement	GO:0004930 // GO:0016524 // GO:0030246 // GO:0004871 // GO:0004888 // GO:0004930
TC1100006759.hg.1	6.18194	10.1812	5.92991	8.16813		3.99926	15.9917		2.23823	4.71817		6.19179	9.27698	6.29447	8.88861		3.08519	8.48662		2.59415	6.03832		NM_198474	OLFML1	olfactomedin like 1	11p15.4	NM_198474	RefSeq	Homo sapiens olfactomedin-like 1 (OLFML1), mRNA.	100	100	0	---	FALSE	Hs.503500	adrenal gland| blood| brain| cervix| connective tissue| eye| heart| intestine| kidney| liver| lung| mammary gland| mouth| muscle| pharynx| placenta| prostate| skin| spleen| testis| thymus| thyroid| trachea| uterus| vascular| breast (mammary gland) tumor| colorectal tumor| germ cell tumor| head and neck tumor| kidney tumor| leukemia| liver tumor| lymphoma| non-neoplasia| normal| soft tissue/muscle…	chr11	+	7485369	7511377	NM_198474	Q6UWY5	---	---	---	GO:0005576	extracellular region	inferred from electronic annotation	---
TC0600014106.hg.1	7.41864	11.4055	6.86184	10.0704		3.98686	15.8549		3.20855	9.2442		7.83167	10.6932	7.3715	10.2921		2.86154	7.26792		2.92057	7.57147		NM_001710	CFB	complement factor B	6p21.3	NM_001710	RefSeq	Homo sapiens complement factor B (CFB), mRNA.	100	100	0	---	FALSE	Hs.69771	adipose tissue| adrenal gland| bladder| blood| bone| bone marrow| brain| cervix| connective tissue| esophagus| eye| heart| intestine| kidney| liver| lung| mammary gland| mouth| muscle| ovary| pancreas| parathyroid| pharynx| placenta| prostate| salivary gland| spleen| stomach| testis| thymus| thyroid| trachea| uterus| breast (mammary gland) tumor| cervical tumor| chondrosarcoma| colorectal tumor| …	chr6	+	31945709	31952084	NM_001710	P00751	GO:0006508 // GO:0006956 // GO:0006957 // GO:0006957 // GO:0030449 // GO:0045087 // GO:0002376 // GO:0006956 // GO:0006957 // GO:0045087	proteolysis // complement activation // complement activation, alternative pathway // complement activation, alternative pathway // regulation of complement activation // innate immune response // immune system process // complement activation // complement activation, alternative pathway // innate immune response	inferred from electronic annotation // traceable author statement // non-traceable author statement // traceable author statement // traceable author statement // traceable author statement // inferred from electronic annotation // inferred from electronic annotation // inferred from electronic annotation // inferred from electronic annotation	GO:0005576 // GO:0005615 // GO:0005886 // GO:0070062 // GO:0072562 // GO:0005576	extracellular region // extracellular space // plasma membrane // extracellular exosome // blood microparticle // extracellular region	traceable author statement // inferred from direct assay // traceable author statement // inferred from direct assay // inferred from direct assay // inferred from electronic annotation	GO:0001848 // GO:0004252 // GO:0004252 // GO:0008233 // GO:0008236 // GO:0016787
TC1200008176.hg.1	5.41645	9.39264	6.17076	7.57611		3.97619	15.7381		1.40535	2.64882		6.39199	10.1184	7.23328	8.13891		3.72644	13.2364		0.905631	1.87336		NM_001277226	LGR5	leucine-rich repeat containing G protein-coupled receptor 5	12q22-q23	NM_001277226	RefSeq	Homo sapiens leucine-rich repeat containing G protein-coupled receptor 5 (LGR5), transcript variant 2, mRNA.	100	100	0	---	FALSE	Hs.658889	adrenal gland| bladder| bone| brain| connective tissue| ear| intestine| liver| lymph node| muscle| ovary| placenta| prostate| skin| stomach| trachea| uterus| vascular|adrenal tumor| chondrosarcoma| colorectal tumor| gastrointestinal tumor| leukemia| non-neoplasia| normal| ovarian tumor| primitive neuroectodermal tumor of the CNS| prostate cancer| soft tissue/muscle tissue tumor| uterine tumor| fe…	chr12	+	71439770	71586310	NM_001277226	O75473	GO:0001942 // GO:0007186 // GO:0009994 // GO:0042127 // GO:0048839 // GO:0090263 // GO:2001013 // GO:0007165 // GO:0007186	hair follicle development // G-protein coupled receptor signaling pathway // oocyte differentiation // regulation of cell proliferation // inner ear development // positive regulation of canonical Wnt signaling pathway // epithelial cell proliferation involved in renal tubule morphogenesis // signal transduction // G-protein coupled receptor signaling pathway	inferred from electronic annotation // inferred from electronic annotation // inferred from electronic annotation // inferred from electronic annotation // inferred from electronic annotation // inferred from direct assay // inferred from electronic annotation // inferred from electronic annotation // traceable author statement	GO:0005886 // GO:0005887 // GO:0032588 // GO:0005794 // GO:0005886 // GO:0005887 // GO:0016020 // GO:0016021	plasma membrane // integral component of plasma membrane // trans-Golgi network membrane // Golgi apparatus // plasma membrane // integral component of plasma membrane // membrane // integral component of membrane	traceable author statement // inferred from direct assay // inferred from direct assay // inferred from electronic annotation // inferred from electronic annotation // traceable author statement // inferred from electronic annotation // inferred from electronic annotation	GO:0004888 // GO:0004930 // GO:0005515 // GO:0004871 // GO:0004930 // GO:0016500
TC1200010022.hg.1	5.46437	9.40717	4.73932	10.0343		3.9428	15.3781		5.29502	39.2609		5.55143	14.0375	5.83077	11.6094		8.48604	358.552		5.7786	54.8951		NM_000900	MGP	matrix Gla protein	12p12.3	NM_000900	RefSeq	Homo sapiens matrix Gla protein (MGP), transcript variant 2, mRNA.	100	100	0	---	FALSE	Hs.365706	adipose tissue| adrenal gland| blood| bone| brain| cervix| connective tissue| ear| esophagus| eye| heart| intestine| kidney| larynx| liver| lung| lymph node| mammary gland| mouth| muscle| nerve| ovary| pancreas| pharynx| pituitary gland| placenta| prostate| salivary gland| skin| stomach| testis| thymus| thyroid| umbilical cord| uterus| vascular|adrenal tumor| bladder carcinoma| breast (mammary gl…	chr12	-	14881181	14885926	NM_000900	P08493	GO:0001502 // GO:0001503 // GO:0030154 // GO:0030500 // GO:0001503 // GO:0007275 // GO:0051216	cartilage condensation // ossification // cell differentiation // regulation of bone mineralization // ossification // multicellular organismal development // cartilage development	traceable author statement // inferred from electronic annotation // inferred from electronic annotation // inferred from electronic annotation // traceable author statement // inferred from electronic annotation // inferred from electronic annotation	GO:0005578 // GO:0031012 // GO:0070062 // GO:0005576 // GO:0031012	proteinaceous extracellular matrix // extracellular matrix // extracellular exosome // extracellular region // extracellular matrix	traceable author statement // inferred from direct assay // inferred from direct assay // inferred from electronic annotation // inferred from electronic annotation	GO:0005201 // GO:0005509 // GO:0005515 // GO:0008147
TC0900010637.hg.1	7.3145	11.2496	7.78742	10.541		3.9351	15.2962		2.75356	6.7438		7.8426	9.6966	7.39653	10.5657		1.854	3.61502		3.16916	8.99522		NM_002048	GAS1	growth arrest-specific 1	9q21.3-q22	NM_002048	RefSeq	Homo sapiens growth arrest-specific 1 (GAS1), mRNA.	100	100	0	---	FALSE	Hs.65029	adipose tissue| bone| bone marrow| brain| connective tissue| ear| embryonic tissue| eye| heart| intestine| kidney| lung| lymph node| mammary gland| muscle| ovary| pancreas| pituitary gland| placenta| prostate| skin| thymus| uterus| vascular| chondrosarcoma| germ cell tumor| glioma| kidney tumor| leukemia| lung tumor| lymphoma| normal| ovarian tumor| primitive neuroectodermal tumor of the CNS| ski…	chr9	-	86944362	86947189	NM_002048	P54826	GO:0007050 // GO:0008589 // GO:0010955 // GO:0035924 // GO:0042981 // GO:0045165 // GO:0045930 // GO:0045930 // GO:0048589 // GO:0060628 // GO:0007049	cell cycle arrest // regulation of smoothened signaling pathway // negative regulation of protein processing // cellular response to vascular endothelial growth factor stimulus // regulation of apoptotic process // cell fate commitment // negative regulation of mitotic cell cycle // negative regulation of mitotic cell cycle // developmental growth // regulation of ER to Golgi vesicle-mediated tra…	inferred from electronic annotation // inferred from sequence or structural similarity // inferred from mutant phenotype // inferred from expression pattern // inferred from sequence or structural similarity // inferred from sequence or structural similarity // inferred from direct assay // inferred from genetic interaction // inferred from sequence or structural similarity // inferred from mutan…	GO:0005886 // GO:0005886 // GO:0016021 // GO:0046658 // GO:0005886 // GO:0016020 // GO:0031225	plasma membrane // plasma membrane // integral component of membrane // anchored component of plasma membrane // plasma membrane // membrane // anchored component of membrane	inferred from direct assay // traceable author statement // non-traceable author statement // inferred from sequence or structural similarity // inferred from electronic annotation // inferred from electronic annotation // inferred from electronic annotation	GO:0005515
TC0600008670.hg.1	4.94872	8.88101	5.10814	6.01869		3.9323	15.2665		0.910547	1.87976		5.19218	9.49619	5.22049	5.94829		4.30401	19.7532		0.727795	1.65611		NM_001170423	PRSS35	protease, serine 35	6q14.2	NM_001170423	RefSeq	Homo sapiens protease, serine, 35 (PRSS35), transcript variant 1, mRNA.	100	100	0	---	FALSE	Hs.98381	bone| brain| cervix| ear| embryonic tissue| eye| heart| kidney| lung| placenta| testis| umbilical cord| chondrosarcoma| germ cell tumor| normal| primitive neuroectodermal tumor of the CNS|embryoid body| fetus| neonate| juvenile| adult	chr6	+	83512475	83525704	NM_001170423	Q8N3Z0	---	---	---	GO:0005576 // GO:0005739	extracellular region // mitochondrion	inferred from electronic annotation // inferred from electronic annotation	---
TC0100009221.hg.1	10.5269	14.4377	8.37454	11.9906		3.91071	15.0398		3.61601	12.2611		10.0798	13.2187	7.67784	11.458		3.13896	8.80889		3.78017	13.7387		NM_001078	VCAM1	vascular cell adhesion molecule 1	1p32-p31	NM_001078	RefSeq	Homo sapiens vascular cell adhesion molecule 1 (VCAM1), transcript variant 1, mRNA.	100	100	0	---	FALSE	Hs.109225	adipose tissue| adrenal gland| bladder| blood| brain| connective tissue| ear| embryonic tissue| esophagus| eye| heart| intestine| kidney| larynx| liver| lung| lymph node| mammary gland| mouth| pancreas| parathyroid| pharynx| pituitary gland| placenta| prostate| skin| spleen| stomach| testis| thymus| trachea| uterus| vascular|adrenal tumor| breast (mammary gland) tumor| chondrosarcoma| esophageal …	chr1	+	100719640	100739046	NM_001078	P19320	GO:0007155 // GO:0007157 // GO:0007159 // GO:0007160 // GO:0009308 // GO:0016032 // GO:0019221 // GO:0022614 // GO:0030183 // GO:0030198 // GO:0035584 // GO:0042102 // GO:0050776 // GO:0050901 // GO:0050901 // GO:0055114 // GO:0060333 // GO:0007155 // GO:0016337	cell adhesion // heterophilic cell-cell adhesion via plasma membrane cell adhesion molecules // leukocyte cell-cell adhesion // cell-matrix adhesion // amine metabolic process // viral process // cytokine-mediated signaling pathway // membrane to membrane docking // B cell differentiation // extracellular matrix organization // calcium-mediated signaling using intracellular calcium source // posi…	inferred from direct assay // inferred from direct assay // inferred from direct assay // inferred from direct assay // inferred from direct assay // inferred from electronic annotation // traceable author statement // inferred from expression pattern // inferred by curator // traceable author statement // inferred from genetic interaction // inferred from direct assay // traceable author stateme…	GO:0002102 // GO:0005615 // GO:0005769 // GO:0005783 // GO:0005794 // GO:0005886 // GO:0005902 // GO:0009897 // GO:0009986 // GO:0016021 // GO:0030175 // GO:0045177 // GO:0070062 // GO:0071065 // GO:0016020	podosome // extracellular space // early endosome // endoplasmic reticulum // Golgi apparatus // plasma membrane // microvillus // external side of plasma membrane // cell surface // integral component of membrane // filopodium // apical part of cell // extracellular exosome // alpha9-beta1 integrin-vascular cell adhesion molecule-1 complex // membrane	inferred from direct assay // inferred from direct assay // inferred from direct assay // inferred from direct assay // inferred from direct assay // traceable author statement // inferred from direct assay // inferred from direct assay // inferred from direct assay // inferred from electronic annotation // inferred from direct assay // inferred from direct assay // inferred from direct assay // …	GO:0005178 // GO:0005178 // GO:0008131 // GO:0050839 // GO:0050839
TC0500012760.hg.1	9.54514	13.3995	10.5769	12.6851		3.85437	14.4638		2.10819	4.3115		10.3421	12.7458	10.9034	12.8689		2.40377	5.29184		1.96554	3.90559		NM_001271946	SLIT3	slit guidance ligand 3	5q35	NM_001271946	RefSeq	Homo sapiens slit guidance ligand 3 (SLIT3), transcript variant 1, mRNA.	100	100	0	---	FALSE	Hs.552087	adipose tissue| adrenal gland| bladder| blood| bone| brain| connective tissue| embryonic tissue| eye| heart| intestine| kidney| lung| mammary gland| muscle| nerve| ovary| pancreas| parathyroid| placenta| prostate| skin| stomach| testis| thymus| thyroid| uterus| vascular| bladder carcinoma| breast (mammary gland) tumor| chondrosarcoma| gastrointestinal tumor| germ cell tumor| glioma| head and neck…	chr5	-	168661733	169301129	NM_001271946	O75094	GO:0007411 // GO:0007411 // GO:0008285 // GO:0009887 // GO:0010629 // GO:0021834 // GO:0030308 // GO:0032870 // GO:0035385 // GO:0048846 // GO:0050770 // GO:0050919 // GO:0051414 // GO:0061364 // GO:0070100 // GO:0007275 // GO:0007399 // GO:0030154 // GO:0050770	axon guidance // axon guidance // negative regulation of cell proliferation // organ morphogenesis // negative regulation of gene expression // chemorepulsion involved in embryonic olfactory bulb interneuron precursor migration // negative regulation of cell growth // cellular response to hormone stimulus // Roundabout signaling pathway // axon extension involved in axon guidance // regulation of…	inferred from direct assay // traceable author statement // inferred from electronic annotation // inferred from electronic annotation // inferred from electronic annotation // inferred from direct assay // inferred from mutant phenotype // inferred from expression pattern // inferred from mutant phenotype // inferred from direct assay // not recorded // inferred from direct assay // inferred fro…	GO:0005578 // GO:0005615 // GO:0005739 // GO:0005576 // GO:0005578	proteinaceous extracellular matrix // extracellular space // mitochondrion // extracellular region // proteinaceous extracellular matrix	not recorded // inferred from direct assay // non-traceable author statement // inferred from electronic annotation // ---	GO:0005509 // GO:0008201 // GO:0048495 // GO:0005509 // GO:0008201
TC0900010800.hg.1	7.16277	11.0169	6.73465	10.321		3.85417	14.4618		3.5864	12.012		7.20788	10.879	7.54531	10.7207		3.67113	12.7385		3.17543	9.03441		NM_001197295	ECM2	extracellular matrix protein 2, female organ and adipocyte specific	9q22.3	NM_001197295	RefSeq	Homo sapiens extracellular matrix protein 2, female organ and adipocyte specific (ECM2), transcript variant 2, mRNA.	100	100	0	---	FALSE	Hs.117060	bone| brain| connective tissue| embryonic tissue| eye| kidney| larynx| liver| lung| mammary gland| muscle| nerve| ovary| pancreas| pharynx| placenta| prostate| skin| stomach| testis| thyroid| uterus| vascular| chondrosarcoma| gastrointestinal tumor| head and neck tumor| kidney tumor| liver tumor| non-neoplasia| normal| pancreatic tumor| prostate cancer| uterine tumor| blastocyst| fetus| juvenile|…	chr9	-	92493547	92536655	NM_001197295	O94769	GO:0007160 // GO:0007409 // GO:0010811 // GO:0030198 // GO:0007409	cell-matrix adhesion // axonogenesis // positive regulation of cell-substrate adhesion // extracellular matrix organization // axonogenesis	traceable author statement // not recorded // inferred from electronic annotation // inferred from electronic annotation // ---	GO:0005578 // GO:0005614 // GO:0005615 // GO:0005576 // GO:0005578 // GO:0005615	proteinaceous extracellular matrix // interstitial matrix // extracellular space // extracellular region // proteinaceous extracellular matrix // extracellular space	traceable author statement // inferred from electronic annotation // not recorded // inferred from electronic annotation // inferred from electronic annotation // ---	GO:0005178 // GO:0008201 // GO:0070052 // GO:0005518 // GO:0008201 // GO:0008201 // GO:0070052 // GO:0070052
TC1800009309.hg.1	10.616	14.4554	6.49263	7.5846		3.8394	14.3144		1.09197	2.13166		11.2195	13.9407	6.48514	7.92242		2.72126	6.59449		1.43728	2.7081		NM_182511	CBLN2	cerebellin 2 precursor	18q22.3	NM_182511	RefSeq	Homo sapiens cerebellin 2 precursor (CBLN2), mRNA.	100	100	0	---	FALSE	Hs.569851	brain| embryonic tissue| eye| liver| mammary gland| pancreas| prostate| breast (mammary gland) tumor| liver tumor| non-neoplasia| normal| pancreatic tumor| prostate cancer| fetus| adult	chr18	-	72536680	72544539	NM_182511	Q8IUK8	GO:0051965	positive regulation of synapse assembly	inferred from electronic annotation	GO:0005615 // GO:0005576	extracellular space // extracellular region	inferred from electronic annotation // inferred from electronic annotation	---
TC1000010737.hg.1	6.69799	10.5318	6.87831	7.69857		3.83383	14.2593		0.820259	1.76572		5.98329	9.88798	6.08906	7.49047		3.90469	14.9771		1.40141	2.6416		NM_001242359	RHOBTB1	Rho-related BTB domain containing 1	10q21.2	NM_001242359	RefSeq	Homo sapiens Rho-related BTB domain containing 1 (RHOBTB1), transcript variant 4, mRNA.	100	100	0	---	FALSE	Hs.737374	bone| brain| cervix| connective tissue| ear| embryonic tissue| eye| heart| intestine| kidney| liver| lung| mammary gland| mouth| muscle| nerve| ovary| pancreas| parathyroid| placenta| prostate| salivary gland| skin| spleen| stomach| testis| trachea| umbilical cord| uterus| vascular| breast (mammary gland) tumor| cervical tumor| chondrosarcoma| colorectal tumor| gastrointestinal tumor| germ cell t…	chr10	-	60869438	61001440	NM_001242359	O94844	GO:0007264 // GO:0051056 // GO:0007264	small GTPase mediated signal transduction // regulation of small GTPase mediated signal transduction // small GTPase mediated signal transduction	traceable author statement // traceable author statement // inferred from electronic annotation	GO:0005829 // GO:0005886 // GO:0005622	cytosol // plasma membrane // intracellular	traceable author statement // traceable author statement // inferred from electronic annotation	GO:0005525 // GO:0000166
TC1700010019.hg.1	13.0529	16.8807	12.3827	16.5515		3.82782	14.2		4.16877	17.9856		13.3177	16.5698	12.0247	16.2596		3.25209	9.52745		4.23489	18.8291		NM_001198695	MFAP4	microfibrillar associated protein 4	17p11.2	NM_001198695	RefSeq	Homo sapiens microfibrillar-associated protein 4 (MFAP4), transcript variant 1, mRNA.	100	100	0	---	FALSE	Hs.296049	adrenal gland| bone| brain| cervix| connective tissue| embryonic tissue| esophagus| eye| heart| intestine| kidney| larynx| liver| lung| mammary gland| muscle| nerve| ovary| pancreas| pituitary gland| placenta| prostate| salivary gland| skin| stomach| testis| thymus| thyroid| trachea| umbilical cord| uterus| breast (mammary gland) tumor| cervical tumor| chondrosarcoma| colorectal tumor| gastrointe…	chr17	-	19383442	19387240	NM_001198695	P55083	GO:0007155 // GO:0009650 // GO:0010712 // GO:0030198 // GO:0043206 // GO:0048251 // GO:0071493	cell adhesion // UV protection // regulation of collagen metabolic process // extracellular matrix organization // extracellular fibril organization // elastic fiber assembly // cellular response to UV-B	inferred from electronic annotation // inferred from direct assay // inferred from direct assay // traceable author statement // inferred from direct assay // inferred from direct assay // inferred from direct assay	GO:0001527 // GO:0001527 // GO:0005576 // GO:0005576 // GO:0031012 // GO:0070062 // GO:0071953 // GO:0005576 // GO:0005578	microfibril // microfibril // extracellular region // extracellular region // extracellular matrix // extracellular exosome // elastic fiber // extracellular region // proteinaceous extracellular matrix	inferred from direct assay // non-traceable author statement // inferred from direct assay // traceable author statement // inferred from direct assay // inferred from direct assay // inferred from direct assay // inferred from electronic annotation // inferred from electronic annotation	GO:0005515 // GO:0003674
TC0X00008526.hg.1	9.85372	13.6797	10.6824	13.2967		3.82602	14.1823		2.6143	6.12326		10.2217	12.9122	10.2617	13.5471		2.69048	6.45528		3.28543	9.75019		NM_001159699	FHL1	four and a half LIM domains 1	Xq26	NM_001159699	RefSeq	Homo sapiens four and a half LIM domains 1 (FHL1), transcript variant 7, mRNA.	100	100	0	---	FALSE	Hs.435369	adipose tissue| adrenal gland| ascites| bladder| bone| bone marrow| brain| cervix| connective tissue| embryonic tissue| esophagus| eye| heart| intestine| kidney| larynx| liver| lung| lymph node| mammary gland| mouth| muscle| nerve| ovary| pancreas| parathyroid| pharynx| pituitary gland| placenta| prostate| salivary gland| skin| spleen| stomach| testis| thymus| thyroid| trachea| umbilical cord| ut…	chrX	+	136146702	136211359	NM_001159699	Q13642	GO:0003254 // GO:0007517 // GO:0009887 // GO:0010972 // GO:0030154 // GO:0030308 // GO:0043268 // GO:1901016 // GO:2000134 // GO:0007275	regulation of membrane depolarization // muscle organ development // organ morphogenesis // negative regulation of G2/M transition of mitotic cell cycle // cell differentiation // negative regulation of cell growth // positive regulation of potassium ion transport // regulation of potassium ion transmembrane transporter activity // negative regulation of G1/S transition of mitotic cell cycle // m…	inferred from direct assay // non-traceable author statement // non-traceable author statement // inferred from direct assay // inferred from electronic annotation // inferred from direct assay // inferred from direct assay // inferred from direct assay // inferred from direct assay // inferred from electronic annotation	GO:0005634 // GO:0005737 // GO:0005829 // GO:0005886 // GO:0005925 // GO:0005634 // GO:0005737	nucleus // cytoplasm // cytosol // plasma membrane // focal adhesion // nucleus // cytoplasm	inferred from direct assay // inferred from direct assay // inferred from electronic annotation // inferred from direct assay // inferred from direct assay // inferred from electronic annotation // inferred from electronic annotation	GO:0005515 // GO:0008270 // GO:0044325 // GO:0003674 // GO:0046872
TC0100016339.hg.1	9.18744	13.0131	9.09294	12.557		3.82568	14.179		3.46404	11.0352		9.00524	12.5059	8.5565	12.3475		3.50069	11.3191		3.79101	13.8423		NM_001937	DPT	dermatopontin	1q12-q23	NM_001937	RefSeq	Homo sapiens dermatopontin (DPT), mRNA.	100	100	0	---	FALSE	Hs.80552	adipose tissue| bone| brain| cervix| connective tissue| eye| heart| intestine| kidney| liver| lung| mammary gland| mouth| muscle| nerve| ovary| pancreas| pharynx| placenta| prostate| skin| stomach| testis| thymus| thyroid| uterus| breast (mammary gland) tumor| cervical tumor| chondrosarcoma| colorectal tumor| gastrointestinal tumor| germ cell tumor| head and neck tumor| liver tumor| non-neoplasia…	chr1	-	168695457	168729264	NM_001937	Q07507	GO:0007155 // GO:0008285 // GO:0030199	cell adhesion // negative regulation of cell proliferation // collagen fibril organization	inferred from electronic annotation // inferred from electronic annotation // inferred from electronic annotation	GO:0005578 // GO:0005615 // GO:0031012 // GO:0031012 // GO:0070062 // GO:0005576	proteinaceous extracellular matrix // extracellular space // extracellular matrix // extracellular matrix // extracellular exosome // extracellular region	inferred from electronic annotation // inferred from direct assay // inferred from direct assay // inferred from sequence or structural similarity // inferred from direct assay // inferred from electronic annotation	---
TC0100016988.hg.1	6.54655	10.3696	7.24244	9.10254		3.82305	14.1531		1.8601	3.63034		7.11984	11.573	6.70655	9.20352		4.45312	21.904		2.49697	5.64498		NM_002023	FMOD	fibromodulin	1q32	NM_002023	RefSeq	Homo sapiens fibromodulin (FMOD), transcript variant 1, mRNA.	100	100	0	---	FALSE	Hs.519168	adipose tissue| adrenal gland| blood| bone| brain| cervix| connective tissue| ear| embryonic tissue| esophagus| eye| heart| intestine| kidney| liver| lung| lymph node| mammary gland| mouth| muscle| nerve| ovary| pancreas| parathyroid| pharynx| pituitary gland| placenta| prostate| skin| spleen| stomach| testis| thymus| thyroid| trachea| umbilical cord| uterus| vascular| bladder carcinoma| breast (…	chr1	-	203340621	203351489	NM_002023	Q06828	GO:0005975 // GO:0007181 // GO:0018146 // GO:0030198 // GO:0030203 // GO:0035385 // GO:0042339 // GO:0042340 // GO:0044281 // GO:0048846 // GO:0050770 // GO:0035385 // GO:0048846 // GO:0050770	carbohydrate metabolic process // transforming growth factor beta receptor complex assembly // keratan sulfate biosynthetic process // extracellular matrix organization // glycosaminoglycan metabolic process // Roundabout signaling pathway // keratan sulfate metabolic process // keratan sulfate catabolic process // small molecule metabolic process // axon extension involved in axon guidance // re…	traceable author statement // traceable author statement // traceable author statement // traceable author statement // traceable author statement // not recorded // traceable author statement // traceable author statement // traceable author statement // not recorded // not recorded // --- // --- // ---	GO:0005576 // GO:0005578 // GO:0005615 // GO:0005796 // GO:0031012 // GO:0043202 // GO:0005576 // GO:0005578	extracellular region // proteinaceous extracellular matrix // extracellular space // Golgi lumen // extracellular matrix // lysosomal lumen // extracellular region // proteinaceous extracellular matrix	traceable author statement // inferred from electronic annotation // inferred from direct assay // traceable author statement // inferred from direct assay // traceable author statement // inferred from electronic annotation // traceable author statement	GO:0008201 // GO:0048495 // GO:0008201 // GO:0048495
TC0X00006799.hg.1	9.52529	13.3296	9.62295	12.6501		3.80431	13.9705		3.02712	8.15182		9.89045	14.1559	9.79221	12.6291		4.26546	19.2323		2.83687	7.14468		NM_002970	SAT1	spermidine/spermine N1-acetyltransferase 1	Xp22.1	NM_002970	RefSeq	Homo sapiens spermidine/spermine N1-acetyltransferase 1 (SAT1), transcript variant 1, mRNA.	100	100	0	---	FALSE	Hs.28491	adipose tissue| adrenal gland| ascites| bladder| blood| bone| bone marrow| brain| cervix| connective tissue| ear| embryonic tissue| esophagus| eye| heart| intestine| kidney| larynx| liver| lung| lymph node| mammary gland| mouth| muscle| nerve| ovary| pancreas| parathyroid| pharynx| pituitary gland| placenta| prostate| salivary gland| skin| spleen| stomach| testis| thymus| thyroid| trachea| uterus…	chrX	+	23783158	23786226	NM_002970	P21673	GO:0001525 // GO:0006595 // GO:0006596 // GO:0009447 // GO:0034641 // GO:0042127 // GO:0044281 // GO:0008152	angiogenesis // polyamine metabolic process // polyamine biosynthetic process // putrescine catabolic process // cellular nitrogen compound metabolic process // regulation of cell proliferation // small molecule metabolic process // metabolic process	inferred from expression pattern // traceable author statement // traceable author statement // inferred from electronic annotation // traceable author statement // inferred from electronic annotation // traceable author statement // inferred from electronic annotation	GO:0005622 // GO:0005829 // GO:0005737	intracellular // cytosol // cytoplasm	inferred from direct assay // traceable author statement // inferred from electronic annotation	GO:0004145 // GO:0005515 // GO:0004145 // GO:0008080 // GO:0016740 // GO:0016746
TC0100010586.hg.1	6.01341	9.81116	5.91323	9.01632		3.79775	13.9071		3.10309	8.59257		5.46422	7.82527	6.33991	9.56582		2.36105	5.13743		3.2259	9.35608		NM_002022	FMO4	flavin containing monooxygenase 4	1q24.3	NM_002022	RefSeq	Homo sapiens flavin containing monooxygenase 4 (FMO4), mRNA.	100	100	0	---	FALSE	Hs.386502	brain| embryonic tissue| eye| intestine| kidney| larynx| liver| lung| muscle| nerve| parathyroid| placenta| prostate| skin| testis| head and neck tumor| lung tumor| normal| prostate cancer| retinoblastoma| skin tumor|embryoid body| fetus| juvenile| adult	chr1	+	171314183	171342084	NM_002022	P31512	GO:0017144 // GO:0042737 // GO:0055114 // GO:0017144 // GO:0055114 // GO:0055114	drug metabolic process // drug catabolic process // oxidation-reduction process // drug metabolic process // oxidation-reduction process // oxidation-reduction process	not recorded // inferred from electronic annotation // not recorded // --- // --- // inferred from electronic annotation	GO:0005789 // GO:0016021 // GO:0005783 // GO:0016020 // GO:0031090 // GO:0043231	endoplasmic reticulum membrane // integral component of membrane // endoplasmic reticulum // membrane // organelle membrane // intracellular membrane-bounded organelle	inferred from electronic annotation // inferred from electronic annotation // inferred from electronic annotation // inferred from electronic annotation // inferred from electronic annotation // inferred from electronic annotation	GO:0004499 // GO:0004499 // GO:0050660 // GO:0050661 // GO:0004497 // GO:0004499 // GO:0004499 // GO:0016491
TC0500011896.hg.1	7.25706	11.0461	7.44256	9.83439		3.78906	13.8236		2.39183	5.24824		6.66406	9.30937	6.68286	7.39321		2.64531	6.25628		0.710353	1.6362		NM_020747	ZNF608	zinc finger protein 608	5q23.2	NM_020747	RefSeq	Homo sapiens zinc finger protein 608 (ZNF608), mRNA.	100	100	0	---	FALSE	Hs.266616	bladder| bone| brain| connective tissue| embryonic tissue| eye| intestine| kidney| larynx| liver| lung| lymph node| mammary gland| muscle| pancreas| pharynx| prostate| skin| stomach| testis| thyroid| uterus| breast (mammary gland) tumor| chondrosarcoma| colorectal tumor| gastrointestinal tumor| germ cell tumor| glioma| head and neck tumor| kidney tumor| leukemia| liver tumor| lung tumor| normal| …	chr5	-	124636913	124748807	NM_020747	Q9ULD9	---	---	---	---	---	---	GO:0046872
TC1100008330.hg.1	7.37506	11.1624	6.81994	9.43877		3.78734	13.8071		2.61883	6.14252		7.4361	8.12916	6.88794	8.59261		0.693059	1.61671		1.70467	3.25954		NM_001039659	IL18BP	interleukin 18 binding protein	11q13	NM_001039659	RefSeq	Homo sapiens interleukin 18 binding protein (IL18BP), transcript variant E, mRNA.	100	100	0	---	FALSE	Hs.591967	blood| bone marrow| brain| cervix| embryonic tissue| eye| heart| intestine| kidney| liver| lung| lymph node| mammary gland| mouth| muscle| ovary| pancreas| placenta| prostate| skin| spleen| stomach| testis| thymus| tonsil| uterus| breast (mammary gland) tumor| colorectal tumor| gastrointestinal tumor| germ cell tumor| glioma| head and neck tumor| kidney tumor| leukemia| liver tumor| normal| ovari…	chr11	+	71998541	72005715	NM_001039659	O95998	GO:0032496 // GO:0042088 // GO:0070301 // GO:0071356 // GO:1900116	response to lipopolysaccharide // T-helper 1 type immune response // cellular response to hydrogen peroxide // cellular response to tumor necrosis factor // extracellular negative regulation of signal transduction	inferred from electronic annotation // inferred from direct assay // inferred from electronic annotation // inferred from electronic annotation // traceable author statement	GO:0005576 // GO:0005615 // GO:0070062 // GO:0005576 // GO:0005615 // GO:0005615	extracellular region // extracellular space // extracellular exosome // extracellular region // extracellular space // extracellular space	traceable author statement // not recorded // inferred from direct assay // inferred from electronic annotation // --- // inferred from electronic annotation	GO:0042007 // GO:0048019
TC0800012416.hg.1	10.5087	14.2847	11.8316	14.0633		3.77606	13.6996		2.23174	4.697		12.5972	14.2854	12.2097	15.3801		1.68818	3.2225		3.17042	9.00309		NM_001135690	PENK	proenkephalin	8q23-q24	NM_001135690	RefSeq	Homo sapiens proenkephalin (PENK), mRNA.	100	100	0	---	FALSE	Hs.339831	adipose tissue| bone| brain| ear| eye| larynx| lung| mammary gland| muscle| ovary| pituitary gland| prostate| skin| testis| breast (mammary gland) tumor| chondrosarcoma| germ cell tumor| glioma| head and neck tumor| normal| ovarian tumor| fetus| adult	chr8	-	56440954	56446734	NM_001135690	P01210	GO:0001662 // GO:0001964 // GO:0002118 // GO:0007165 // GO:0007218 // GO:0007626 // GO:0019233	behavioral fear response // startle response // aggressive behavior // signal transduction // neuropeptide signaling pathway // locomotory behavior // sensory perception of pain	inferred from electronic annotation // inferred from electronic annotation // inferred from electronic annotation // traceable author statement // inferred from electronic annotation // inferred from electronic annotation // inferred from electronic annotation	GO:0005576 // GO:0005576	extracellular region // extracellular region	traceable author statement // inferred from electronic annotation	GO:0001515 // GO:0005184 // GO:0005515
TC0400009223.hg.1	9.89321	13.6501	9.80323	11.3102		3.75688	13.5187		1.50698	2.84214		9.57476	14.5479	9.17917	10.8118		4.97309	31.4087		1.63265	3.10082		NM_001873	CPE	carboxypeptidase E	4q32.3	NM_001873	RefSeq	Homo sapiens carboxypeptidase E (CPE), mRNA.	100	100	0	---	FALSE	Hs.75360	adipose tissue| adrenal gland| bone| brain| cervix| connective tissue| ear| embryonic tissue| eye| heart| kidney| larynx| liver| lung| lymph node| mammary gland| mouth| muscle| nerve| ovary| pancreas| parathyroid| pharynx| pituitary gland| placenta| prostate| skin| stomach| testis| thymus| thyroid| trachea| umbilical cord| uterus| vascular| breast (mammary gland) tumor| chondrosarcoma| gastrointe…	chr4	+	165361194	165498330	NM_001873	P16870	GO:0003214 // GO:0006464 // GO:0007218 // GO:0008152 // GO:0016055 // GO:0030070 // GO:0044267 // GO:0072657 // GO:0006508 // GO:0030070 // GO:0030070	cardiac left ventricle morphogenesis // cellular protein modification process // neuropeptide signaling pathway // metabolic process // Wnt signaling pathway // insulin processing // cellular protein metabolic process // protein localization to membrane // proteolysis // insulin processing // insulin processing	inferred from mutant phenotype // non-traceable author statement // non-traceable author statement // traceable author statement // inferred from direct assay // not recorded // traceable author statement // inferred from direct assay // inferred from electronic annotation // --- // inferred from electronic annotation	GO:0005615 // GO:0005634 // GO:0005794 // GO:0005886 // GO:0030141 // GO:0030658 // GO:0030667 // GO:0043025 // GO:0070062 // GO:0097060 // GO:0005576 // GO:0005615 // GO:0016020 // GO:0030141 // GO:0031410 // GO:0043025 // GO:0097060	extracellular space // nucleus // Golgi apparatus // plasma membrane // secretory granule // transport vesicle membrane // secretory granule membrane // neuronal cell body // extracellular exosome // synaptic membrane // extracellular region // extracellular space // membrane // secretory granule // cytoplasmic vesicle // neuronal cell body // synaptic membrane	not recorded // inferred from electronic annotation // inferred from direct assay // traceable author statement // not recorded // inferred from electronic annotation // traceable author statement // not recorded // inferred from direct assay // not recorded // inferred from electronic annotation // --- // inferred from electronic annotation // --- // inferred from electronic annotation // --- //…	GO:0004180 // GO:0004181 // GO:0004185 // GO:0008270 // GO:0042043 // GO:0050839 // GO:0004180 // GO:0004181 // GO:0004181 // GO:0004185 // GO:0008233 // GO:0008237 // GO:0016787 // GO:0046872
TC1100012019.hg.1	8.53441	12.2632	8.49401	12.0009		3.72877	13.2578		3.50691	11.368		9.71711	13.0933	9.14825	12.3868		3.37619	10.3833		3.23853	9.43829		NM_001271594	SESN3	sestrin 3	11q21	NM_001271594	RefSeq	Homo sapiens sestrin 3 (SESN3), transcript variant 2, mRNA.	100	100	0	---	FALSE	Hs.120633	adipose tissue| adrenal gland| bladder| blood| bone| brain| connective tissue| ear| embryonic tissue| esophagus| eye| heart| intestine| kidney| larynx| liver| lung| lymph| lymph node| mammary gland| mouth| muscle| nerve| ovary| pancreas| parathyroid| pharynx| placenta| prostate| salivary gland| skin| spleen| stomach| testis| thymus| thyroid| trachea| umbilical cord| uterus| vascular|adrenal tumor…	chr11	-	95165513	95232541	NM_001271594	P58005	GO:0032868 // GO:0042593 // GO:0051896 // GO:1901031	response to insulin // glucose homeostasis // regulation of protein kinase B signaling // regulation of response to reactive oxygen species	inferred from electronic annotation // inferred from electronic annotation // inferred from electronic annotation // inferred from electronic annotation	GO:0005634	nucleus	inferred from electronic annotation	---
TC0500013224.hg.1	7.51799	11.2363	8.20994	8.60101		3.71835	13.1624		0.391074	1.31137		6.81312	9.47096	6.89482	8.93039		2.65784	6.3109		2.03557	4.09984		NM_001017372	SLC27A6	solute carrier family 27 (fatty acid transporter), member 6	5q23.3	NM_001017372	RefSeq	Homo sapiens solute carrier family 27 (fatty acid transporter), member 6 (SLC27A6), transcript variant 2, mRNA.	100	100	0	---	FALSE	Hs.49765	adrenal gland| brain| embryonic tissue| heart| kidney| lung| mammary gland| mouth| ovary| pharynx| placenta| testis| thymus| uterus|adrenal tumor| glioma| kidney tumor| normal| uterine tumor|embryoid body| fetus| adult	chr5	+	128965128	129033642	NM_001017372	Q9Y2P4	GO:0000038 // GO:0001676 // GO:0001676 // GO:0015909 // GO:0055085 // GO:0006629 // GO:0006631 // GO:0006810 // GO:0006869 // GO:0008152 // GO:0015908	very long-chain fatty acid metabolic process // long-chain fatty acid metabolic process // long-chain fatty acid metabolic process // long-chain fatty acid transport // transmembrane transport // lipid metabolic process // fatty acid metabolic process // transport // lipid transport // metabolic process // fatty acid transport	traceable author statement // inferred from electronic annotation // traceable author statement // traceable author statement // traceable author statement // inferred from electronic annotation // inferred from electronic annotation // inferred from electronic annotation // inferred from electronic annotation // inferred from electronic annotation // inferred from electronic annotation	GO:0005886 // GO:0016021 // GO:0042383 // GO:0005886 // GO:0016020	plasma membrane // integral component of membrane // sarcolemma // plasma membrane // membrane	traceable author statement // inferred from electronic annotation // inferred from electronic annotation // inferred from electronic annotation // inferred from electronic annotation	GO:0000166 // GO:0004467 // GO:0031957 // GO:0003824 // GO:0004467 // GO:0016874
TC0300013461.hg.1	12.8072	16.5254	13.1757	16.4427		3.7182	13.161		3.26696	9.62616		13.3241	15.0524	12.5537	16.2848		1.72829	3.31335		3.73112	13.2794		NM_001031849	MASP1	mannan-binding lectin serine peptidase 1 (C4/C2 activating component of Ra-reactive factor)	3q27-q28	NM_001031849	RefSeq	Homo sapiens mannan-binding lectin serine peptidase 1 (C4/C2 activating component of Ra-reactive factor) (MASP1), transcript variant 3, mRNA.	100	100	0	---	FALSE	Hs.89983	bone| brain| connective tissue| heart| intestine| kidney| liver| lung| mouth| muscle| pharynx| placenta| prostate| skin| spleen| testis| thymus| trachea| uterus| chondrosarcoma| colorectal tumor| germ cell tumor| glioma| liver tumor| normal| soft tissue/muscle tissue tumor| uterine tumor| fetus| neonate| infant| adult	chr3	-	187216085	187292022	NM_001031849	P48740	GO:0001867 // GO:0001867 // GO:0006508 // GO:0006898 // GO:0006956 // GO:0045087 // GO:0045916 // GO:0001867 // GO:0002376 // GO:0006956 // GO:0045087	complement activation, lectin pathway // complement activation, lectin pathway // proteolysis // receptor-mediated endocytosis // complement activation // innate immune response // negative regulation of complement activation // complement activation, lectin pathway // immune system process // complement activation // innate immune response	inferred from mutant phenotype // traceable author statement // inferred from electronic annotation // traceable author statement // traceable author statement // traceable author statement // inferred from direct assay // inferred from electronic annotation // inferred from electronic annotation // inferred from electronic annotation // inferred from electronic annotation	GO:0005576 // GO:0005615 // GO:0005576	extracellular region // extracellular space // extracellular region	traceable author statement // inferred from direct assay // inferred from electronic annotation	GO:0004252 // GO:0005509 // GO:0005515 // GO:0008233 // GO:0042803 // GO:0048306 // GO:0004252 // GO:0005509 // GO:0008233 // GO:0008236 // GO:0016787 // GO:0046872
TC1000012428.hg.1	6.4961	10.2113	6.09478	8.9468		3.71521	13.1338		2.85202	7.22012		6.1132	9.36833	4.83492	8.59581		3.25512	9.54751		3.76089	13.5563		NM_001253908	AKR1C3	aldo-keto reductase family 1, member C3	10p15-p14	NM_001253908	RefSeq	Homo sapiens aldo-keto reductase family 1, member C3 (AKR1C3), transcript variant 2, mRNA.	100	100	0	---	FALSE	Hs.78183	adipose tissue| adrenal gland| ascites| bladder| blood| bone| bone marrow| brain| cervix| connective tissue| embryonic tissue| esophagus| eye| heart| intestine| kidney| larynx| liver| lung| lymph node| mammary gland| mouth| muscle| ovary| pancreas| parathyroid| pharynx| pituitary gland| placenta| prostate| skin| spleen| stomach| testis| thymus| thyroid| trachea| uterus| vascular| bladder carcinom…	chr10	+	5035354	5107686	NM_001253908	P42330	GO:0000060 // GO:0001523 // GO:0006693 // GO:0006693 // GO:0007186 // GO:0007584 // GO:0007603 // GO:0008202 // GO:0008284 // GO:0008284 // GO:0008584 // GO:0009267 // GO:0010942 // GO:0016488 // GO:0019369 // GO:0019371 // GO:0030216 // GO:0034614 // GO:0042448 // GO:0042574 // GO:0044259 // GO:0044281 // GO:0044597 // GO:0044598 // GO:0048385 // GO:0051897 // GO:0055114 // GO:0055114 // GO:0061…	protein import into nucleus, translocation // retinoid metabolic process // prostaglandin metabolic process // prostaglandin metabolic process // G-protein coupled receptor signaling pathway // response to nutrient // phototransduction, visible light // steroid metabolic process // positive regulation of cell proliferation // positive regulation of cell proliferation // male gonad development // …	inferred from direct assay // traceable author statement // inferred from expression pattern // traceable author statement // inferred from direct assay // inferred from expression pattern // traceable author statement // inferred from expression pattern // inferred from direct assay // inferred from mutant phenotype // inferred from expression pattern // inferred from expression pattern // infer…	GO:0005622 // GO:0005634 // GO:0005737 // GO:0005829 // GO:0070062 // GO:0005737	intracellular // nucleus // cytoplasm // cytosol // extracellular exosome // cytoplasm	inferred from direct assay // inferred from direct assay // inferred from direct assay // traceable author statement // inferred from direct assay // inferred from electronic annotation	GO:0001758 // GO:0004032 // GO:0004033 // GO:0004745 // GO:0016655 // GO:0018636 // GO:0035410 // GO:0036131 // GO:0045550 // GO:0045703 // GO:0047017 // GO:0047020 // GO:0047023 // GO:0047035 // GO:0047045 // GO:0047086 // GO:0047115 // GO:0047718 // GO:0047787 // GO:0016491
TC1200012775.hg.1	5.73546	9.42072	4.42861	9.58187		3.68526	12.8639		5.15326	35.5866		7.12733	8.61038	4.90939	9.60441		1.48305	2.79539		4.69502	25.9025		NM_001304450	ST8SIA1	ST8 alpha-N-acetyl-neuraminide alpha-2,8-sialyltransferase 1	12p12.1-p11.2	NM_001304450	RefSeq	Homo sapiens ST8 alpha-N-acetyl-neuraminide alpha-2,8-sialyltransferase 1 (ST8SIA1), transcript variant 2, mRNA.	100	100	0	---	FALSE	Hs.408614	bone| brain| ear| embryonic tissue| eye| heart| kidney| lung| mammary gland| mouth| muscle| ovary| pancreas| parathyroid| placenta| prostate| salivary gland| skin| stomach| testis| trachea| vascular| chondrosarcoma| germ cell tumor| head and neck tumor| non-neoplasia| normal| ovarian tumor| retinoblastoma| skin tumor|embryoid body| fetus| adult	chr12	-	22193391	22336200	NM_001304450	Q92185	GO:0005975 // GO:0006488 // GO:0006688 // GO:0008284 // GO:0018279 // GO:0034605 // GO:0043687 // GO:0044267 // GO:0097503 // GO:0097503 // GO:0006486 // GO:0006629 // GO:0006665	carbohydrate metabolic process // dolichol-linked oligosaccharide biosynthetic process // glycosphingolipid biosynthetic process // positive regulation of cell proliferation // protein N-linked glycosylation via asparagine // cellular response to heat // post-translational protein modification // cellular protein metabolic process // sialylation // sialylation // protein glycosylation // lipid me…	traceable author statement // traceable author statement // traceable author statement // inferred from electronic annotation // traceable author statement // inferred from electronic annotation // traceable author statement // traceable author statement // inferred from electronic annotation // traceable author statement // inferred from electronic annotation // inferred from electronic annotati…	GO:0000139 // GO:0016021 // GO:0030173 // GO:0000139 // GO:0005794 // GO:0016020 // GO:0016021	Golgi membrane // integral component of membrane // integral component of Golgi membrane // Golgi membrane // Golgi apparatus // membrane // integral component of membrane	traceable author statement // traceable author statement // inferred from electronic annotation // inferred from electronic annotation // inferred from electronic annotation // inferred from electronic annotation // inferred from electronic annotation	GO:0003828 // GO:0008373 // GO:0008373 // GO:0016740 // GO:0016757
TC0400009318.hg.1	4.67401	8.35235	4.68015	5.22019		3.67834	12.8024		0.540038	1.45401		4.99848	8.18289	4.84526	5.71843		3.18441	9.09081		0.873163	1.83167		NM_001034845	GALNTL6	polypeptide N-acetylgalactosaminyltransferase-like 6	4q34.1	NM_001034845	RefSeq	Homo sapiens polypeptide N-acetylgalactosaminyltransferase-like 6 (GALNTL6), mRNA.	100	100	0	---	FALSE	Hs.386236	brain| intestine| kidney| placenta| skin| testis| colorectal tumor| kidney tumor| normal| primitive neuroectodermal tumor of the CNS| skin tumor| adult	chr4	+	171812254	173041559	NM_001034845	Q49A17	GO:0006486 // GO:0008152	protein glycosylation // metabolic process	inferred from electronic annotation // inferred from electronic annotation	GO:0000139 // GO:0016021 // GO:0005794 // GO:0016020	Golgi membrane // integral component of membrane // Golgi apparatus // membrane	inferred from electronic annotation // inferred from electronic annotation // inferred from electronic annotation // inferred from electronic annotation	GO:0004653 // GO:0030246 // GO:0046872 // GO:0016740 // GO:0016757
TC0700009680.hg.1	4.4334	8.10711	4.28943	5.00293		3.67371	12.7614		0.713495	1.63977		4.22403	6.09835	4.23166	4.86539		1.87432	3.66628		0.633733	1.55157		NM_018487	TMEM176A	transmembrane protein 176A	7q36.1	NM_018487	RefSeq	Homo sapiens transmembrane protein 176A (TMEM176A), mRNA.	100	100	0	---	FALSE	Hs.647116	ascites| blood| brain| cervix| embryonic tissue| esophagus| eye| heart| intestine| kidney| liver| lung| mammary gland| ovary| pancreas| pituitary gland| placenta| prostate| skin| stomach| testis| thyroid| uterus| vascular| breast (mammary gland) tumor| colorectal tumor| esophageal tumor| gastrointestinal tumor| germ cell tumor| glioma| head and neck tumor| kidney tumor| lung tumor| non-neoplasia|…	chr7	+	150800403	150805120	NM_018487	Q96HP8	GO:2001199	negative regulation of dendritic cell differentiation	inferred from electronic annotation	GO:0016021 // GO:0016020	integral component of membrane // membrane	inferred from electronic annotation // inferred from electronic annotation	---
TC0800007957.hg.1	10.2425	13.9124	8.92941	9.81058		3.66986	12.7273		0.881173	1.84187		10.2839	15.0946	9.43741	10.7165		4.81066	28.0642		1.27914	2.42695		NM_172037	RDH10	retinol dehydrogenase 10 (all-trans)	8q21.11	NM_172037	RefSeq	Homo sapiens retinol dehydrogenase 10 (all-trans) (RDH10), mRNA.	100	100	0	---	FALSE	Hs.244940	ascites| bone| brain| cervix| connective tissue| embryonic tissue| eye| heart| intestine| kidney| liver| lung| mammary gland| muscle| nerve| ovary| pancreas| placenta| prostate| skin| spleen| stomach| testis| thyroid| uterus| chondrosarcoma| colorectal tumor| gastrointestinal tumor| germ cell tumor| glioma| kidney tumor| liver tumor| lung tumor| non-neoplasia| normal| ovarian tumor| pancreatic tu…	chr8	+	73294602	73325285	NM_172037	Q8IZV5	GO:0001523 // GO:0001656 // GO:0001701 // GO:0002138 // GO:0007601 // GO:0007603 // GO:0008406 // GO:0014032 // GO:0031076 // GO:0035115 // GO:0042572 // GO:0042572 // GO:0042574 // GO:0043583 // GO:0043584 // GO:0048703 // GO:0055114 // GO:0060431 // GO:0060449 // GO:0008152 // GO:0009887 // GO:0042574 // GO:0048568	retinoid metabolic process // metanephros development // in utero embryonic development // retinoic acid biosynthetic process // visual perception // phototransduction, visible light // gonad development // neural crest cell development // embryonic camera-type eye development // embryonic forelimb morphogenesis // retinol metabolic process // retinol metabolic process // retinal metabolic proces…	traceable author statement // inferred from electronic annotation // inferred from electronic annotation // inferred from electronic annotation // inferred from direct assay // traceable author statement // inferred from electronic annotation // inferred from electronic annotation // inferred from electronic annotation // inferred from electronic annotation // inferred from direct assay // inferr…	GO:0005634 // GO:0005737 // GO:0005789 // GO:0016021 // GO:0043231 // GO:0044297 // GO:0005783 // GO:0005789 // GO:0016020 // GO:0016021 // GO:0031090 // GO:0043231	nucleus // cytoplasm // endoplasmic reticulum membrane // integral component of membrane // intracellular membrane-bounded organelle // cell body // endoplasmic reticulum // endoplasmic reticulum membrane // membrane // integral component of membrane // organelle membrane // intracellular membrane-bounded organelle	inferred from direct assay // inferred from direct assay // traceable author statement // inferred from direct assay // inferred from direct assay // inferred from electronic annotation // inferred from electronic annotation // inferred from electronic annotation // inferred from electronic annotation // inferred from electronic annotation // inferred from electronic annotation // inferred from e…	GO:0004745 // GO:0052650 // GO:0004745 // GO:0016491
TC2100006784.hg.1	9.71713	13.3828	8.45382	11.737		3.66566	12.6903		3.28323	9.73536		9.73927	14.0684	8.22464	11.5507		4.32914	20.1002		3.32603	10.0285		NM_001270407	JAM2	junctional adhesion molecule 2	21q21.2	NM_001270407	RefSeq	Homo sapiens junctional adhesion molecule 2 (JAM2), transcript variant 2, mRNA.	100	100	0	---	FALSE	Hs.517227	bone| brain| connective tissue| ear| embryonic tissue| eye| heart| intestine| kidney| larynx| liver| lung| nerve| ovary| pancreas| placenta| prostate| testis| thymus| trachea| uterus| chondrosarcoma| germ cell tumor| glioma| head and neck tumor| kidney tumor| liver tumor| non-neoplasia| normal| pancreatic tumor| primitive neuroectodermal tumor of the CNS| soft tissue/muscle tissue tumor| uterine …	chr21	+	25639272	25717562	NM_001270407	P57087	GO:0007162 // GO:0007596 // GO:0016337 // GO:0030198 // GO:0050900	negative regulation of cell adhesion // blood coagulation // single organismal cell-cell adhesion // extracellular matrix organization // leukocyte migration	inferred from electronic annotation // traceable author statement // non-traceable author statement // traceable author statement // traceable author statement	GO:0005886 // GO:0005887 // GO:0005923 // GO:0005886 // GO:0016020 // GO:0016021 // GO:0030054	plasma membrane // integral component of plasma membrane // bicellular tight junction // plasma membrane // membrane // integral component of membrane // cell junction	traceable author statement // non-traceable author statement // inferred from electronic annotation // inferred from electronic annotation // inferred from electronic annotation // inferred from electronic annotation // inferred from electronic annotation	GO:0005515 // GO:0046982
TC0X00010849.hg.1	6.6849	10.3361	8.5915	8.80221		3.65116	12.5634		0.210716	1.15726		6.41652	10.3612	7.54296	10.3534		3.94467	15.398		2.81039	7.01475		NM_001448	GPC4	glypican 4	Xq26.1	NM_001448	RefSeq	Homo sapiens glypican 4 (GPC4), mRNA.	100	100	0	---	FALSE	Hs.58367	adrenal gland| ascites| blood| brain| connective tissue| ear| embryonic tissue| esophagus| eye| heart| intestine| kidney| lung| mammary gland| ovary| pancreas| pituitary gland| placenta| prostate| skin| spleen| stomach| testis| thymus| trachea| uterus| breast (mammary gland) tumor| colorectal tumor| esophageal tumor| gastrointestinal tumor| germ cell tumor| kidney tumor| leukemia| lung tumor| non…	chrX	-	133300103	133415490	NM_001448	O75487	GO:0001523 // GO:0005975 // GO:0006024 // GO:0006027 // GO:0007603 // GO:0008283 // GO:0009653 // GO:0030203 // GO:0030204 // GO:0044281	retinoid metabolic process // carbohydrate metabolic process // glycosaminoglycan biosynthetic process // glycosaminoglycan catabolic process // phototransduction, visible light // cell proliferation // anatomical structure morphogenesis // glycosaminoglycan metabolic process // chondroitin sulfate metabolic process // small molecule metabolic process	traceable author statement // traceable author statement // traceable author statement // traceable author statement // traceable author statement // traceable author statement // traceable author statement // traceable author statement // traceable author statement // traceable author statement	GO:0005578 // GO:0005615 // GO:0005634 // GO:0005796 // GO:0005886 // GO:0005887 // GO:0009897 // GO:0031225 // GO:0043202 // GO:0070062 // GO:0005576 // GO:0005886 // GO:0016020	proteinaceous extracellular matrix // extracellular space // nucleus // Golgi lumen // plasma membrane // integral component of plasma membrane // external side of plasma membrane // anchored component of membrane // lysosomal lumen // extracellular exosome // extracellular region // plasma membrane // membrane	inferred from electronic annotation // inferred from electronic annotation // inferred from direct assay // traceable author statement // traceable author statement // traceable author statement // inferred from direct assay // inferred from electronic annotation // traceable author statement // inferred from direct assay // inferred from electronic annotation // inferred from electronic annotati…	GO:0043395
TC0100006931.hg.1	9.9193	13.5456	9.67912	12.1501		3.62629	12.3487		2.47093	5.54401		9.26465	12.5962	7.91951	10.3436		3.33156	10.067		2.42405	5.36676		NM_001006624	PDPN	podoplanin	1p36.21	NM_001006624	RefSeq	Homo sapiens podoplanin (PDPN), transcript variant 3, mRNA.	100	100	0	---	FALSE	Hs.468675	adrenal gland| blood| bone| brain| connective tissue| ear| embryonic tissue| esophagus| eye| heart| intestine| kidney| lung| lymph node| mammary gland| mouth| muscle| nerve| ovary| pancreas| pharynx| placenta| prostate| skin| stomach| testis| thymus| thyroid| trachea| umbilical cord| uterus| vascular|adrenal tumor| chondrosarcoma| colorectal tumor| esophageal tumor| gastrointestinal tumor| germ c…	chr1	+	13583465	13617957	NM_001006624	Q86YL7	GO:0000902 // GO:0001946 // GO:0006693 // GO:0006833 // GO:0006865 // GO:0007165 // GO:0008283 // GO:0008360 // GO:0015884 // GO:0016337 // GO:0030324 // GO:0048286 // GO:0048870 // GO:0051272 // GO:2000045 // GO:0000902 // GO:0001946 // GO:0007275 // GO:0030324 // GO:0048870 // GO:0051272	cell morphogenesis // lymphangiogenesis // prostaglandin metabolic process // water transport // amino acid transport // signal transduction // cell proliferation // regulation of cell shape // folic acid transport // single organismal cell-cell adhesion // lung development // lung alveolus development // cell motility // positive regulation of cellular component movement // regulation of G1/S tr…	inferred from sequence or structural similarity // inferred from sequence or structural similarity // inferred from electronic annotation // inferred from sequence or structural similarity // inferred from sequence or structural similarity // inferred from electronic annotation // inferred from electronic annotation // inferred from electronic annotation // inferred from sequence or structural si…	GO:0001726 // GO:0005886 // GO:0005887 // GO:0009897 // GO:0030027 // GO:0030175 // GO:0031258 // GO:0031527 // GO:0031528 // GO:0032587 // GO:0001726 // GO:0005886 // GO:0016020 // GO:0016021 // GO:0030027 // GO:0030175 // GO:0042995	ruffle // plasma membrane // integral component of plasma membrane // external side of plasma membrane // lamellipodium // filopodium // lamellipodium membrane // filopodium membrane // microvillus membrane // ruffle membrane // ruffle // plasma membrane // membrane // integral component of membrane // lamellipodium // filopodium // cell projection	inferred from sequence or structural similarity // inferred from sequence or structural similarity // traceable author statement // inferred from electronic annotation // inferred from sequence or structural similarity // inferred from sequence or structural similarity // inferred from electronic annotation // inferred from electronic annotation // inferred from electronic annotation // inferred …	GO:0005372 // GO:0008517 // GO:0015171 // GO:0015250
TC1200012592.hg.1	13.0764	16.6551	13.2764	16.2569		3.57872	11.9482		2.98048	7.89249		13.0648	16.1761	12.3285	16.1275		3.11126	8.64137		3.79897	13.9189		NM_001734	C1S	complement component 1, s subcomponent	12p13	NM_001734	RefSeq	Homo sapiens complement component 1, s subcomponent (C1S), transcript variant 2, mRNA.	100	100	0	---	FALSE	Hs.458355	adipose tissue| adrenal gland| bladder| blood| bone| bone marrow| brain| cervix| connective tissue| ear| embryonic tissue| esophagus| eye| heart| intestine| kidney| larynx| liver| lung| lymph node| mammary gland| mouth| muscle| nerve| ovary| pancreas| parathyroid| pharynx| pituitary gland| placenta| prostate| salivary gland| skin| spleen| stomach| testis| thymus| thyroid| tonsil| trachea| uterus|…	chr12	+	7060515	7071032	NM_001734	P09871	GO:0006508 // GO:0006956 // GO:0006958 // GO:0045087 // GO:0002376 // GO:0006508 // GO:0006508 // GO:0006956 // GO:0006958 // GO:0045087	proteolysis // complement activation // complement activation, classical pathway // innate immune response // immune system process // proteolysis // proteolysis // complement activation // complement activation, classical pathway // innate immune response	not recorded // traceable author statement // traceable author statement // traceable author statement // inferred from electronic annotation // --- // inferred from electronic annotation // inferred from electronic annotation // inferred from electronic annotation // inferred from electronic annotation	GO:0005576 // GO:0070062 // GO:0072562 // GO:0005576	extracellular region // extracellular exosome // blood microparticle // extracellular region	traceable author statement // inferred from direct assay // inferred from direct assay // inferred from electronic annotation	GO:0004252 // GO:0005509 // GO:0005515 // GO:0042802 // GO:0004252 // GO:0008233 // GO:0008236 // GO:0016787 // GO:0046872
TC0100009403.hg.1	5.56802	9.14265	5.39974	8.32836		3.57463	11.9144		2.92861	7.61379		6.04829	9.73253	5.68516	7.84497		3.68423	12.8548		2.15981	4.46855		NM_001025197	CHI3L2	chitinase 3-like 2	1p13.3	NM_001025197	RefSeq	Homo sapiens chitinase 3-like 2 (CHI3L2), transcript variant 2, mRNA.	100	100	0	---	FALSE	Hs.514840	ascites| blood| bone| brain| connective tissue| eye| heart| kidney| larynx| lung| lymph| lymph node| parathyroid| pharynx| placenta| salivary gland| skin| spleen| stomach| testis| thymus| thyroid| tonsil| uterus| chondrosarcoma| gastrointestinal tumor| germ cell tumor| glioma| head and neck tumor| leukemia| lung tumor| lymphoma| non-neoplasia| normal| skin tumor| soft tissue/muscle tissue tumor| …	chr1	+	111200771	111243440	NM_001025197	Q15782	GO:0005975 // GO:0006032 // GO:0006032 // GO:0006032	carbohydrate metabolic process // chitin catabolic process // chitin catabolic process // chitin catabolic process	inferred from electronic annotation // not recorded // --- // inferred from electronic annotation	GO:0005576 // GO:0005615 // GO:0005576 // GO:0005576 // GO:0005615 // GO:0005615	extracellular region // extracellular space // extracellular region // extracellular region // extracellular space // extracellular space	not recorded // inferred from direct assay // --- // inferred from electronic annotation // inferred from electronic annotation // traceable author statement	GO:0004568 // GO:0008061 // GO:0030246 // GO:0004553 // GO:0008061 // GO:0016787 // GO:0004568
TC1700006524.hg.1	13.1562	16.7115	13.1643	16.3185		3.55538	11.7564		3.15421	8.9025		13.7237	16.6244	13.3497	16.1388		2.90071	7.46794		2.78905	6.91175		NM_002615	SERPINF1	serpin peptidase inhibitor, clade F (alpha-2 antiplasmin, pigment epithelium derived factor), member 1	17p13.3	NM_002615	RefSeq	Homo sapiens serpin peptidase inhibitor, clade F (alpha-2 antiplasmin, pigment epithelium derived factor), member 1 (SERPINF1), mRNA.	100	100	0	---	FALSE	Hs.532768	adipose tissue| adrenal gland| blood| bone| bone marrow| brain| cervix| connective tissue| ear| embryonic tissue| esophagus| eye| heart| intestine| kidney| larynx| liver| lung| lymph| lymph node| mammary gland| mouth| muscle| nerve| ovary| pancreas| pharynx| placenta| prostate| skin| spleen| stomach| testis| thymus| thyroid| trachea| uterus|adrenal tumor| bladder carcinoma| breast (mammary gland)…	chr17	+	1761959	1777574	NM_002615	P36955	GO:0001822 // GO:0007275 // GO:0007568 // GO:0007614 // GO:0008283 // GO:0010447 // GO:0010596 // GO:0010629 // GO:0010951 // GO:0010976 // GO:0016525 // GO:0042698 // GO:0046685 // GO:0050728 // GO:0050769 // GO:0060041 // GO:0060770 // GO:0071279 // GO:0071300 // GO:0071333 // GO:0071549 // GO:1901215 // GO:0010951	kidney development // multicellular organismal development // aging // short-term memory // cell proliferation // response to acidic pH // negative regulation of endothelial cell migration // negative regulation of gene expression // negative regulation of endopeptidase activity // positive regulation of neuron projection development // negative regulation of angiogenesis // ovulation cycle // re…	inferred from electronic annotation // traceable author statement // inferred from electronic annotation // inferred from electronic annotation // traceable author statement // inferred from electronic annotation // inferred from electronic annotation // inferred from electronic annotation // not recorded // inferred from electronic annotation // inferred from direct assay // inferred from electr…	GO:0005576 // GO:0005604 // GO:0005615 // GO:0031012 // GO:0042470 // GO:0043203 // GO:0048471 // GO:0070062 // GO:0005576 // GO:0005615 // GO:0030424 // GO:0043025	extracellular region // basement membrane // extracellular space // extracellular matrix // melanosome // axon hillock // perinuclear region of cytoplasm // extracellular exosome // extracellular region // extracellular space // axon // neuronal cell body	inferred from direct assay // inferred from electronic annotation // inferred from direct assay // inferred from direct assay // inferred from electronic annotation // inferred from electronic annotation // inferred from electronic annotation // inferred from direct assay // inferred from electronic annotation // inferred from electronic annotation // inferred from electronic annotation // inferr…	GO:0004867 // GO:0005515
TC0400012437.hg.1	3.2029	6.74499	3.41775	3.99439		3.54209	11.6486		0.576647	1.49138		4.44793	5.90644	3.58271	3.6631		1.45851	2.74824		0.08039	1.0573		NM_007281	SCRG1	stimulator of chondrogenesis 1	4q34.1	NM_007281	RefSeq	Homo sapiens stimulator of chondrogenesis 1 (SCRG1), mRNA.	100	100	0	---	FALSE	Hs.7122	adrenal gland| bone| brain| connective tissue| eye| intestine| lung| mammary gland| prostate| skin| testis| uterus| vascular| chondrosarcoma| germ cell tumor| glioma| non-neoplasia| normal| primitive neuroectodermal tumor of the CNS| skin tumor| soft tissue/muscle tissue tumor| fetus| adult	chr4	-	173384701	173406380	NM_007281	O75711	GO:0007399 // GO:0097168	nervous system development // mesenchymal stem cell proliferation	traceable author statement // inferred from direct assay	GO:0005615 // GO:0005576	extracellular space // extracellular region	traceable author statement // inferred from electronic annotation	GO:0005515
TC0300008029.hg.1	5.40861	8.94883	5.50101	8.68257		3.54021	11.6335		3.18156	9.0729		5.99372	11.1513	5.66596	10.2151		5.15762	35.6942		4.54915	23.4116		NM_005233	EPHA3	EPH receptor A3	3p11.2	NM_005233	RefSeq	Homo sapiens EPH receptor A3 (EPHA3), transcript variant 1, mRNA.	100	100	0	---	FALSE	Hs.123642	brain| connective tissue| eye| intestine| kidney| lung| mammary gland| mouth| muscle| pancreas| placenta| prostate| skin| spleen| testis| trachea| uterus| breast (mammary gland) tumor| chondrosarcoma| germ cell tumor| non-neoplasia| normal| pancreatic tumor| primitive neuroectodermal tumor of the CNS| prostate cancer| skin tumor| fetus| juvenile| adult	chr3	+	89107524	89482134	NM_005233	P29320	GO:0007155 // GO:0007411 // GO:0010717 // GO:0010976 // GO:0016477 // GO:0018108 // GO:0032956 // GO:0043087 // GO:0048013 // GO:0048013 // GO:0051893 // GO:0070507 // GO:0071300 // GO:0097155 // GO:0097156 // GO:0006468 // GO:0007169 // GO:0016310 // GO:0048013	cell adhesion // axon guidance // regulation of epithelial to mesenchymal transition // positive regulation of neuron projection development // cell migration // peptidyl-tyrosine phosphorylation // regulation of actin cytoskeleton organization // regulation of GTPase activity // ephrin receptor signaling pathway // ephrin receptor signaling pathway // regulation of focal adhesion assembly // reg…	inferred from electronic annotation // traceable author statement // inferred from sequence or structural similarity // inferred from mutant phenotype // inferred from sequence or structural similarity // inferred from electronic annotation // inferred from direct assay // inferred from direct assay // inferred from direct assay // traceable author statement // inferred from direct assay // infer…	GO:0005576 // GO:0005769 // GO:0005886 // GO:0005887 // GO:0005886 // GO:0005887 // GO:0016020 // GO:0016021	extracellular region // early endosome // plasma membrane // integral component of plasma membrane // plasma membrane // integral component of plasma membrane // membrane // integral component of membrane	inferred from electronic annotation // inferred from direct assay // traceable author statement // inferred from direct assay // inferred from electronic annotation // inferred from electronic annotation // inferred from electronic annotation // inferred from electronic annotation	GO:0005004 // GO:0005515 // GO:0005524 // GO:0000166 // GO:0004672 // GO:0004713 // GO:0004714 // GO:0005003 // GO:0016301 // GO:0016740
TC2200009345.hg.1	7.77419	11.3121	8.37993	9.0737		3.53787	11.6146		0.693772	1.61751		8.71358	11.679	8.65012	9.50308		2.96544	7.81065		0.852961	1.8062		NM_031910	C1QTNF6	C1q and tumor necrosis factor related protein 6	22q13.1	NM_031910	RefSeq	Homo sapiens C1q and tumor necrosis factor related protein 6 (C1QTNF6), transcript variant 1, mRNA.	100	100	0	---	FALSE	Hs.22011	bone| brain| cervix| connective tissue| embryonic tissue| esophagus| eye| heart| intestine| kidney| liver| lung| mammary gland| ovary| pancreas| placenta| prostate| salivary gland| skin| spleen| testis| uterus| vascular| bladder carcinoma| breast (mammary gland) tumor| cervical tumor| chondrosarcoma| colorectal tumor| esophageal tumor| germ cell tumor| glioma| head and neck tumor| liver tumor| lu…	chr22	-	37180166	37188290	NM_031910	Q9BXI9	GO:0070208 // GO:0051259	protein heterotrimerization // protein oligomerization	inferred from electronic annotation // inferred from electronic annotation	GO:0005581 // GO:0005615 // GO:0005576 // GO:0016020 // GO:0016021	collagen trimer // extracellular space // extracellular region // membrane // integral component of membrane	inferred from electronic annotation // inferred from electronic annotation // inferred from electronic annotation // inferred from electronic annotation // inferred from electronic annotation	GO:0005515 // GO:0042802
TC0400009088.hg.1	7.49263	11.0165	7.60412	8.81419		3.52384	11.5022		1.21007	2.31349		7.95183	11.2837	7.93477	9.79596		3.33191	10.0694		1.86119	3.63307		NM_000857	GUCY1B3	guanylate cyclase 1, soluble, beta 3	4q31.3-q33	NM_000857	RefSeq	Homo sapiens guanylate cyclase 1, soluble, beta 3 (GUCY1B3), transcript variant 2, mRNA.	100	100	0	---	FALSE	Hs.77890	bladder| bone| brain| cervix| connective tissue| embryonic tissue| eye| heart| intestine| kidney| liver| lung| lymph node| mouth| muscle| ovary| pancreas| parathyroid| pituitary gland| placenta| spleen| stomach| testis| thymus| trachea| uterus| vascular| chondrosarcoma| colorectal tumor| gastrointestinal tumor| germ cell tumor| glioma| head and neck tumor| kidney tumor| liver tumor| lung tumor| l…	chr4	+	155758973	155807642	NM_000857	Q02153	GO:0006182 // GO:0006182 // GO:0007263 // GO:0007596 // GO:0008015 // GO:0038060 // GO:0071732 // GO:0006182 // GO:0006182 // GO:0009190 // GO:0035556	cGMP biosynthetic process // cGMP biosynthetic process // nitric oxide mediated signal transduction // blood coagulation // blood circulation // nitric oxide-cGMP-mediated signaling pathway // cellular response to nitric oxide // cGMP biosynthetic process // cGMP biosynthetic process // cyclic nucleotide biosynthetic process // intracellular signal transduction	not recorded // inferred from direct assay // traceable author statement // traceable author statement // traceable author statement // inferred from sequence or structural similarity // inferred from sequence or structural similarity // --- // inferred from electronic annotation // inferred from electronic annotation // inferred from electronic annotation	GO:0005737 // GO:0005886 // GO:0008074 // GO:0043231 // GO:0005737 // GO:0005886 // GO:0008074 // GO:0005622	cytoplasm // plasma membrane // guanylate cyclase complex, soluble // intracellular membrane-bounded organelle // cytoplasm // plasma membrane // guanylate cyclase complex, soluble // intracellular	inferred from direct assay // not recorded // inferred from direct assay // inferred from direct assay // inferred from electronic annotation // --- // traceable author statement // inferred from electronic annotation	GO:0004016 // GO:0004383 // GO:0004872 // GO:0005515 // GO:0005525 // GO:0020037 // GO:0046872 // GO:0000166 // GO:0004016 // GO:0004383 // GO:0004383 // GO:0016829 // GO:0016849 // GO:0020037
TC0400012173.hg.1	6.77318	10.2639	6.18505	9.64005		3.49073	11.2412		3.455	10.9663		5.117	10.004	5.81354	6.75787		4.88702	29.5897		0.944334	1.9243		NM_003013	SFRP2	secreted frizzled-related protein 2	4q31.3	NM_003013	RefSeq	Homo sapiens secreted frizzled-related protein 2 (SFRP2), mRNA.	100	100	0	---	FALSE	Hs.481022	bladder| bone| brain| connective tissue| embryonic tissue| esophagus| eye| heart| intestine| kidney| lung| mammary gland| mouth| muscle| nerve| ovary| pancreas| pharynx| placenta| prostate| skin| stomach| testis| thymus| thyroid| trachea| uterus| vascular| bladder carcinoma| breast (mammary gland) tumor| chondrosarcoma| colorectal tumor| esophageal tumor| gastrointestinal tumor| germ cell tumor| …	chr4	-	153780590	153789120	NM_003013	Q96HF1	GO:0001569 // GO:0002063 // GO:0003151 // GO:0003214 // GO:0007267 // GO:0007584 // GO:0008284 // GO:0008285 // GO:0008285 // GO:0008584 // GO:0010629 // GO:0010667 // GO:0010719 // GO:0010950 // GO:0030178 // GO:0030199 // GO:0030307 // GO:0030308 // GO:0030336 // GO:0030514 // GO:0031668 // GO:0033138 // GO:0033630 // GO:0035413 // GO:0035567 // GO:0036342 // GO:0042493 // GO:0042662 // GO:0042…	patterning of blood vessels // chondrocyte development // outflow tract morphogenesis // cardiac left ventricle morphogenesis // cell-cell signaling // response to nutrient // positive regulation of cell proliferation // negative regulation of cell proliferation // negative regulation of cell proliferation // male gonad development // negative regulation of gene expression // negative regulation …	inferred from sequence or structural similarity // inferred from electronic annotation // inferred from mutant phenotype // inferred from mutant phenotype // inferred from sequence or structural similarity // inferred from electronic annotation // inferred from direct assay // inferred from direct assay // inferred from mutant phenotype // inferred from electronic annotation // inferred from sequ…	GO:0005615 // GO:0005615 // GO:0016021 // GO:0031012 // GO:0005576 // GO:0016021	extracellular space // extracellular space // integral component of membrane // extracellular matrix // extracellular region // integral component of membrane	inferred from direct assay // inferred from sequence or structural similarity // not recorded // inferred from sequence or structural similarity // inferred from electronic annotation // ---	GO:0001968 // GO:0004930 // GO:0005178 // GO:0010577 // GO:0017147 // GO:0042813 // GO:0048018 // GO:0061133 // GO:0004930 // GO:0017147 // GO:0017147 // GO:0042813 // GO:0048018
TC1000006937.hg.1	10.9333	14.4094	11.5454	14.0618		3.47611	11.1279		2.51639	5.72149		10.9192	15.7119	11.0306	13.4139		4.79273	27.7176		2.38322	5.217		NM_001282736	PLXDC2	plexin domain containing 2	10p12.31	NM_001282736	RefSeq	Homo sapiens plexin domain containing 2 (PLXDC2), transcript variant 2, mRNA.	100	100	0	---	FALSE	Hs.658134	blood| bone| brain| connective tissue| embryonic tissue| heart| intestine| kidney| larynx| lymph node| mammary gland| mouth| nerve| ovary| pancreas| pharynx| placenta| prostate| skin| testis| thyroid| uterus| breast (mammary gland) tumor| chondrosarcoma| germ cell tumor| head and neck tumor| leukemia| non-neoplasia| normal| ovarian tumor| pancreatic tumor| skin tumor| soft tissue/muscle tissue tu…	chr10	+	19816239	20289856	NM_001282736	Q6UX71	---	---	---	GO:0016021 // GO:0070062 // GO:0016020	integral component of membrane // extracellular exosome // membrane	inferred from electronic annotation // inferred from direct assay // inferred from electronic annotation	GO:0005515
TC0600009353.hg.1	5.79697	9.26822	7.49686	7.63279		3.47125	11.0905		0.135923	1.0988		6.7582	8.32124	7.98457	8.28834		1.56304	2.95476		0.303769	1.23436		NM_001003395	TPD52L1	tumor protein D52-like 1	6q22-q23	NM_001003395	RefSeq	Homo sapiens tumor protein D52-like 1 (TPD52L1), transcript variant 2, mRNA.	100	100	0	---	FALSE	Hs.591347	adrenal gland| bladder| bone| brain| cervix| connective tissue| embryonic tissue| esophagus| eye| heart| intestine| kidney| liver| lung| mammary gland| muscle| ovary| parathyroid| pharynx| placenta| prostate| salivary gland| skin| stomach| testis| thyroid| uterus| breast (mammary gland) tumor| cervical tumor| chondrosarcoma| colorectal tumor| esophageal tumor| gastrointestinal tumor| germ cell tu…	chr6	+	125119049	125264407	NM_001003395	Q16890	GO:0000086 // GO:0043406 // GO:0046330 // GO:2001235	G2/M transition of mitotic cell cycle // positive regulation of MAP kinase activity // positive regulation of JNK cascade // positive regulation of apoptotic signaling pathway	inferred from direct assay // inferred from direct assay // inferred from direct assay // inferred from direct assay	GO:0005737 // GO:0048471	cytoplasm // perinuclear region of cytoplasm	inferred from direct assay // inferred from direct assay	GO:0005515 // GO:0042802 // GO:0042803 // GO:0046982
TC0800009764.hg.1	10.9965	14.4583	10.738	12.8273		3.46178	11.0179		2.08926	4.2553		11.6963	14.4367	10.6691	12.7303		2.74038	6.68246		2.06126	4.17351		NM_015310	PSD3	pleckstrin and Sec7 domain containing 3	8p21.3	NM_015310	RefSeq	Homo sapiens pleckstrin and Sec7 domain containing 3 (PSD3), transcript variant 1, mRNA.	100	100	0	---	FALSE	Hs.434255	adipose tissue| adrenal gland| ascites| bladder| bone| bone marrow| brain| connective tissue| ear| embryonic tissue| esophagus| eye| heart| intestine| kidney| liver| lung| lymph node| mammary gland| mouth| muscle| nerve| ovary| pancreas| parathyroid| placenta| prostate| skin| stomach| testis| thymus| thyroid| trachea| uterus| vascular|adrenal tumor| breast (mammary gland) tumor| chondrosarcoma| c…	chr8	-	18527301	19084730	NM_015310	Q9NYI0	GO:0016192 // GO:0030182 // GO:0032012 // GO:0043547 // GO:0043547 // GO:0016192 // GO:0030182 // GO:0043547	vesicle-mediated transport // neuron differentiation // regulation of ARF protein signal transduction // positive regulation of GTPase activity // positive regulation of GTPase activity // vesicle-mediated transport // neuron differentiation // positive regulation of GTPase activity	not recorded // not recorded // inferred from electronic annotation // not recorded // inferred from electronic annotation // --- // --- // ---	GO:0005802 // GO:0014069 // GO:0030054 // GO:0045211 // GO:0005802 // GO:0005886 // GO:0016020 // GO:0030054 // GO:0030054 // GO:0045202	trans-Golgi network // postsynaptic density // cell junction // postsynaptic membrane // trans-Golgi network // plasma membrane // membrane // cell junction // cell junction // synapse	not recorded // inferred from electronic annotation // not recorded // inferred from electronic annotation // --- // inferred from electronic annotation // inferred from electronic annotation // --- // inferred from electronic annotation // inferred from electronic annotation	GO:0005086 // GO:0005085 // GO:0005086 // GO:0005086 // GO:0005543
TC1000011411.hg.1	8.10204	11.5377	9.69437	11.1693		3.43562	10.8199		1.47492	2.77969		8.86358	10.9301	9.97441	11.6916		2.06651	4.18872		1.71721	3.28799		NM_005398	PPP1R3C	protein phosphatase 1, regulatory subunit 3C	10q23-q24	NM_005398	RefSeq	Homo sapiens protein phosphatase 1, regulatory subunit 3C (PPP1R3C), mRNA.	100	100	0	---	FALSE	Hs.303090	adrenal gland| bladder| brain| cervix| connective tissue| esophagus| eye| heart| intestine| kidney| liver| lung| mammary gland| mouth| muscle| ovary| pancreas| placenta| prostate| salivary gland| skin| spleen| stomach| thymus| thyroid| trachea| umbilical cord| uterus| vascular| cervical tumor| esophageal tumor| gastrointestinal tumor| germ cell tumor| glioma| head and neck tumor| kidney tumor| li…	chr10	-	91628440	91633101	NM_005398	Q9UQK1	GO:0005975 // GO:0005978 // GO:0006006 // GO:0006470 // GO:0044281 // GO:0050790 // GO:0005975 // GO:0005977 // GO:0005978	carbohydrate metabolic process // glycogen biosynthetic process // glucose metabolic process // protein dephosphorylation // small molecule metabolic process // regulation of catalytic activity // carbohydrate metabolic process // glycogen metabolic process // glycogen biosynthetic process	traceable author statement // traceable author statement // traceable author statement // traceable author statement // traceable author statement // inferred from electronic annotation // inferred from electronic annotation // inferred from electronic annotation // inferred from electronic annotation	GO:0005829	cytosol	traceable author statement	GO:0004722 // GO:0005515 // GO:0019888 // GO:0019903
TC1400010012.hg.1	9.51693	12.9403	9.30321	11.1374		3.42334	10.7282		1.83422	3.56577		10.24	13.1889	10.0146	11.8917		2.94886	7.72139		1.87713	3.67344		NM_001008530	LGMN	legumain	14q32.1	NM_001008530	RefSeq	Homo sapiens legumain (LGMN), transcript variant 2, mRNA.	100	100	0	---	FALSE	Hs.18069	adipose tissue| adrenal gland| ascites| bladder| blood| bone| bone marrow| brain| cervix| connective tissue| ear| embryonic tissue| esophagus| eye| heart| intestine| kidney| larynx| liver| lung| lymph| mammary gland| mouth| muscle| nerve| ovary| pancreas| parathyroid| pharynx| pituitary gland| placenta| prostate| salivary gland| skin| spleen| stomach| testis| thymus| thyroid| trachea| umbilical c…	chr14	-	92703807	92748702	NM_001008530	Q99538	GO:0002224 // GO:0003014 // GO:0006508 // GO:0006624 // GO:0008202 // GO:0010447 // GO:0019886 // GO:0032801 // GO:0040015 // GO:0042359 // GO:0043524 // GO:0044281 // GO:0045087 // GO:0051603 // GO:0051603 // GO:1901185 // GO:0003014 // GO:0006508 // GO:0006624 // GO:0032801 // GO:0051603 // GO:0051603 // GO:1901185	toll-like receptor signaling pathway // renal system process // proteolysis // vacuolar protein processing // steroid metabolic process // response to acidic pH // antigen processing and presentation of exogenous peptide antigen via MHC class II // receptor catabolic process // negative regulation of multicellular organism growth // vitamin D metabolic process // negative regulation of neuron apo…	traceable author statement // inferred from sequence or structural similarity // inferred from sequence or structural similarity // not recorded // traceable author statement // inferred from electronic annotation // traceable author statement // inferred from sequence or structural similarity // inferred from electronic annotation // traceable author statement // inferred from genetic interactio…	GO:0005764 // GO:0005770 // GO:0043202 // GO:0045177 // GO:0070062 // GO:0005764	lysosome // late endosome // lysosomal lumen // apical part of cell // extracellular exosome // lysosome	inferred from sequence or structural similarity // inferred from electronic annotation // traceable author statement // inferred from electronic annotation // inferred from direct assay // inferred from electronic annotation	GO:0004197 // GO:0004197 // GO:0008233 // GO:0004197 // GO:0004197 // GO:0008233 // GO:0008234 // GO:0016787
TC0600011948.hg.1	5.37802	8.79568	6.9036	9.7414		3.41767	10.6861		2.8378	7.14927		6.10159	8.4941	7.39469	10.4505		2.39251	5.25071		3.05576	8.31522		NM_001278738	CYP39A1	cytochrome P450, family 39, subfamily A, polypeptide 1	6p12.3	NM_001278738	RefSeq	Homo sapiens cytochrome P450, family 39, subfamily A, polypeptide 1 (CYP39A1), transcript variant 2, mRNA.	100	100	0	---	FALSE	Hs.387367	adrenal gland| brain| cervix| connective tissue| embryonic tissue| eye| heart| intestine| kidney| liver| lung| nerve| ovary| parathyroid| prostate| skin| testis| trachea| uterus|adrenal tumor| cervical tumor| colorectal tumor| liver tumor| normal| skin tumor| soft tissue/muscle tissue tumor| uterine tumor|embryoid body| fetus| juvenile| adult	chr6	-	46549580	46652830	NM_001278738	Q9NYL5	GO:0006699 // GO:0006699 // GO:0006707 // GO:0006805 // GO:0007586 // GO:0008206 // GO:0016125 // GO:0030573 // GO:0044281 // GO:0055114 // GO:0006629 // GO:0008202 // GO:0016042	bile acid biosynthetic process // bile acid biosynthetic process // cholesterol catabolic process // xenobiotic metabolic process // digestion // bile acid metabolic process // sterol metabolic process // bile acid catabolic process // small molecule metabolic process // oxidation-reduction process // lipid metabolic process // steroid metabolic process // lipid catabolic process	inferred from direct assay // traceable author statement // inferred from electronic annotation // traceable author statement // traceable author statement // traceable author statement // traceable author statement // inferred from electronic annotation // traceable author statement // inferred from electronic annotation // inferred from electronic annotation // inferred from electronic annotati…	GO:0005789 // GO:0043231 // GO:0005783 // GO:0005789 // GO:0016020 // GO:0031090 // GO:0043231 // GO:0016021	endoplasmic reticulum membrane // intracellular membrane-bounded organelle // endoplasmic reticulum // endoplasmic reticulum membrane // membrane // organelle membrane // intracellular membrane-bounded organelle // integral component of membrane	traceable author statement // traceable author statement // inferred from electronic annotation // inferred from electronic annotation // inferred from electronic annotation // inferred from electronic annotation // inferred from electronic annotation // inferred from electronic annotation	GO:0005506 // GO:0008387 // GO:0008396 // GO:0020037 // GO:0033782 // GO:0004497 // GO:0016491 // GO:0016705 // GO:0046872
TC0800011452.hg.1	4.58256	7.98968	5.39086	5.8468		3.40712	10.6083		0.455944	1.37168		5.37967	8.5813	5.18683	7.36002		3.20164	9.20003		2.17319	4.5102		NM_001282863	RSPO2	R-spondin 2	8q23.1	NM_001282863	RefSeq	Homo sapiens R-spondin 2 (RSPO2), transcript variant 2, mRNA.	100	100	0	---	FALSE	Hs.444834	blood| brain| ear| embryonic tissue| eye| intestine| kidney| liver| lung| muscle| pituitary gland| placenta| skin| testis| germ cell tumor| kidney tumor| liver tumor| normal| fetus| neonate| adult	chr8	-	107899316	108083685	NM_001282863	Q6UXX9	GO:0001649 // GO:0016055 // GO:0030282 // GO:0035115 // GO:0035116 // GO:0042489 // GO:0060437 // GO:0060441 // GO:0060535 // GO:0071542 // GO:0090263 // GO:0050896 // GO:0090263 // GO:0090263	osteoblast differentiation // Wnt signaling pathway // bone mineralization // embryonic forelimb morphogenesis // embryonic hindlimb morphogenesis // negative regulation of odontogenesis of dentin-containing tooth // lung growth // epithelial tube branching involved in lung morphogenesis // trachea cartilage morphogenesis // dopaminergic neuron differentiation // positive regulation of canonical …	inferred from electronic annotation // inferred from electronic annotation // inferred from electronic annotation // inferred from electronic annotation // inferred from electronic annotation // inferred from electronic annotation // inferred from electronic annotation // inferred from electronic annotation // inferred from electronic annotation // inferred from electronic annotation // not recor…	GO:0005576 // GO:0005615 // GO:0009986 // GO:0005576 // GO:0005615	extracellular region // extracellular space // cell surface // extracellular region // extracellular space	traceable author statement // not recorded // inferred from electronic annotation // inferred from electronic annotation // ---	GO:0001664 // GO:0005102 // GO:0005515 // GO:0008201 // GO:0001664
TC0600014318.hg.1	9.5653	12.9711	7.93429	9.75082		3.4058	10.5986		1.81653	3.52233		9.96565	12.6067	7.68408	9.52049		2.64104	6.2378		1.8364	3.57119		NM_017633	FAM46A	family with sequence similarity 46, member A	6q14	NM_017633	RefSeq	Homo sapiens family with sequence similarity 46, member A (FAM46A), mRNA.	100	100	0	---	FALSE	Hs.10784	adipose tissue| adrenal gland| ascites| bladder| blood| bone| bone marrow| brain| cervix| connective tissue| embryonic tissue| eye| heart| intestine| kidney| larynx| liver| lung| lymph node| mammary gland| muscle| nerve| ovary| pancreas| parathyroid| pharynx| pituitary gland| placenta| prostate| skin| spleen| stomach| testis| thyroid| trachea| umbilical cord| uterus| vascular|adrenal tumor| cervi…	chr6	-	81745730	81752774	NM_017633	Q96IP4	GO:0010468 // GO:0030193	regulation of gene expression // regulation of blood coagulation	inferred from mutant phenotype // inferred from mutant phenotype	---	---	---	GO:0005515 // GO:0044822
TC0200011379.hg.1	9.84897	13.2337	9.35245	13.7		3.3847	10.4447		4.34759	20.3589		10.6232	13.5748	9.91765	13.6101		2.95163	7.73623		3.69243	12.928		NM_001080437	SNED1	sushi, nidogen and EGF-like domains 1	2q37.3	NM_001080437	RefSeq	Homo sapiens sushi, nidogen and EGF-like domains 1 (SNED1), mRNA.	100	100	0	---	FALSE	Hs.471834	bone| bone marrow| brain| connective tissue| ear| embryonic tissue| eye| heart| intestine| kidney| lung| lymph| mammary gland| mouth| muscle| nerve| ovary| pancreas| placenta| prostate| salivary gland| skin| spleen| stomach| testis| thyroid| uterus| breast (mammary gland) tumor| chondrosarcoma| colorectal tumor| gastrointestinal tumor| glioma| head and neck tumor| leukemia| lung tumor| lymphoma| …	chr2	+	240998838	241095568	NM_001080437	Q8TER0	GO:0007160	cell-matrix adhesion	inferred from electronic annotation	GO:0070062 // GO:0005576	extracellular exosome // extracellular region	inferred from direct assay // inferred from electronic annotation	GO:0005509
TC0300012073.hg.1	11.1266	14.4728	9.83637	11.869		3.34616	10.1694		2.03268	4.09165		11.42	14.0565	9.83716	11.8214		2.6365	6.21821		1.9842	3.95643		NM_002338	LSAMP	limbic system-associated membrane protein	3q13.31	NM_002338	RefSeq	Homo sapiens limbic system-associated membrane protein (LSAMP), mRNA.	100	100	0	---	FALSE	Hs.26409 // Hs.723683	adrenal gland| blood| bone| brain| connective tissue| embryonic tissue| eye| heart| intestine| kidney| liver| lung| lymph node| mouth| muscle| nerve| pancreas| pharynx| prostate| salivary gland| skin| testis| uterus|adrenal tumor| chondrosarcoma| colorectal tumor| germ cell tumor| glioma| head and neck tumor| leukemia| lung tumor| non-neoplasia| normal| pancreatic tumor| primitive neuroectodermal…	chr3	-	115802363	117139389	NM_002338	Q13449	GO:0007155 // GO:0007399 // GO:0035641	cell adhesion // nervous system development // locomotory exploration behavior	inferred from electronic annotation // traceable author statement // inferred from electronic annotation	GO:0005886 // GO:0031225 // GO:0016020 // GO:0016021	plasma membrane // anchored component of membrane // membrane // integral component of membrane	inferred from electronic annotation // inferred from electronic annotation // inferred from electronic annotation // inferred from electronic annotation	GO:0005515
TC0100008815.hg.1	5.02368	8.3592	5.61447	7.67874		3.33552	10.0947		2.06427	4.18222		5.62111	8.17708	5.73508	8.5086		2.55597	5.88061		2.77352	6.83774		NM_006820	IFI44L	interferon-induced protein 44-like	1p31.1	NM_006820	RefSeq	Homo sapiens interferon-induced protein 44-like (IFI44L), mRNA.	100	100	0	---	FALSE	Hs.744918	adipose tissue| adrenal gland| bladder| blood| bone| bone marrow| brain| cervix| connective tissue| ear| embryonic tissue| esophagus| eye| heart| intestine| kidney| liver| lung| lymph| lymph node| mammary gland| muscle| ovary| pancreas| pituitary gland| placenta| prostate| skin| spleen| stomach| testis| thymus| thyroid| trachea| uterus| vascular| breast (mammary gland) tumor| cervical tumor| chon…	chr1	+	78619922	78646145	NM_006820	Q53G44	GO:0006955 // GO:0051607	immune response // defense response to virus	inferred from electronic annotation // inferred from electronic annotation	GO:0005654 // GO:0005737	nucleoplasm // cytoplasm	inferred from direct assay // inferred from electronic annotation	GO:0005525
TC1700010856.hg.1	10.2379	13.5661	9.60171	12.4041		3.32819	10.0435		2.80239	6.97596		8.95961	14.694	8.95385	10.1904		5.73443	53.2398		1.23656	2.35636		NM_006688	C1QL1	complement component 1, q subcomponent-like 1	17q21	NM_006688	RefSeq	Homo sapiens complement component 1, q subcomponent-like 1 (C1QL1), mRNA.	100	100	0	---	FALSE	Hs.134012	bone| brain| embryonic tissue| eye| intestine| kidney| lung| ovary| pancreas| placenta| prostate| uterus| chondrosarcoma| germ cell tumor| glioma| kidney tumor| lung tumor| normal| ovarian tumor| pancreatic tumor| primitive neuroectodermal tumor of the CNS| soft tissue/muscle tissue tumor| uterine tumor| blastocyst| fetus| adult	chr17	-	44959693	44968276	NM_006688	O75973	GO:0007626	locomotory behavior	non-traceable author statement	GO:0005576 // GO:0005581 // GO:0005737 // GO:0005575	extracellular region // collagen trimer // cytoplasm // cellular_component	inferred from electronic annotation // inferred from electronic annotation // inferred from electronic annotation // no biological data available	GO:0005515 // GO:0003674
TC1500007185.hg.1	12.2498	15.5679	13.2608	15.3555		3.31819	9.97412		2.09468	4.27131		13.4893	15.7484	13.0152	15.4612		2.25911	4.78696		2.44597	5.44892		NM_002009	FGF7	fibroblast growth factor 7	15q21.2	NM_002009	RefSeq	Homo sapiens fibroblast growth factor 7 (FGF7), mRNA.	100	100	0	---	FALSE	Hs.567268	bone| bone marrow| brain| cervix| connective tissue| ear| embryonic tissue| eye| heart| intestine| kidney| liver| lung| mammary gland| muscle| nerve| pancreas| pharynx| placenta| prostate| skin| stomach| trachea| umbilical cord| uterus| vascular| cervical tumor| chondrosarcoma| gastrointestinal tumor| liver tumor| non-neoplasia| normal| pancreatic tumor| primitive neuroectodermal tumor of the CNS…	chr15	+	49423096	49488775	NM_002009	P21781	GO:0000165 // GO:0000186 // GO:0001541 // GO:0002230 // GO:0006656 // GO:0007165 // GO:0007173 // GO:0007264 // GO:0007265 // GO:0007411 // GO:0008284 // GO:0008286 // GO:0008543 // GO:0008543 // GO:0008544 // GO:0009611 // GO:0010463 // GO:0010838 // GO:0031069 // GO:0031532 // GO:0034394 // GO:0038095 // GO:0042060 // GO:0043129 // GO:0045087 // GO:0045893 // GO:0048010 // GO:0048011 // GO:0048…	MAPK cascade // activation of MAPKK activity // ovarian follicle development // positive regulation of defense response to virus by host // phosphatidylcholine biosynthetic process // signal transduction // epidermal growth factor receptor signaling pathway // small GTPase mediated signal transduction // Ras protein signal transduction // axon guidance // positive regulation of cell proliferation…	traceable author statement // traceable author statement // inferred from electronic annotation // inferred from mutant phenotype // inferred from electronic annotation // non-traceable author statement // traceable author statement // traceable author statement // traceable author statement // traceable author statement // inferred from genetic interaction // traceable author statement // inferr…	GO:0005576 // GO:0005615 // GO:0005794 // GO:0005576	extracellular region // extracellular space // Golgi apparatus // extracellular region	traceable author statement // inferred from electronic annotation // inferred from electronic annotation // inferred from electronic annotation	GO:0005111 // GO:0005515 // GO:0008083 // GO:0008201 // GO:0042056 // GO:0005102 // GO:0005104 // GO:0008083
TC2000008473.hg.1	8.01651	11.3169	7.9468	9.65593		3.30035	9.85157		1.70913	3.26963		7.85258	10.7035	8.02442	9.0898		2.8509	7.21449		1.06538	2.09272		NM_001199865	KIF16B	kinesin family member 16B	20p11.23	NM_001199865	RefSeq	Homo sapiens kinesin family member 16B (KIF16B), transcript variant 3, mRNA.	100	100	0	---	FALSE	Hs.101774	adrenal gland| ascites| blood| bone| bone marrow| brain| connective tissue| embryonic tissue| eye| intestine| kidney| liver| lung| lymph node| mammary gland| mouth| ovary| pancreas| parathyroid| pharynx| placenta| prostate| skin| stomach| testis| thymus| uterus| vascular| breast (mammary gland) tumor| chondrosarcoma| colorectal tumor| gastrointestinal tumor| germ cell tumor| head and neck tumor| …	chr20	-	16272104	16573434	NM_001199865	Q96L93	GO:0001704 // GO:0001919 // GO:0006895 // GO:0007018 // GO:0007173 // GO:0007492 // GO:0008543 // GO:0032801 // GO:0045022 // GO:0001704 // GO:0006810 // GO:0006895 // GO:0007018 // GO:0007018 // GO:0007492 // GO:0008543	formation of primary germ layer // regulation of receptor recycling // Golgi to endosome transport // microtubule-based movement // epidermal growth factor receptor signaling pathway // endoderm development // fibroblast growth factor receptor signaling pathway // receptor catabolic process // early endosome to late endosome transport // formation of primary germ layer // transport // Golgi to en…	inferred from sequence or structural similarity // inferred from mutant phenotype // inferred from sequence or structural similarity // not recorded // inferred from mutant phenotype // inferred from sequence or structural similarity // inferred from sequence or structural similarity // inferred from mutant phenotype // inferred from mutant phenotype // inferred from electronic annotation // infe…	GO:0005768 // GO:0005769 // GO:0005871 // GO:0005874 // GO:0031901 // GO:0005737 // GO:0005768 // GO:0005856 // GO:0005871 // GO:0005871 // GO:0016020	endosome // early endosome // kinesin complex // microtubule // early endosome membrane // cytoplasm // endosome // cytoskeleton // kinesin complex // kinesin complex // membrane	inferred from direct assay // inferred from direct assay // not recorded // inferred from electronic annotation // inferred from electronic annotation // inferred from electronic annotation // inferred from electronic annotation // inferred from electronic annotation // --- // inferred from electronic annotation // inferred from electronic annotation	GO:0005524 // GO:0005547 // GO:0008017 // GO:0008574 // GO:0017137 // GO:0032266 // GO:0043325 // GO:0080025 // GO:0000166 // GO:0003777 // GO:0008289 // GO:0035091
TC1700011578.hg.1	5.63506	8.92785	7.39664	11.5885		3.29279	9.80006		4.19182	18.2753		5.94432	9.47602	7.41523	11.6249		3.5317	11.565		4.20971	18.5033		NM_080284	ABCA6	ATP binding cassette subfamily A member 6	17q24.3	NM_080284	RefSeq	Homo sapiens ATP-binding cassette, sub-family A (ABC1), member 6 (ABCA6), mRNA.	100	100	0	---	FALSE	Hs.709514	blood| bone marrow| brain| connective tissue| eye| intestine| kidney| liver| lung| lymph node| mammary gland| muscle| nerve| ovary| pancreas| placenta| spleen| stomach| testis| thymus| thyroid| trachea| uterus| vascular| bladder carcinoma| breast (mammary gland) tumor| chondrosarcoma| gastrointestinal tumor| germ cell tumor| head and neck tumor| leukemia| liver tumor| lung tumor| lymphoma| non-ne…	chr17	-	69078702	69141888	NM_080284	Q8N139	GO:0006869 // GO:0008152 // GO:0055085 // GO:0006810 // GO:0006869 // GO:0055085	lipid transport // metabolic process // transmembrane transport // transport // lipid transport // transmembrane transport	not recorded // inferred from electronic annotation // not recorded // inferred from electronic annotation // --- // ---	GO:0016021 // GO:0043231 // GO:0016020 // GO:0043231	integral component of membrane // intracellular membrane-bounded organelle // membrane // intracellular membrane-bounded organelle	inferred from electronic annotation // not recorded // inferred from electronic annotation // ---	GO:0005524 // GO:0042626 // GO:0000166 // GO:0005215 // GO:0016887 // GO:0042626
TC0900011565.hg.1	9.05088	12.3404	7.31676	11.1758		3.28955	9.77809		3.85908	14.511		9.82176	12.2134	7.54909	11.1037		2.3916	5.2474		3.55458	11.7499		NM_012098	ANGPTL2	angiopoietin like 2	9q34	NM_012098	RefSeq	Homo sapiens angiopoietin-like 2 (ANGPTL2), mRNA.	100	100	0	---	FALSE	Hs.653262	adipose tissue| bone| brain| connective tissue| embryonic tissue| eye| heart| intestine| kidney| liver| lung| mammary gland| mouth| muscle| nerve| ovary| pancreas| placenta| prostate| skin| spleen| testis| trachea| uterus| vascular| breast (mammary gland) tumor| chondrosarcoma| colorectal tumor| germ cell tumor| glioma| head and neck tumor| liver tumor| lung tumor| non-neoplasia| normal| ovarian …	chr9	-	127087332	127122883	NM_012098	Q9UKU9	GO:0007275	multicellular organismal development	traceable author statement	GO:0005615 // GO:0070062 // GO:0005576	extracellular space // extracellular exosome // extracellular region	traceable author statement // inferred from direct assay // inferred from electronic annotation	GO:0005102
TC0400008450.hg.1	8.15325	11.426	8.31499	10.0811		3.27276	9.66495		1.76613	3.4014		9.32257	11.8649	8.02673	10.2637		2.5423	5.82519		2.23701	4.71419		NM_001127493	ANK2	ankyrin 2, neuronal	4q25-q27	NM_001127493	RefSeq	Homo sapiens ankyrin 2, neuronal (ANK2), transcript variant 3, mRNA.	100	100	0	---	FALSE	Hs.620557	adrenal gland| brain| connective tissue| ear| embryonic tissue| eye| heart| intestine| kidney| liver| lung| muscle| nerve| ovary| pancreas| pharynx| prostate| skin| spleen| testis| thymus| trachea| uterus| vascular| chondrosarcoma| colorectal tumor| germ cell tumor| glioma| head and neck tumor| kidney tumor| non-neoplasia| normal| ovarian tumor| prostate cancer| skin tumor| soft tissue/muscle tis…	chr4	+	112818083	113383740	NM_001127493	Q01484	GO:0002027 // GO:0003283 // GO:0006874 // GO:0007411 // GO:0010628 // GO:0010881 // GO:0010881 // GO:0010882 // GO:0031647 // GO:0033292 // GO:0033365 // GO:0034394 // GO:0034613 // GO:0036309 // GO:0036371 // GO:0043268 // GO:0050821 // GO:0051279 // GO:0051924 // GO:0051928 // GO:0055117 // GO:0060048 // GO:0060307 // GO:0070296 // GO:0070972 // GO:0072659 // GO:0072659 // GO:0072661 // GO:0086…	regulation of heart rate // atrial septum development // cellular calcium ion homeostasis // axon guidance // positive regulation of gene expression // regulation of cardiac muscle contraction by regulation of the release of sequestered calcium ion // regulation of cardiac muscle contraction by regulation of the release of sequestered calcium ion // regulation of cardiac muscle contraction by cal…	inferred from mutant phenotype // inferred from mutant phenotype // inferred from sequence or structural similarity // traceable author statement // inferred from genetic interaction // inferred from genetic interaction // inferred from sequence or structural similarity // inferred from mutant phenotype // inferred by curator // inferred from sequence or structural similarity // inferred from gen…	GO:0005622 // GO:0005829 // GO:0005856 // GO:0005886 // GO:0005887 // GO:0014704 // GO:0016323 // GO:0016324 // GO:0030018 // GO:0030315 // GO:0031430 // GO:0031672 // GO:0042383 // GO:0043034 // GO:0045211 // GO:0048471 // GO:0097481 // GO:0005622 // GO:0005737 // GO:0005886 // GO:0014704 // GO:0016020 // GO:0030018 // GO:0030054 // GO:0030315 // GO:0031430 // GO:0031672 // GO:0042383 // GO:0043…	intracellular // cytosol // cytoskeleton // plasma membrane // integral component of plasma membrane // intercalated disc // basolateral plasma membrane // apical plasma membrane // Z disc // T-tubule // M band // A band // sarcolemma // costamere // postsynaptic membrane // perinuclear region of cytoplasm // neuronal postsynaptic density // intracellular // cytoplasm // plasma membrane // interc…	inferred from genetic interaction // traceable author statement // inferred from electronic annotation // inferred from sequence or structural similarity // inferred from electronic annotation // inferred from sequence or structural similarity // inferred from direct assay // inferred from electronic annotation // inferred from sequence or structural similarity // inferred from sequence or struct…	GO:0005515 // GO:0015459 // GO:0019899 // GO:0019901 // GO:0030507 // GO:0030674 // GO:0044325 // GO:0044325 // GO:0051117 // GO:0030674 // GO:0044325 // GO:0051117
TC0300006454.hg.1	5.21123	8.45831	4.93484	5.59613		3.24708	9.49445		0.661289	1.5815		5.36531	10.7374	5.34898	7.48376		5.37207	41.4146		2.13478	4.3917		NM_001206955	CNTN4	contactin 4	3p26.3	NM_001206955	RefSeq	Homo sapiens contactin 4 (CNTN4), transcript variant 4, mRNA.	100	100	0	---	FALSE	Hs.298705	bone| brain| embryonic tissue| eye| intestine| kidney| lymph| muscle| ovary| pancreas| parathyroid| pharynx| placenta| prostate| skin| testis| trachea| vascular| chondrosarcoma| germ cell tumor| glioma| kidney tumor| lymphoma| non-neoplasia| normal| primitive neuroectodermal tumor of the CNS| prostate cancer| skin tumor| soft tissue/muscle tissue tumor|embryoid body| fetus| juvenile| adult	chr3	+	2098813	3057961	NM_001206955	Q8IWV2	GO:0007158 // GO:0007399 // GO:0007409 // GO:0007411 // GO:0007413 // GO:0007420 // GO:0031175 // GO:0045665 // GO:0048167 // GO:0007155 // GO:0007420 // GO:0031175	neuron cell-cell adhesion // nervous system development // axonogenesis // axon guidance // axonal fasciculation // brain development // neuron projection development // negative regulation of neuron differentiation // regulation of synaptic plasticity // cell adhesion // brain development // neuron projection development	traceable author statement // inferred from mutant phenotype // traceable author statement // traceable author statement // traceable author statement // inferred from sequence or structural similarity // inferred from sequence or structural similarity // inferred from mutant phenotype // traceable author statement // inferred from electronic annotation // inferred from electronic annotation // i…	GO:0005576 // GO:0005886 // GO:0030424 // GO:0031225 // GO:0005886 // GO:0016020	extracellular region // plasma membrane // axon // anchored component of membrane // plasma membrane // membrane	inferred from electronic annotation // non-traceable author statement // non-traceable author statement // inferred from electronic annotation // inferred from electronic annotation // inferred from electronic annotation	---
TC0600008757.hg.1	11.914	15.1544	12.2511	14.7219		3.24038	9.45043		2.47076	5.54336		12.4338	15.3341	12.6749	14.6469		2.90031	7.46587		1.97202	3.92317		NM_006813	PNRC1	proline-rich nuclear receptor coactivator 1	6q15	NM_006813	RefSeq	Homo sapiens proline-rich nuclear receptor coactivator 1 (PNRC1), mRNA.	100	100	0	---	FALSE	Hs.75969	adrenal gland| ascites| bladder| blood| bone| bone marrow| brain| cervix| connective tissue| ear| embryonic tissue| eye| heart| intestine| kidney| larynx| liver| lung| lymph| lymph node| mammary gland| muscle| nerve| ovary| pancreas| pharynx| pituitary gland| placenta| prostate| salivary gland| skin| spleen| stomach| testis| thymus| thyroid| umbilical cord| uterus| vascular|adrenal tumor| bladder…	chr6	+	89080710	89085160	NM_006813	Q12796	GO:0006351 // GO:0006355	transcription, DNA-templated // regulation of transcription, DNA-templated	inferred from electronic annotation // inferred from electronic annotation	GO:0005634 // GO:0005634 // GO:0016020 // GO:0016021	nucleus // nucleus // membrane // integral component of membrane	inferred from electronic annotation // traceable author statement // inferred from electronic annotation // inferred from electronic annotation	GO:0005515
TC2000006642.hg.1	9.32511	12.5601	9.4159	11.1008		3.235	9.41526		1.68488	3.21515		9.32685	9.91187	8.48001	9.62776		0.585027	1.50007		1.14775	2.21568		NM_001200	BMP2	bone morphogenetic protein 2	20p12	NM_001200	RefSeq	Homo sapiens bone morphogenetic protein 2 (BMP2), mRNA.	100	100	0	---	FALSE	Hs.73853	bone| brain| cervix| connective tissue| embryonic tissue| eye| heart| intestine| kidney| larynx| liver| lung| mammary gland| pancreas| placenta| prostate| spleen| stomach| testis| uterus| cervical tumor| chondrosarcoma| colorectal tumor| gastrointestinal tumor| glioma| head and neck tumor| leukemia| liver tumor| normal| soft tissue/muscle tissue tumor|embryoid body| blastocyst| fetus| adult	chr20	+	6767664	6780280	NM_001200	P12643	GO:0000122 // GO:0000187 // GO:0001501 // GO:0001649 // GO:0001658 // GO:0001666 // GO:0001701 // GO:0001837 // GO:0001934 // GO:0001938 // GO:0002062 // GO:0003130 // GO:0003181 // GO:0003203 // GO:0003308 // GO:0006029 // GO:0006355 // GO:0006468 // GO:0006954 // GO:0007219 // GO:0007267 // GO:0007507 // GO:0008285 // GO:0009790 // GO:0009887 // GO:0010628 // GO:0010718 // GO:0010862 // GO:0010…	negative regulation of transcription from RNA polymerase II promoter // activation of MAPK activity // skeletal system development // osteoblast differentiation // branching involved in ureteric bud morphogenesis // response to hypoxia // in utero embryonic development // epithelial to mesenchymal transition // positive regulation of protein phosphorylation // positive regulation of endothelial c…	inferred from direct assay // inferred from direct assay // traceable author statement // inferred from direct assay // inferred from sequence or structural similarity // inferred from sequence or structural similarity // inferred from sequence or structural similarity // inferred from direct assay // inferred from direct assay // inferred from direct assay // inferred from direct assay // inferr…	GO:0005576 // GO:0005615 // GO:0005615 // GO:0009986 // GO:0070724 // GO:0005576 // GO:0005615 // GO:0005615	extracellular region // extracellular space // extracellular space // cell surface // BMP receptor complex // extracellular region // extracellular space // extracellular space	traceable author statement // not recorded // inferred from direct assay // inferred from direct assay // inferred from direct assay // inferred from electronic annotation // --- // inferred from electronic annotation	GO:0004745 // GO:0005102 // GO:0005125 // GO:0005160 // GO:0005515 // GO:0008083 // GO:0019211 // GO:0039706 // GO:0046332 // GO:0046982 // GO:0070700 // GO:0004745 // GO:0005125 // GO:0005125 // GO:0005160
TC1000012427.hg.1	6.85534	10.0847	5.75995	8.74213		3.22938	9.37867		2.98218	7.90181		7.9338	11.2238	6.86887	9.69155		3.29	9.78112		2.82268	7.07475		NM_001353	AKR1C1	aldo-keto reductase family 1, member C1	10p15-p14	NM_001353	RefSeq	Homo sapiens aldo-keto reductase family 1, member C1 (AKR1C1), mRNA.	100	100	0	---	FALSE	Hs.460260	adipose tissue| adrenal gland| ascites| bladder| blood| bone| brain| cervix| connective tissue| embryonic tissue| esophagus| eye| heart| intestine| kidney| larynx| liver| lung| mammary gland| mouth| muscle| nerve| ovary| pancreas| pharynx| pituitary gland| salivary gland| skin| stomach| testis| thymus| thyroid| trachea| uterus| vascular| bladder carcinoma| breast (mammary gland) tumor| cervical t…	chr10	+	4892604	4983283	NM_001353	Q04828	GO:0001523 // GO:0006805 // GO:0007586 // GO:0007603 // GO:0008206 // GO:0015721 // GO:0030299 // GO:0030855 // GO:0042448 // GO:0042574 // GO:0042632 // GO:0044597 // GO:0044598 // GO:0046683 // GO:0051260 // GO:0055114 // GO:0071395 // GO:0055114 // GO:0006629 // GO:0006693 // GO:0007186 // GO:0008202 // GO:0008202 // GO:0008284 // GO:0030855 // GO:0051897 // GO:0071799	retinoid metabolic process // xenobiotic metabolic process // digestion // phototransduction, visible light // bile acid metabolic process // bile acid and bile salt transport // intestinal cholesterol absorption // epithelial cell differentiation // progesterone metabolic process // retinal metabolic process // cholesterol homeostasis // daunorubicin metabolic process // doxorubicin metabolic pr…	traceable author statement // non-traceable author statement // inferred from direct assay // traceable author statement // inferred from direct assay // traceable author statement // traceable author statement // inferred from direct assay // inferred from direct assay // inferred from direct assay // traceable author statement // inferred from mutant phenotype // inferred from mutant phenotype …	GO:0005829 // GO:0005829 // GO:0070062 // GO:0005737	cytosol // cytosol // extracellular exosome // cytoplasm	inferred from direct assay // traceable author statement // inferred from direct assay // inferred from electronic annotation	GO:0004032 // GO:0004033 // GO:0005515 // GO:0016655 // GO:0018636 // GO:0031406 // GO:0032052 // GO:0047006 // GO:0047042 // GO:0047086 // GO:0047115 // GO:0047718 // GO:0016491 // GO:0047115
TC1300006594.hg.1	10.1869	13.4114	8.49784	11.2813		3.22448	9.34685		2.78346	6.885		10.5706	12.1158	7.74789	11.0023		1.54521	2.91847		3.25446	9.54312		NM_001204458	TNFRSF19	tumor necrosis factor receptor superfamily, member 19	13q12.11-q12.3	NM_001204458	RefSeq	Homo sapiens tumor necrosis factor receptor superfamily, member 19 (TNFRSF19), transcript variant 3, mRNA.	100	100	0	---	FALSE	Hs.149168	adrenal gland| bone| brain| connective tissue| ear| embryonic tissue| eye| heart| intestine| kidney| lung| mammary gland| mouth| muscle| ovary| pancreas| placenta| prostate| skin| testis| thymus| trachea| uterus|adrenal tumor| breast (mammary gland) tumor| chondrosarcoma| gastrointestinal tumor| germ cell tumor| glioma| head and neck tumor| kidney tumor| lung tumor| non-neoplasia| normal| ovarian…	chr13	+	23570370	23676105	NM_001204458	Q9NS68	GO:0001942 // GO:0006915 // GO:0007254 // GO:0033209 // GO:0043123 // GO:0006915	hair follicle development // apoptotic process // JNK cascade // tumor necrosis factor-mediated signaling pathway // positive regulation of I-kappaB kinase/NF-kappaB signaling // apoptotic process	inferred from electronic annotation // non-traceable author statement // non-traceable author statement // non-traceable author statement // inferred from electronic annotation // inferred from electronic annotation	GO:0005622 // GO:0016021 // GO:0016020 // GO:0016021	intracellular // integral component of membrane // membrane // integral component of membrane	non-traceable author statement // non-traceable author statement // inferred from electronic annotation // inferred from electronic annotation	GO:0005031
TC0X00007480.hg.1	7.56471	10.7819	7.03351	9.36982		3.21722	9.29995		2.33631	5.05008		7.84487	10.96	7.64947	9.60836		3.11516	8.66474		1.95889	3.88762		NM_001130860	HEPH	hephaestin	Xq11-q12	NM_001130860	RefSeq	Homo sapiens hephaestin (HEPH), transcript variant 3, mRNA.	100	100	0	---	FALSE	Hs.31720	adipose tissue| ascites| blood| bone| bone marrow| brain| connective tissue| ear| embryonic tissue| esophagus| eye| heart| intestine| kidney| liver| lung| mammary gland| mouth| muscle| pancreas| prostate| skin| spleen| stomach| testis| thymus| thyroid| uterus| breast (mammary gland) tumor| chondrosarcoma| colorectal tumor| esophageal tumor| gastrointestinal tumor| germ cell tumor| glioma| head an…	chrX	+	66162549	66268867	NM_001130860	Q9BQS7	GO:0006825 // GO:0006826 // GO:0006879 // GO:0055085 // GO:0055114 // GO:0006810 // GO:0006811 // GO:0006826 // GO:0006879 // GO:0055072	copper ion transport // iron ion transport // cellular iron ion homeostasis // transmembrane transport // oxidation-reduction process // transport // ion transport // iron ion transport // cellular iron ion homeostasis // iron ion homeostasis	inferred from electronic annotation // inferred from mutant phenotype // traceable author statement // traceable author statement // inferred from electronic annotation // inferred from electronic annotation // inferred from electronic annotation // inferred from electronic annotation // inferred from electronic annotation // inferred from electronic annotation	GO:0005622 // GO:0005886 // GO:0016021 // GO:0016323 // GO:0048471 // GO:0005886 // GO:0016020	intracellular // plasma membrane // integral component of membrane // basolateral plasma membrane // perinuclear region of cytoplasm // plasma membrane // membrane	inferred from direct assay // traceable author statement // inferred from electronic annotation // inferred from direct assay // inferred from electronic annotation // inferred from electronic annotation // inferred from electronic annotation	GO:0004322 // GO:0005507 // GO:0008198 // GO:0005507 // GO:0016491 // GO:0046872
TC0100009064.hg.1	6.43284	9.63571	7.2733	9.07612		3.20287	9.20789		1.80282	3.48903		5.69327	9.60056	6.4127	8.61038		3.9073	15.0042		2.19768	4.58741		NM_001024948	FNBP1L	formin binding protein 1-like	1p22.1	NM_001024948	RefSeq	Homo sapiens formin binding protein 1-like (FNBP1L), transcript variant 1, mRNA.	100	100	0	---	FALSE	Hs.134060	ascites| bladder| blood| bone| brain| cervix| connective tissue| ear| embryonic tissue| eye| heart| intestine| kidney| larynx| liver| lung| lymph node| mammary gland| mouth| muscle| nerve| ovary| pancreas| parathyroid| pituitary gland| placenta| prostate| skin| stomach| testis| thymus| trachea| umbilical cord| uterus| vascular| breast (mammary gland) tumor| cervical tumor| chondrosarcoma| colorec…	chr1	+	93448131	93554661	NM_001024948	Q5T0N5	GO:0006900 // GO:0006914 // GO:0010324 // GO:0016050 // GO:0030050 // GO:0042384 // GO:0051491 // GO:0072583 // GO:0097320 // GO:0006897	membrane budding // autophagy // membrane invagination // vesicle organization // vesicle transport along actin filament // cilium assembly // positive regulation of filopodium assembly // clathrin-mediated endocytosis // membrane tubulation // endocytosis	inferred from direct assay // inferred from electronic annotation // inferred from direct assay // inferred from direct assay // inferred from direct assay // inferred from mutant phenotype // inferred from direct assay // inferred from direct assay // inferred from direct assay // inferred from electronic annotation	GO:0005737 // GO:0005856 // GO:0005886 // GO:0005938 // GO:0016023 // GO:0070062 // GO:0005737 // GO:0016020 // GO:0016023 // GO:0031410	cytoplasm // cytoskeleton // plasma membrane // cell cortex // cytoplasmic membrane-bounded vesicle // extracellular exosome // cytoplasm // membrane // cytoplasmic membrane-bounded vesicle // cytoplasmic vesicle	inferred from direct assay // inferred from electronic annotation // inferred from electronic annotation // inferred from electronic annotation // inferred from direct assay // inferred from direct assay // inferred from electronic annotation // inferred from electronic annotation // inferred from electronic annotation // inferred from electronic annotation	GO:0005515 // GO:0008289
TC0100018451.hg.1	9.8133	13.0146	8.47571	11.4774		3.2013	9.19787		3.00172	8.00953		10.2651	12.1083	8.47002	10.9904		1.8432	3.58805		2.52034	5.73719		NM_004120	GBP2	guanylate binding protein 2, interferon-inducible	1p22.2	NM_004120	RefSeq	Homo sapiens guanylate binding protein 2, interferon-inducible (GBP2), mRNA.	100	100	0	---	FALSE	Hs.386567	adipose tissue| adrenal gland| bladder| blood| bone| bone marrow| brain| cervix| connective tissue| esophagus| eye| heart| intestine| kidney| liver| lung| lymph node| mammary gland| mouth| muscle| ovary| pancreas| parathyroid| placenta| prostate| skin| spleen| stomach| testis| thymus| thyroid| tonsil| trachea| uterus| vascular| bladder carcinoma| breast (mammary gland) tumor| chondrosarcoma| colo…	chr1	-	89106133	89126159	NM_004120	P32456	GO:0006955 // GO:0008152 // GO:0019221 // GO:0060333 // GO:0060337	immune response // metabolic process // cytokine-mediated signaling pathway // interferon-gamma-mediated signaling pathway // type I interferon signaling pathway	traceable author statement // inferred from electronic annotation // traceable author statement // traceable author statement // traceable author statement	GO:0000139 // GO:0005829 // GO:0048471 // GO:0005737 // GO:0005794 // GO:0016020	Golgi membrane // cytosol // perinuclear region of cytoplasm // cytoplasm // Golgi apparatus // membrane	inferred from electronic annotation // traceable author statement // inferred from electronic annotation // inferred from electronic annotation // inferred from electronic annotation // inferred from electronic annotation	GO:0003924 // GO:0005515 // GO:0005525 // GO:0000166 // GO:0005525 // GO:0016787
TC0500010651.hg.1	6.81324	10.009	7.13154	7.86713		3.19575	9.16256		0.735591	1.66508		7.80975	10.8149	7.14819	8.53832		3.00516	8.02867		1.39013	2.62102		NM_004465	FGF10	fibroblast growth factor 10	5p13-p12	NM_004465	RefSeq	Homo sapiens fibroblast growth factor 10 (FGF10), mRNA.	100	100	0	---	FALSE	Hs.664499	brain| intestine| kidney| muscle| trachea| uterus| gastrointestinal tumor| kidney tumor| normal| fetus| adult	chr5	-	44303544	44389706	NM_004465	O15520	GO:0000132 // GO:0000165 // GO:0000186 // GO:0000187 // GO:0001525 // GO:0001656 // GO:0001759 // GO:0001823 // GO:0001974 // GO:0003338 // GO:0007173 // GO:0007264 // GO:0007265 // GO:0007368 // GO:0007411 // GO:0007431 // GO:0008285 // GO:0008286 // GO:0008543 // GO:0008589 // GO:0009880 // GO:0010631 // GO:0010634 // GO:0010838 // GO:0021983 // GO:0030538 // GO:0030878 // GO:0030916 // GO:0030…	establishment of mitotic spindle orientation // MAPK cascade // activation of MAPKK activity // activation of MAPK activity // angiogenesis // metanephros development // organ induction // mesonephros development // blood vessel remodeling // metanephros morphogenesis // epidermal growth factor receptor signaling pathway // small GTPase mediated signal transduction // Ras protein signal transduct…	inferred from electronic annotation // traceable author statement // traceable author statement // inferred from direct assay // inferred from electronic annotation // inferred from expression pattern // inferred from electronic annotation // inferred from expression pattern // inferred from electronic annotation // inferred from electronic annotation // traceable author statement // traceable au…	GO:0005576 // GO:0005615 // GO:0005634 // GO:0005886 // GO:0009986 // GO:0009986 // GO:0031012 // GO:0005576	extracellular region // extracellular space // nucleus // plasma membrane // cell surface // cell surface // extracellular matrix // extracellular region	traceable author statement // inferred from direct assay // inferred from direct assay // inferred from direct assay // inferred from direct assay // non-traceable author statement // inferred from direct assay // inferred from electronic annotation	GO:0005104 // GO:0005111 // GO:0005515 // GO:0008083 // GO:0008201 // GO:0042056 // GO:0005102 // GO:0005104 // GO:0008083
TC0600010040.hg.1	6.95073	10.1425	6.64231	6.27541		3.19178	9.13741		-0.366901	-1.28958		7.0602	9.79613	6.44712	6.46367		2.73593	6.6619		0.016551	1.01154		NM_032532	FNDC1	fibronectin type III domain containing 1	6q25	NM_032532	RefSeq	Homo sapiens fibronectin type III domain containing 1 (FNDC1), mRNA.	100	100	0	---	FALSE	Hs.520525	bone| brain| connective tissue| ear| eye| heart| intestine| kidney| lung| lymph node| mammary gland| mouth| muscle| nerve| pancreas| stomach| thyroid| uterus| vascular| breast (mammary gland) tumor| chondrosarcoma| gastrointestinal tumor| head and neck tumor| leukemia| non-neoplasia| normal| pancreatic tumor| soft tissue/muscle tissue tumor| uterine tumor| fetus| juvenile| adult	chr6	+	159169397	159272109	NM_032532	Q4ZHG4	---	---	---	GO:0005576 // GO:0005654	extracellular region // nucleoplasm	inferred from electronic annotation // inferred from direct assay	---
TC1100011294.hg.1	6.492	9.67652	6.49472	8.42477		3.18451	9.09146		1.93005	3.81069		6.98561	9.81734	5.96073	8.2631		2.83173	7.11927		2.30237	4.93267		NM_003793	CTSF	cathepsin F	11q13	NM_003793	RefSeq	Homo sapiens cathepsin F (CTSF), mRNA.	100	100	0	---	FALSE	Hs.11590	adipose tissue| adrenal gland| bladder| bone| brain| connective tissue| embryonic tissue| esophagus| eye| heart| kidney| liver| lung| mammary gland| nerve| ovary| pancreas| parathyroid| placenta| prostate| skin| spleen| testis| thyroid| uterus|adrenal tumor| bladder carcinoma| breast (mammary gland) tumor| chondrosarcoma| germ cell tumor| glioma| head and neck tumor| kidney tumor| leukemia| liver…	chr11	-	66563463	66568841	NM_003793	Q9UBX1	GO:0006508 // GO:0019886 // GO:0051603 // GO:0006508 // GO:0051603	proteolysis // antigen processing and presentation of exogenous peptide antigen via MHC class II // proteolysis involved in cellular protein catabolic process // proteolysis // proteolysis involved in cellular protein catabolic process	traceable author statement // traceable author statement // not recorded // inferred from electronic annotation // ---	GO:0005615 // GO:0005764 // GO:0043202 // GO:0070062 // GO:1903561 // GO:0005615 // GO:0005764	extracellular space // lysosome // lysosomal lumen // extracellular exosome // extracellular vesicle // extracellular space // lysosome	not recorded // traceable author statement // traceable author statement // inferred from direct assay // inferred from direct assay // --- // inferred from electronic annotation	GO:0004197 // GO:0008233 // GO:0008234 // GO:0016787
TC0100013445.hg.1	10.5222	13.7037	10.5839	12.4435		3.18157	9.07294		1.85959	3.62905		11.3966	13.6531	10.8253	11.9915		2.25645	4.77814		1.16624	2.24426		NM_002038	IFI6	interferon, alpha-inducible protein 6	1p35	NM_002038	RefSeq	Homo sapiens interferon, alpha-inducible protein 6 (IFI6), transcript variant 1, mRNA.	100	100	0	---	FALSE	Hs.523847 // Hs.730125	adrenal gland| blood| bone| brain| cervix| connective tissue| embryonic tissue| eye| heart| intestine| kidney| liver| lung| mammary gland| ovary| pancreas| placenta| prostate| salivary gland| skin| spleen| stomach| testis| uterus|adrenal tumor| breast (mammary gland) tumor| cervical tumor| chondrosarcoma| colorectal tumor| gastrointestinal tumor| germ cell tumor| glioma| head and neck tumor| kidn…	chr1	-	27666061	27672218	NM_002038	P09912	GO:0001836 // GO:0006955 // GO:0019221 // GO:0043154 // GO:0051902 // GO:0060337 // GO:2001240	release of cytochrome c from mitochondria // immune response // cytokine-mediated signaling pathway // negative regulation of cysteine-type endopeptidase activity involved in apoptotic process // negative regulation of mitochondrial depolarization // type I interferon signaling pathway // negative regulation of extrinsic apoptotic signaling pathway in absence of ligand	inferred from mutant phenotype // traceable author statement // traceable author statement // inferred from mutant phenotype // inferred from mutant phenotype // traceable author statement // inferred from mutant phenotype	GO:0005739 // GO:0005886 // GO:0016021 // GO:0016020	mitochondrion // plasma membrane // integral component of membrane // membrane	inferred from direct assay // traceable author statement // inferred from electronic annotation // inferred from electronic annotation	GO:0005515
TC1800007186.hg.1	8.93885	12.1175	8.93449	10.3936		3.17862	9.05443		1.45915	2.74946		9.16161	11.2658	8.81656	10.2887		2.10418	4.29954		1.47212	2.77429		NM_001130110	SETBP1	SET binding protein 1	18q21.1	NM_001130110	RefSeq	Homo sapiens SET binding protein 1 (SETBP1), transcript variant 2, mRNA.	100	100	0	---	FALSE	Hs.435458	brain| connective tissue| ear| embryonic tissue| eye| heart| intestine| kidney| larynx| lung| lymph node| mammary gland| mouth| muscle| ovary| pancreas| placenta| prostate| spleen| stomach| testis| thyroid| trachea| uterus| breast (mammary gland) tumor| gastrointestinal tumor| germ cell tumor| glioma| head and neck tumor| kidney tumor| leukemia| lung tumor| lymphoma| non-neoplasia| normal| ovaria…	chr18	+	44680173	45068510	NM_001130110	Q9Y6X0	---	---	---	GO:0005634	nucleus	inferred from electronic annotation	GO:0003677 // GO:0005515
TC0100016018.hg.1	10.1523	13.3262	8.67893	13.3181		3.17386	9.02458		4.63919	24.9193		11.7671	13.903	10.3934	13.6621		2.13597	4.39533		3.26867	9.63757		NM_001199723	CRABP2	cellular retinoic acid binding protein 2	1q21.3	NM_001199723	RefSeq	Homo sapiens cellular retinoic acid binding protein 2 (CRABP2), transcript variant 2, mRNA.	100	100	0	---	FALSE	Hs.405662	blood| bone| brain| cervix| connective tissue| embryonic tissue| eye| heart| intestine| kidney| larynx| liver| lung| lymph node| mammary gland| mouth| muscle| ovary| pancreas| parathyroid| pharynx| placenta| prostate| skin| stomach| testis| thyroid| uterus| vascular| breast (mammary gland) tumor| chondrosarcoma| colorectal tumor| gastrointestinal tumor| germ cell tumor| glioma| head and neck tumo…	chr1	-	156699606	156705816	NM_001199723	P29373	GO:0006355 // GO:0006810 // GO:0007165 // GO:0008544 // GO:0035115 // GO:0042573 // GO:0048385 // GO:0048672	regulation of transcription, DNA-templated // transport // signal transduction // epidermis development // embryonic forelimb morphogenesis // retinoic acid metabolic process // regulation of retinoic acid receptor signaling pathway // positive regulation of collateral sprouting	traceable author statement // inferred from electronic annotation // traceable author statement // traceable author statement // inferred from electronic annotation // inferred from electronic annotation // inferred from electronic annotation // inferred from electronic annotation	GO:0005654 // GO:0005654 // GO:0005737 // GO:0005783 // GO:0005829 // GO:0070062 // GO:0005634 // GO:0005737	nucleoplasm // nucleoplasm // cytoplasm // endoplasmic reticulum // cytosol // extracellular exosome // nucleus // cytoplasm	inferred from direct assay // traceable author statement // inferred from direct assay // inferred from electronic annotation // traceable author statement // inferred from direct assay // inferred from electronic annotation // inferred from electronic annotation	GO:0001972 // GO:0005215 // GO:0005501 // GO:0005515 // GO:0016918 // GO:0019841 // GO:0008289
TC1200008726.hg.1	7.98617	11.1506	8.37756	10.8011		3.16439	8.96554		2.42349	5.36469		8.53288	11.1284	8.47815	10.4651		2.59552	6.04408		1.98699	3.9641		NM_001286262	TCP11L2	t-complex 11, testis-specific-like 2	12q23.3	NM_001286262	RefSeq	Homo sapiens t-complex 11, testis-specific-like 2 (TCP11L2), transcript variant 2, mRNA.	100	100	0	---	FALSE	Hs.696047	blood| brain| kidney| liver| lung| muscle| ovary| pancreas| pharynx| placenta| prostate| salivary gland| spleen| stomach| testis| thymus| thyroid| trachea| uterus| head and neck tumor| leukemia| normal| ovarian tumor| prostate cancer| fetus| adult	chr12	+	106301929	106347015	NM_001286262	Q8N4U5	---	---	---	---	---	---	---
TC1100012269.hg.1	6.90898	10.0683	6.48846	7.92247		3.15927	8.93378		1.43401	2.70197		7.60068	10.0469	6.99035	8.67204		2.44623	5.44991		1.68169	3.20804		NM_001258415	ARHGAP20	Rho GTPase activating protein 20	11q23.1	NM_001258415	RefSeq	Homo sapiens Rho GTPase activating protein 20 (ARHGAP20), transcript variant 2, mRNA.	100	100	0	---	FALSE	Hs.6136	adipose tissue| brain| connective tissue| heart| mammary gland| muscle| pancreas| placenta| testis| uterus| chondrosarcoma| germ cell tumor| normal| pancreatic tumor| fetus| adult	chr11	-	110577035	110713189	NM_001258415	Q9P2F6	GO:0007264 // GO:0043547 // GO:0051056 // GO:0007165	small GTPase mediated signal transduction // positive regulation of GTPase activity // regulation of small GTPase mediated signal transduction // signal transduction	traceable author statement // inferred from electronic annotation // traceable author statement // inferred from electronic annotation	GO:0005829	cytosol	traceable author statement	GO:0005096
TC0600011704.hg.1	5.06101	8.21831	4.96552	4.83265		3.1573	8.92157		-0.132863	-1.09647		5.11486	6.39309	4.83812	4.94501		1.27822	2.4254		0.106888	1.0769		NM_153487	MDGA1	MAM domain containing glycosylphosphatidylinositol anchor 1	6p21	NM_153487	RefSeq	Homo sapiens MAM domain containing glycosylphosphatidylinositol anchor 1 (MDGA1), mRNA.	100	100	0	---	FALSE	Hs.437993	adrenal gland| bone| bone marrow| brain| connective tissue| eye| intestine| kidney| lung| lymph node| mammary gland| mouth| prostate| skin| testis| thymus| thyroid|adrenal tumor| breast (mammary gland) tumor| chondrosarcoma| germ cell tumor| glioma| head and neck tumor| lung tumor| non-neoplasia| normal| prostate cancer| skin tumor| fetus| adult	chr6	-	37630679	37699306	NM_153487	Q8NFP4	GO:0001764 // GO:0007420 // GO:0021527 // GO:0021799 // GO:0051964 // GO:0001764 // GO:0007275 // GO:0007399 // GO:0007420 // GO:0021527 // GO:0030154	neuron migration // brain development // spinal cord association neuron differentiation // cerebral cortex radially oriented cell migration // negative regulation of synapse assembly // neuron migration // multicellular organismal development // nervous system development // brain development // spinal cord association neuron differentiation // cell differentiation	inferred from sequence or structural similarity // inferred from sequence or structural similarity // inferred from sequence or structural similarity // inferred from electronic annotation // inferred from electronic annotation // inferred from electronic annotation // inferred from electronic annotation // inferred from electronic annotation // inferred from electronic annotation // inferred fro…	GO:0005615 // GO:0005794 // GO:0005886 // GO:0046658 // GO:0046658 // GO:0005886 // GO:0016020 // GO:0031225 // GO:0046658	extracellular space // Golgi apparatus // plasma membrane // anchored component of plasma membrane // anchored component of plasma membrane // plasma membrane // membrane // anchored component of membrane // anchored component of plasma membrane	inferred from direct assay // inferred from direct assay // inferred from direct assay // inferred from direct assay // inferred from sequence or structural similarity // inferred from electronic annotation // inferred from electronic annotation // inferred from electronic annotation // inferred from electronic annotation	GO:0003674
TC0600013228.hg.1	8.15027	11.3052	8.91591	10.9966		3.15497	8.90719		2.08071	4.23014		8.65042	10.8723	8.72776	12.7048		2.22186	4.66495		3.97705	15.7474		NM_145176	SLC2A12	solute carrier family 2 (facilitated glucose transporter), member 12	6q23.2	NM_145176	RefSeq	Homo sapiens solute carrier family 2 (facilitated glucose transporter), member 12 (SLC2A12), mRNA.	100	100	0	---	FALSE	Hs.486508	ascites| brain| connective tissue| embryonic tissue| esophagus| eye| heart| intestine| kidney| liver| lung| lymph node| mouth| muscle| ovary| pancreas| parathyroid| placenta| prostate| skin| stomach| testis| thymus| thyroid| trachea| uterus| vascular| colorectal tumor| esophageal tumor| gastrointestinal tumor| germ cell tumor| head and neck tumor| liver tumor| non-neoplasia| normal| ovarian tumor…	chr6	-	133987581	134052651	NM_145176	Q8TD20	GO:0015992 // GO:0055085 // GO:1904659 // GO:0006810 // GO:0008643 // GO:0015758 // GO:0015992 // GO:0055085 // GO:1904659	proton transport // transmembrane transport // glucose transmembrane transport // transport // carbohydrate transport // glucose transport // proton transport // transmembrane transport // glucose transmembrane transport	not recorded // traceable author statement // not recorded // inferred from electronic annotation // inferred from electronic annotation // inferred from electronic annotation // --- // inferred from electronic annotation // ---	GO:0005886 // GO:0012505 // GO:0016021 // GO:0048471 // GO:0005737 // GO:0016020	plasma membrane // endomembrane system // integral component of membrane // perinuclear region of cytoplasm // cytoplasm // membrane	traceable author statement // inferred from electronic annotation // inferred from electronic annotation // inferred from electronic annotation // inferred from electronic annotation // inferred from electronic annotation	GO:0022891 // GO:0005215 // GO:0022857
TC0700011584.hg.1	4.84054	7.99474	5.3674	5.96669		3.1542	8.90242		0.599287	1.51497		4.82507	6.99958	5.35472	5.44126		2.17451	4.51431		0.086549	1.06183		NM_006682	FGL2	fibrinogen-like 2	7q11.23	NM_006682	RefSeq	Homo sapiens fibrinogen-like 2 (FGL2), mRNA.	100	100	0	---	FALSE	Hs.520989	adipose tissue| adrenal gland| blood| brain| connective tissue| ear| esophagus| eye| heart| intestine| kidney| larynx| liver| lung| lymph node| mammary gland| ovary| pancreas| pharynx| pituitary gland| placenta| prostate| spleen| stomach| thymus| trachea| uterus| vascular|adrenal tumor| breast (mammary gland) tumor| chondrosarcoma| colorectal tumor| gastrointestinal tumor| germ cell tumor| glioma…	chr7	-	77193371	77199833	NM_006682	Q14314	---	---	---	GO:0005577 // GO:0070062 // GO:0005576	fibrinogen complex // extracellular exosome // extracellular region	traceable author statement // inferred from direct assay // inferred from electronic annotation	---
TC0200010745.hg.1	6.29925	9.43255	9.66762	14.3803		3.1333	8.77438		4.71269	26.2218		7.70085	8.88434	9.4614	14.5712		1.18349	2.27126		5.10985	34.5318		NM_000597	IGFBP2	insulin like growth factor binding protein 2	2q35	NM_000597	RefSeq	Homo sapiens insulin-like growth factor binding protein 2, 36kDa (IGFBP2), transcript variant 1, mRNA.	100	100	0	---	FALSE	Hs.438102	adrenal gland| bladder| blood| bone| bone marrow| brain| connective tissue| embryonic tissue| esophagus| eye| heart| intestine| kidney| liver| lung| mammary gland| mouth| muscle| nerve| ovary| pancreas| pharynx| pituitary gland| placenta| prostate| skin| spleen| stomach| testis| uterus|adrenal tumor| breast (mammary gland) tumor| chondrosarcoma| colorectal tumor| esophageal tumor| gastrointestina…	chr2	+	216632828	216664436	NM_000597	P18065	GO:0001558 // GO:0007165 // GO:0007565 // GO:0007568 // GO:0007584 // GO:0009612 // GO:0010226 // GO:0032355 // GO:0032526 // GO:0032870 // GO:0042104 // GO:0042493 // GO:0043567 // GO:0043567 // GO:0043567 // GO:0044267 // GO:0051384 // GO:0040008 // GO:0043567 // GO:0043627 // GO:0048545	regulation of cell growth // signal transduction // female pregnancy // aging // response to nutrient // response to mechanical stimulus // response to lithium ion // response to estradiol // response to retinoic acid // cellular response to hormone stimulus // positive regulation of activated T cell proliferation // response to drug // regulation of insulin-like growth factor receptor signaling …	inferred from electronic annotation // inferred from electronic annotation // inferred from electronic annotation // inferred from electronic annotation // inferred from electronic annotation // inferred from electronic annotation // inferred from electronic annotation // inferred from electronic annotation // inferred from electronic annotation // inferred from electronic annotation // inferred …	GO:0005576 // GO:0005576 // GO:0005615 // GO:0016324 // GO:0031410 // GO:0070062 // GO:0005576 // GO:0005615	extracellular region // extracellular region // extracellular space // apical plasma membrane // cytoplasmic vesicle // extracellular exosome // extracellular region // extracellular space	inferred from sequence or structural similarity // traceable author statement // inferred from direct assay // inferred from electronic annotation // inferred from electronic annotation // inferred from direct assay // inferred from electronic annotation // inferred from electronic annotation	GO:0005515 // GO:0031994 // GO:0031995 // GO:0031995 // GO:0005520 // GO:0019838 // GO:0031994 // GO:0031995 // GO:0031995
TC0300013846.hg.1	9.67691	12.8014	9.13029	10.3063		3.12447	8.72083		1.17605	2.25958		10.0592	12.742	8.94086	10.3202		2.68275	6.42079		1.37935	2.60151		NM_001080393	GXYLT2	glucoside xylosyltransferase 2	3p13	NM_001080393	RefSeq	Homo sapiens glucoside xylosyltransferase 2 (GXYLT2), mRNA.	100	100	0	---	FALSE	Hs.710275	blood| brain| embryonic tissue| larynx| lung| mammary gland| parathyroid| pharynx| pituitary gland| prostate| stomach| testis| thymus| uterus| breast (mammary gland) tumor| gastrointestinal tumor| germ cell tumor| head and neck tumor| leukemia| non-neoplasia| normal| prostate cancer| soft tissue/muscle tissue tumor| fetus| juvenile| adult	chr3	+	72888073	72976926	NM_001080393	A0PJZ3	GO:0016266	O-glycan processing	inferred from direct assay	GO:0016021 // GO:0016020	integral component of membrane // membrane	inferred from electronic annotation // inferred from electronic annotation	GO:0035252 // GO:0016740 // GO:0016757 // GO:0016763
TC1100007453.hg.1	11.7595	14.8753	11.1556	11.2601		3.11576	8.66837		0.10456	1.07517		11.1922	14.8182	10.475	11.1429		3.62606	12.3468		0.66793	1.58879		NM_001012333	MDK	midkine (neurite growth-promoting factor 2)	11p11.2	NM_001012333	RefSeq	Homo sapiens midkine (neurite growth-promoting factor 2) (MDK), transcript variant 2, mRNA.	100	100	0	---	FALSE	Hs.82045	adrenal gland| ascites| blood| bone| brain| cervix| connective tissue| ear| embryonic tissue| eye| heart| intestine| kidney| larynx| liver| lung| lymph node| mammary gland| mouth| muscle| ovary| pancreas| parathyroid| pharynx| pituitary gland| placenta| prostate| salivary gland| skin| spleen| stomach| testis| thyroid| umbilical cord| uterus|adrenal tumor| bladder carcinoma| breast (mammary gland)…	chr11	+	46380756	46383837	NM_001012333	P21741	GO:0001662 // GO:0007165 // GO:0007219 // GO:0007399 // GO:0007614 // GO:0009611 // GO:0016477 // GO:0021542 // GO:0021681 // GO:0021987 // GO:0030154 // GO:0030325 // GO:0030421 // GO:0042493 // GO:0043524 // GO:0045893 // GO:0050795 // GO:0051384 // GO:0051781 // GO:0007275 // GO:0009611 // GO:0009725 // GO:0021766 // GO:0030154 // GO:0030325 // GO:1901215	behavioral fear response // signal transduction // Notch signaling pathway // nervous system development // short-term memory // response to wounding // cell migration // dentate gyrus development // cerebellar granular layer development // cerebral cortex development // cell differentiation // adrenal gland development // defecation // response to drug // negative regulation of neuron apoptotic …	inferred from electronic annotation // non-traceable author statement // traceable author statement // non-traceable author statement // inferred from electronic annotation // inferred from sequence or structural similarity // inferred from electronic annotation // inferred from electronic annotation // inferred from electronic annotation // inferred from electronic annotation // non-traceable au…	GO:0005576 // GO:0005737 // GO:0042995 // GO:0005576	extracellular region // cytoplasm // cell projection // extracellular region	traceable author statement // inferred from electronic annotation // inferred from electronic annotation // inferred from electronic annotation	GO:0008083 // GO:0008201 // GO:0008083 // GO:0008201
TC0100008812.hg.1	11.5537	14.6661	11.4818	14.5332		3.1124	8.6482		3.05138	8.29005		11.8628	14.2536	11.0258	14.1898		2.39084	5.24463		3.16408	8.96361		NM_000959	PTGFR	prostaglandin F receptor (FP)	1p31.1	NM_000959	RefSeq	Homo sapiens prostaglandin F receptor (FP) (PTGFR), transcript variant 1, mRNA.	100	100	0	---	FALSE	Hs.654365	bone| connective tissue| liver| lung| mammary gland| muscle| placenta| prostate| skin| testis| trachea| uterus| breast (mammary gland) tumor| chondrosarcoma| non-neoplasia| normal| prostate cancer| soft tissue/muscle tissue tumor| fetus| neonate| adult	chr1	+	78303884	78540701	NM_000959	P43088	GO:0007186 // GO:0007567 // GO:0008284 // GO:0010628 // GO:0032355 // GO:0032496 // GO:0035584 // GO:0043066 // GO:0071799 // GO:0007165 // GO:0007186	G-protein coupled receptor signaling pathway // parturition // positive regulation of cell proliferation // positive regulation of gene expression // response to estradiol // response to lipopolysaccharide // calcium-mediated signaling using intracellular calcium source // negative regulation of apoptotic process // cellular response to prostaglandin D stimulus // signal transduction // G-protein…	inferred from electronic annotation // traceable author statement // inferred from mutant phenotype // inferred from electronic annotation // inferred from electronic annotation // inferred from electronic annotation // inferred from direct assay // inferred from electronic annotation // inferred from mutant phenotype // inferred from electronic annotation // traceable author statement	GO:0005576 // GO:0005737 // GO:0005886 // GO:0005886 // GO:0005887 // GO:0005886 // GO:0016020 // GO:0016021	extracellular region // cytoplasm // plasma membrane // plasma membrane // integral component of plasma membrane // plasma membrane // membrane // integral component of membrane	inferred from direct assay // inferred from direct assay // inferred from direct assay // traceable author statement // traceable author statement // inferred from electronic annotation // inferred from electronic annotation // inferred from electronic annotation	GO:0004958 // GO:0004871 // GO:0004930 // GO:0004958 // GO:0004958
TC0200010502.hg.1	8.66807	11.7585	8.14633	9.81767		3.0904	8.51735		1.67134	3.18511		8.74104	12.5658	8.07552	9.85352		3.82473	14.1697		1.77801	3.42952		NM_173511	FAM117B	family with sequence similarity 117, member B	2q33.2	NM_173511	RefSeq	Homo sapiens family with sequence similarity 117, member B (FAM117B), mRNA.	100	100	0	---	FALSE	Hs.471130	adipose tissue| bladder| blood| bone| bone marrow| brain| cervix| connective tissue| embryonic tissue| heart| intestine| kidney| larynx| liver| lung| lymph node| muscle| ovary| pancreas| placenta| prostate| skin| stomach| testis| trachea| uterus| bladder carcinoma| cervical tumor| colorectal tumor| gastrointestinal tumor| germ cell tumor| glioma| head and neck tumor| kidney tumor| leukemia| non-n…	chr2	+	202635178	202769757	NM_173511	Q6P1L5	---	---	---	---	---	---	GO:0005515
TC1100009374.hg.1	9.17074	12.2603	8.82312	12.3564		3.0896	8.5126		3.53328	11.5777		9.4225	12.1585	7.78737	11.9376		2.73599	6.66214		4.15028	17.7566		NM_001130142	VWA5A	von Willebrand factor A domain containing 5A	11q24.1	NM_001130142	RefSeq	Homo sapiens von Willebrand factor A domain containing 5A (VWA5A), transcript variant 3, mRNA.	100	100	0	---	FALSE	Hs.152944	blood| bone| bone marrow| brain| cervix| connective tissue| ear| embryonic tissue| eye| intestine| kidney| liver| lung| mouth| muscle| ovary| pancreas| pharynx| pituitary gland| placenta| prostate| skin| spleen| stomach| testis| thymus| thyroid| trachea| uterus| cervical tumor| chondrosarcoma| colorectal tumor| germ cell tumor| glioma| head and neck tumor| kidney tumor| leukemia| lung tumor| non-…	chr11	+	124115362	124147721	NM_001130142	O00534	---	---	---	GO:0005634 // GO:0005654	nucleus // nucleoplasm	inferred from direct assay // inferred from direct assay	---
TC0200008870.hg.1	6.63263	9.71554	6.23199	7.75935		3.08291	8.47319		1.52736	2.88257		6.29905	10.9707	6.05595	7.27332		4.67163	25.4859		1.21737	2.32523		NM_001204106	BCL2L11	BCL2-like 11 (apoptosis facilitator)	2q13	NM_001204106	RefSeq	Homo sapiens BCL2-like 11 (apoptosis facilitator) (BCL2L11), transcript variant 11, mRNA.	100	100	0	---	FALSE	Hs.469658 // Hs.737004	adipose tissue| blood| bone| brain| cervix| connective tissue| ear| embryonic tissue| eye| heart| intestine| kidney| liver| lung| lymph| lymph node| mammary gland| mouth| muscle| nerve| pancreas| pituitary gland| placenta| prostate| salivary gland| skin| spleen| testis| thymus| thyroid| uterus| cervical tumor| chondrosarcoma| colorectal tumor| germ cell tumor| glioma| head and neck tumor| leukemi…	chr2	+	111119378	111168447	NM_001204106	O43521	GO:0001701 // GO:0001782 // GO:0001783 // GO:0001822 // GO:0002262 // GO:0006915 // GO:0006919 // GO:0007127 // GO:0007160 // GO:0007283 // GO:0007420 // GO:0008584 // GO:0008630 // GO:0012501 // GO:0030879 // GO:0032464 // GO:0034976 // GO:0035148 // GO:0042475 // GO:0043029 // GO:0043065 // GO:0043065 // GO:0043280 // GO:0043525 // GO:0043583 // GO:0045787 // GO:0046620 // GO:0048011 // GO:0048…	in utero embryonic development // B cell homeostasis // B cell apoptotic process // kidney development // myeloid cell homeostasis // apoptotic process // activation of cysteine-type endopeptidase activity involved in apoptotic process // meiosis I // cell-matrix adhesion // spermatogenesis // brain development // male gonad development // intrinsic apoptotic signaling pathway in response to DNA …	inferred from electronic annotation // inferred from electronic annotation // inferred from electronic annotation // inferred from electronic annotation // inferred from electronic annotation // traceable author statement // inferred from direct assay // not recorded // inferred from electronic annotation // inferred from electronic annotation // inferred from electronic annotation // inferred fr…	GO:0005739 // GO:0005741 // GO:0005829 // GO:0005829 // GO:0005874 // GO:0012505 // GO:0019898 // GO:0097140 // GO:0097141 // GO:0005737 // GO:0005739 // GO:0005739 // GO:0016020 // GO:0043231	mitochondrion // mitochondrial outer membrane // cytosol // cytosol // microtubule // endomembrane system // extrinsic component of membrane // BIM-BCL-xl complex // BIM-BCL-2 complex // cytoplasm // mitochondrion // mitochondrion // membrane // intracellular membrane-bounded organelle	not recorded // traceable author statement // inferred from direct assay // traceable author statement // inferred from direct assay // inferred from electronic annotation // inferred from electronic annotation // inferred from direct assay // inferred from direct assay // inferred from electronic annotation // --- // inferred from electronic annotation // inferred from electronic annotation // i…	GO:0005515 // GO:0008017 // GO:0008017
TC0800007888.hg.1	8.417	11.4934	9.07943	9.42173		3.07636	8.43485		0.3423	1.26778		9.02862	11.5192	9.28451	9.53218		2.49056	5.61997		0.247667	1.18729		NM_001195639	C8orf34	chromosome 8 open reading frame 34	8q13	NM_001195639	RefSeq	Homo sapiens chromosome 8 open reading frame 34 (C8orf34), transcript variant 2, mRNA.	100	100	0	---	FALSE	Hs.491941	brain| ear| eye| kidney| pituitary gland| stomach| thymus| gastrointestinal tumor| germ cell tumor| normal| fetus| adult	chr8	+	68330722	68819023	NM_001195639	Q49A92	---	---	---	---	---	---	---
TC0600014277.hg.1	6.05891	9.13418	6.70954	7.9622		3.07527	8.42847		1.25266	2.3828		6.55954	8.21879	6.84875	8.51488		1.65924	3.15851		1.66612	3.17361		NM_006120	HLA-DMA	major histocompatibility complex, class II, DM alpha	6p21.3	NM_006120	RefSeq	Homo sapiens major histocompatibility complex, class II, DM alpha (HLA-DMA), mRNA.	100	100	0	---	FALSE	Hs.728759	adrenal gland| ascites| blood| bone| bone marrow| brain| cervix| connective tissue| eye| heart| intestine| kidney| liver| lung| lymph| lymph node| mammary gland| mouth| muscle| nerve| ovary| pancreas| pharynx| pituitary gland| placenta| prostate| salivary gland| skin| stomach| testis| thymus| thyroid| tonsil| uterus| vascular|adrenal tumor| bladder carcinoma| breast (mammary gland) tumor| chondro…	chr6	-	32948613	32953122	NM_006120	P28067	GO:0002503 // GO:0015031 // GO:0016064 // GO:0019886 // GO:0045059 // GO:0045582 // GO:0048839 // GO:0050778 // GO:0051085 // GO:0002376 // GO:0002504 // GO:0006461 // GO:0006955 // GO:0019882 // GO:0019886	peptide antigen assembly with MHC class II protein complex // protein transport // immunoglobulin mediated immune response // antigen processing and presentation of exogenous peptide antigen via MHC class II // positive thymic T cell selection // positive regulation of T cell differentiation // inner ear development // positive regulation of immune response // chaperone mediated protein folding r…	inferred from direct assay // inferred from electronic annotation // inferred from electronic annotation // traceable author statement // inferred from electronic annotation // inferred from electronic annotation // inferred from electronic annotation // inferred from electronic annotation // inferred from electronic annotation // inferred from electronic annotation // inferred from electronic an…	GO:0005765 // GO:0005771 // GO:0009986 // GO:0016020 // GO:0016021 // GO:0031902 // GO:0042613 // GO:0070062 // GO:0005622 // GO:0005764 // GO:0005765 // GO:0005768 // GO:0005770 // GO:0010008 // GO:0016020 // GO:0042613	lysosomal membrane // multivesicular body // cell surface // membrane // integral component of membrane // late endosome membrane // MHC class II protein complex // extracellular exosome // intracellular // lysosome // lysosomal membrane // endosome // late endosome // endosome membrane // membrane // MHC class II protein complex	traceable author statement // inferred from electronic annotation // inferred from direct assay // inferred from direct assay // inferred from electronic annotation // inferred from electronic annotation // inferred from direct assay // inferred from direct assay // inferred from electronic annotation // inferred from electronic annotation // inferred from electronic annotation // inferred from e…	GO:0023026
TC0800010784.hg.1	8.33908	11.4117	8.71199	10.9392		3.07263	8.41304		2.22717	4.68214		8.77265	10.6756	8.8285	10.6865		1.90298	3.73985		1.85798	3.62501		NM_007332	TRPA1	transient receptor potential cation channel, subfamily A, member 1	8q13	NM_007332	RefSeq	Homo sapiens transient receptor potential cation channel, subfamily A, member 1 (TRPA1), mRNA.	100	100	0	---	FALSE	Hs.716816	connective tissue| intestine| kidney| lung| mouth| muscle| prostate| skin| testis| head and neck tumor| normal| skin tumor| soft tissue/muscle tissue tumor| adult	chr8	-	72019917	72075617	NM_007332	O75762	GO:0006811 // GO:0007166 // GO:0009409 // GO:0010033 // GO:0014070 // GO:0019233 // GO:0034220 // GO:0042493 // GO:0042542 // GO:0048265 // GO:0050955 // GO:0050966 // GO:0050968 // GO:0051289 // GO:0055085 // GO:0070588 // GO:0070588 // GO:0006810 // GO:0006811 // GO:0006816 // GO:0050896 // GO:0055085	ion transport // cell surface receptor signaling pathway // response to cold // response to organic substance // response to organic cyclic compound // sensory perception of pain // ion transmembrane transport // response to drug // response to hydrogen peroxide // response to pain // thermoception // detection of mechanical stimulus involved in sensory perception of pain // detection of chemical…	traceable author statement // inferred from electronic annotation // inferred from electronic annotation // inferred from mutant phenotype // inferred from electronic annotation // inferred from mutant phenotype // traceable author statement // inferred from electronic annotation // inferred from electronic annotation // inferred from electronic annotation // inferred from electronic annotation /…	GO:0005886 // GO:0005887 // GO:0032421 // GO:0005886 // GO:0005887 // GO:0016020 // GO:0016021	plasma membrane // integral component of plasma membrane // stereocilium bundle // plasma membrane // integral component of plasma membrane // membrane // integral component of membrane	traceable author statement // inferred from mutant phenotype // inferred from electronic annotation // inferred from electronic annotation // traceable author statement // inferred from electronic annotation // inferred from electronic annotation	GO:0005218 // GO:0005218 // GO:0015267 // GO:0097604 // GO:0005216 // GO:0005262 // GO:0015267
TC2000009250.hg.1	9.52061	12.5877	8.86456	11.6248		3.06707	8.38072		2.76025	6.77514		9.38939	13.9977	9.23159	11.2683		4.60826	24.3907		2.03666	4.10295		NM_001242920	PLTP	phospholipid transfer protein	20q13.12	NM_001242920	RefSeq	Homo sapiens phospholipid transfer protein (PLTP), transcript variant 3, mRNA.	100	100	0	---	FALSE	Hs.439312	adipose tissue| adrenal gland| ascites| bladder| blood| bone| brain| cervix| connective tissue| ear| embryonic tissue| esophagus| eye| heart| intestine| kidney| larynx| liver| lung| mammary gland| mouth| muscle| ovary| pancreas| pharynx| pituitary gland| placenta| prostate| salivary gland| skin| spleen| stomach| testis| thymus| thyroid| uterus| bladder carcinoma| breast (mammary gland) tumor| cer…	chr20	-	45898620	45912364	NM_001242920	P55058	GO:0006629 // GO:0006869 // GO:0010189 // GO:0010875 // GO:0030317 // GO:0034375 // GO:0006629 // GO:0006810	lipid metabolic process // lipid transport // vitamin E biosynthetic process // positive regulation of cholesterol efflux // sperm motility // high-density lipoprotein particle remodeling // lipid metabolic process // transport	inferred from electronic annotation // inferred from electronic annotation // inferred from electronic annotation // inferred from direct assay // inferred from electronic annotation // inferred from direct assay // traceable author statement // inferred from electronic annotation	GO:0005576 // GO:0005615 // GO:0005576 // GO:0005615	extracellular region // extracellular space // extracellular region // extracellular space	traceable author statement // inferred from direct assay // inferred from electronic annotation // inferred from electronic annotation	GO:0008289
TC0800007995.hg.1	7.44946	10.5109	8.76984	9.37919		3.06147	8.34822		0.609355	1.52558		7.77736	10.159	6.95394	8.90229		2.38163	5.21124		1.94836	3.85935		NM_001286777	CRISPLD1	cysteine-rich secretory protein LCCL domain containing 1	8q21.11	NM_001286777	RefSeq	Homo sapiens cysteine-rich secretory protein LCCL domain containing 1 (CRISPLD1), transcript variant 2, mRNA.	100	100	0	---	FALSE	Hs.436542	bone| bone marrow| brain| connective tissue| ear| embryonic tissue| esophagus| eye| heart| kidney| liver| lung| mammary gland| mouth| ovary| pancreas| placenta| prostate| stomach| testis| thymus| trachea| uterus| vascular| breast (mammary gland) tumor| chondrosarcoma| esophageal tumor| gastrointestinal tumor| germ cell tumor| glioma| head and neck tumor| leukemia| non-neoplasia| normal| ovarian t…	chr8	+	74984473	75034561	NM_001286777	Q9H336	GO:0060325	face morphogenesis	inferred from mutant phenotype	GO:0070062 // GO:0005576	extracellular exosome // extracellular region	inferred from direct assay // inferred from electronic annotation	GO:0003674
TC1400006529.hg.1	8.82177	11.8829	9.89199	12.2489		3.06112	8.34623		2.35693	5.12281		9.20195	12.6758	9.52815	12.115		3.47385	11.1105		2.58682	6.00772		NM_001097577	ANG	angiogenin, ribonuclease, RNase A family, 5	14q11.1-q11.2	NM_001097577	RefSeq	Homo sapiens angiogenin, ribonuclease, RNase A family, 5 (ANG), transcript variant 2, mRNA.	100	100	0	---	FALSE	Hs.283749	adipose tissue| ascites| bladder| blood| bone| brain| cervix| connective tissue| ear| embryonic tissue| eye| heart| intestine| kidney| liver| lung| lymph| mammary gland| mouth| muscle| pancreas| parathyroid| pharynx| pituitary gland| placenta| prostate| skin| stomach| testis| thymus| trachea| uterus| vascular| breast (mammary gland) tumor| chondrosarcoma| colorectal tumor| gastrointestinal tumor|…	chr14	+	20684100	20701215	NM_001097577	P03950	GO:0001525 // GO:0001525 // GO:0001525 // GO:0001541 // GO:0001556 // GO:0001666 // GO:0001666 // GO:0001878 // GO:0001890 // GO:0001938 // GO:0006651 // GO:0007154 // GO:0007202 // GO:0009303 // GO:0009725 // GO:0016477 // GO:0017148 // GO:0019731 // GO:0019732 // GO:0030041 // GO:0032148 // GO:0032431 // GO:0034329 // GO:0034332 // GO:0042327 // GO:0042592 // GO:0045087 // GO:0045216 // GO:0048…	angiogenesis // angiogenesis // angiogenesis // ovarian follicle development // oocyte maturation // response to hypoxia // response to hypoxia // response to yeast // placenta development // positive regulation of endothelial cell proliferation // diacylglycerol biosynthetic process // cell communication // activation of phospholipase C activity // rRNA transcription // response to hormone // ce…	inferred from direct assay // inferred from mutant phenotype // traceable author statement // non-traceable author statement // non-traceable author statement // inferred from direct assay // non-traceable author statement // inferred from direct assay // non-traceable author statement // inferred from direct assay // inferred from direct assay // non-traceable author statement // inferred from m…	GO:0005576 // GO:0005605 // GO:0005615 // GO:0005634 // GO:0005730 // GO:0030426 // GO:0032311 // GO:0032311 // GO:0043025 // GO:0070062 // GO:0005576 // GO:0005578 // GO:0005604 // GO:0005634 // GO:0005730 // GO:0030426 // GO:0043025 // GO:0005576	extracellular region // basal lamina // extracellular space // nucleus // nucleolus // growth cone // angiogenin-PRI complex // angiogenin-PRI complex // neuronal cell body // extracellular exosome // extracellular region // proteinaceous extracellular matrix // basement membrane // nucleus // nucleolus // growth cone // neuronal cell body // extracellular region	traceable author statement // inferred from direct assay // inferred from direct assay // inferred from direct assay // inferred from sequence or structural similarity // inferred from sequence or structural similarity // inferred from direct assay // inferred from physical interaction // inferred from sequence or structural similarity // inferred from direct assay // inferred from electronic ann…	GO:0003677 // GO:0003779 // GO:0004519 // GO:0004540 // GO:0005102 // GO:0005507 // GO:0005515 // GO:0008201 // GO:0019843 // GO:0042277 // GO:0042803 // GO:0003676 // GO:0003677 // GO:0004518 // GO:0004519 // GO:0016787 // GO:0004519 // GO:0004522 // GO:0004540
TC0300008853.hg.1	6.89825	9.93708	6.95299	8.34121		3.03883	8.21822		1.38822	2.61755		6.52454	7.36465	6.66076	7.06064		0.840109	1.79019		0.39987	1.31939		NM_001136469	TMEM108	transmembrane protein 108	3q21	NM_001136469	RefSeq	Homo sapiens transmembrane protein 108 (TMEM108), transcript variant 2, mRNA.	100	100	0	---	FALSE	Hs.191616	bone marrow| brain| connective tissue| eye| heart| intestine| lung| pancreas| placenta| stomach| testis| thyroid| gastrointestinal tumor| glioma| head and neck tumor| normal| ovarian tumor| pancreatic tumor| primitive neuroectodermal tumor of the CNS| retinoblastoma| soft tissue/muscle tissue tumor| fetus| adult	chr3	+	133038288	133397792	NM_001136469	Q6UXF1	GO:0008150	biological_process	no biological data available	GO:0016021 // GO:0005575 // GO:0016020	integral component of membrane // cellular_component // membrane	inferred from electronic annotation // no biological data available // inferred from electronic annotation	GO:0003674
TC1400009738.hg.1	5.70447	8.73297	6.15948	8.50652		3.0285	8.15958		2.34704	5.0878		5.56836	11.0957	6.27096	8.22378		5.52735	46.1211		1.95283	3.87132		NM_003239	TGFB3	transforming growth factor beta 3	14q24	NM_003239	RefSeq	Homo sapiens transforming growth factor, beta 3 (TGFB3), mRNA.	100	100	0	---	FALSE	Hs.592317	adipose tissue| bone| bone marrow| brain| connective tissue| embryonic tissue| esophagus| eye| heart| intestine| kidney| liver| lung| mammary gland| mouth| nerve| ovary| pancreas| placenta| prostate| stomach| testis| uterus| breast (mammary gland) tumor| chondrosarcoma| colorectal tumor| esophageal tumor| gastrointestinal tumor| germ cell tumor| head and neck tumor| kidney tumor| leukemia| lung t…	chr14	-	75958097	75982991	NM_003239	P10600	GO:0000187 // GO:0001666 // GO:0001701 // GO:0002576 // GO:0007179 // GO:0007184 // GO:0007435 // GO:0007565 // GO:0007568 // GO:0007596 // GO:0008156 // GO:0008285 // GO:0010718 // GO:0010718 // GO:0010862 // GO:0010862 // GO:0010936 // GO:0016049 // GO:0030168 // GO:0030198 // GO:0030501 // GO:0030512 // GO:0030879 // GO:0032570 // GO:0032967 // GO:0034616 // GO:0042127 // GO:0042476 // GO:0042…	activation of MAPK activity // response to hypoxia // in utero embryonic development // platelet degranulation // transforming growth factor beta receptor signaling pathway // SMAD protein import into nucleus // salivary gland morphogenesis // female pregnancy // aging // blood coagulation // negative regulation of DNA replication // negative regulation of cell proliferation // positive regulatio…	inferred from electronic annotation // inferred from direct assay // inferred from sequence or structural similarity // traceable author statement // inferred from direct assay // inferred from electronic annotation // inferred from expression pattern // inferred from electronic annotation // inferred from electronic annotation // traceable author statement // inferred from mutant phenotype // in…	GO:0005576 // GO:0005578 // GO:0005615 // GO:0005634 // GO:0005886 // GO:0009986 // GO:0030315 // GO:0031012 // GO:0031093 // GO:0043025 // GO:0005576 // GO:0005615 // GO:0005615 // GO:0005737 // GO:0030141	extracellular region // proteinaceous extracellular matrix // extracellular space // nucleus // plasma membrane // cell surface // T-tubule // extracellular matrix // platelet alpha granule lumen // neuronal cell body // extracellular region // extracellular space // extracellular space // cytoplasm // secretory granule	traceable author statement // inferred from electronic annotation // not recorded // inferred from electronic annotation // inferred by curator // inferred from electronic annotation // inferred from electronic annotation // inferred from direct assay // traceable author statement // inferred from electronic annotation // inferred from electronic annotation // --- // inferred from electronic anno…	GO:0005114 // GO:0005114 // GO:0005114 // GO:0005125 // GO:0005515 // GO:0008083 // GO:0034713 // GO:0034714 // GO:0042802 // GO:0046982 // GO:0050431 // GO:0005125 // GO:0005160
TC0600008972.hg.1	9.94204	12.9604	9.62204	12.1602		3.01836	8.10245		2.53814	5.80838		9.68481	12.1266	9.44296	11.4888		2.44177	5.43308		2.0458	4.12901		NM_001198	PRDM1	PR domain containing 1, with ZNF domain	6q21	NM_001198	RefSeq	Homo sapiens PR domain containing 1, with ZNF domain (PRDM1), transcript variant 1, mRNA.	100	100	0	---	FALSE	Hs.436023	bladder| blood| bone| bone marrow| brain| cervix| connective tissue| embryonic tissue| esophagus| eye| intestine| kidney| larynx| liver| lung| lymph node| mammary gland| mouth| ovary| placenta| skin| spleen| stomach| thymus| thyroid| trachea| uterus| bladder carcinoma| breast (mammary gland) tumor| cervical tumor| chondrosarcoma| colorectal tumor| esophageal tumor| gastrointestinal tumor| germ ce…	chr6	+	106086320	106109939	NM_001198	O75626	GO:0000122 // GO:0001763 // GO:0001893 // GO:0006351 // GO:0007281 // GO:0009791 // GO:0010628 // GO:0030889 // GO:0031665 // GO:0032259 // GO:0042462 // GO:0045165 // GO:0045579 // GO:0048844 // GO:0060576 // GO:0060707 // GO:1990654 // GO:0000122 // GO:0000122 // GO:0001701 // GO:0001892 // GO:0006355 // GO:0010629 // GO:0042127 // GO:0048869	negative regulation of transcription from RNA polymerase II promoter // morphogenesis of a branching structure // maternal placenta development // transcription, DNA-templated // germ cell development // post-embryonic development // positive regulation of gene expression // negative regulation of B cell proliferation // negative regulation of lipopolysaccharide-mediated signaling pathway // meth…	inferred from direct assay // inferred from electronic annotation // inferred from electronic annotation // inferred from electronic annotation // inferred from electronic annotation // inferred from electronic annotation // inferred from electronic annotation // inferred from electronic annotation // inferred from electronic annotation // inferred from electronic annotation // inferred from elec…	GO:0005634 // GO:0005737 // GO:0005737	nucleus // cytoplasm // cytoplasm	inferred from electronic annotation // inferred from direct assay // inferred from electronic annotation	GO:0000978 // GO:0001078 // GO:0003700 // GO:0005515 // GO:0008168 // GO:0042826 // GO:0046872 // GO:0003676 // GO:0003677 // GO:0003700 // GO:0016740 // GO:0043565
TC0600007628.hg.1	6.23621	9.24585	6.37779	7.88749		3.00964	8.05366		1.5097	2.84751		6.48712	7.42308	6.51512	7.27461		0.935956	1.91316		0.759487	1.69289		ENST00000425700	C4B	complement component 4B (Chido blood group)	6p21.3	ENST00000425700	ENSEMBL	complement component 4B (Chido blood group) [gene_biotype:protein_coding transcript_biotype:protein_coding]	100	100	0	---	FALSE	Hs.720022	adipose tissue| bladder| blood| brain| connective tissue| eye| heart| intestine| kidney| liver| lung| mammary gland| muscle| nerve| ovary| pituitary gland| prostate| skin| testis| thymus| thyroid| tonsil| uterus| breast (mammary gland) tumor| colorectal tumor| germ cell tumor| glioma| head and neck tumor| leukemia| liver tumor| non-neoplasia| normal| ovarian tumor| uterine tumor| fetus| juvenile|…	chr6	+	32014762	32035418	ENST00000425700	F5GXS0	GO:0006954 // GO:0006956 // GO:0006956 // GO:0006958 // GO:0008228 // GO:0010951 // GO:0030449 // GO:0032490 // GO:0045087 // GO:2000427 // GO:0006956 // GO:0002376 // GO:0045087	inflammatory response // complement activation // complement activation // complement activation, classical pathway // opsonization // negative regulation of endopeptidase activity // regulation of complement activation // detection of molecule of bacterial origin // innate immune response // positive regulation of apoptotic cell clearance // complement activation // immune system process // inna…	inferred from electronic annotation // inferred from genetic interaction // traceable author statement // inferred from electronic annotation // traceable author statement // inferred from electronic annotation // traceable author statement // inferred from direct assay // traceable author statement // inferred from genetic interaction // inferred from electronic annotation // inferred from elect…	GO:0005576 // GO:0005615 // GO:0005886 // GO:0044216 // GO:0070062 // GO:0072562 // GO:0005576 // GO:0005615	extracellular region // extracellular space // plasma membrane // other organism cell // extracellular exosome // blood microparticle // extracellular region // extracellular space	traceable author statement // inferred from direct assay // traceable author statement // inferred from direct assay // inferred from direct assay // inferred from direct assay // inferred from electronic annotation // inferred from electronic annotation	GO:0001848 // GO:0004866 // GO:0030246 // GO:0005515
TC0600014108.hg.1	6.23621	9.24585	6.37779	7.88749		3.00964	8.05366		1.5097	2.84751		6.48712	7.42308	6.51512	7.27461		0.935956	1.91316		0.759487	1.69289		NM_001252204	C4A	complement component 4A (Rodgers blood group)	6p21.3	NM_001252204	RefSeq	Homo sapiens complement component 4A (Rodgers blood group) (C4A), transcript variant 2, mRNA.	100	100	0	---	FALSE	Hs.534847	adipose tissue| adrenal gland| bladder| blood| bone| bone marrow| brain| connective tissue| esophagus| eye| heart| intestine| kidney| larynx| liver| lung| lymph node| mammary gland| mouth| muscle| nerve| ovary| pancreas| pharynx| pituitary gland| placenta| prostate| spleen| stomach| testis| thymus| thyroid| trachea| uterus|adrenal tumor| bladder carcinoma| breast (mammary gland) tumor| chondrosar…	chr6	+	31982024	32002681	NM_001252204	P0C0L4	GO:0006954 // GO:0006956 // GO:0006956 // GO:0006958 // GO:0010951 // GO:0030449 // GO:0045087 // GO:2000427 // GO:0002376 // GO:0006956 // GO:0045087	inflammatory response // complement activation // complement activation // complement activation, classical pathway // negative regulation of endopeptidase activity // regulation of complement activation // innate immune response // positive regulation of apoptotic cell clearance // immune system process // complement activation // innate immune response	inferred from electronic annotation // inferred from genetic interaction // traceable author statement // inferred from electronic annotation // inferred from electronic annotation // traceable author statement // traceable author statement // inferred from genetic interaction // inferred from electronic annotation // inferred from electronic annotation // inferred from electronic annotation	GO:0005576 // GO:0005615 // GO:0005886 // GO:0070062 // GO:0072562 // GO:0005576 // GO:0005615	extracellular region // extracellular space // plasma membrane // extracellular exosome // blood microparticle // extracellular region // extracellular space	traceable author statement // inferred from direct assay // traceable author statement // inferred from direct assay // inferred from direct assay // inferred from electronic annotation // inferred from electronic annotation	GO:0001849 // GO:0004866
TC1000010716.hg.1	5.893	8.89909	5.71514	6.02876		3.00608	8.03381		0.313616	1.24282		5.33372	10.4746	5.57523	5.96884		5.14083	35.2814		0.393607	1.31367		NM_001001971	FAM13C	family with sequence similarity 13, member C	10q21.1	NM_001001971	RefSeq	Homo sapiens family with sequence similarity 13, member C (FAM13C), transcript variant 2, mRNA.	100	100	0	---	FALSE	Hs.607594	adipose tissue| brain| ear| embryonic tissue| eye| intestine| kidney| liver| lung| muscle| nerve| pancreas| placenta| prostate| stomach| testis| thymus| uterus| vascular| gastrointestinal tumor| germ cell tumor| glioma| non-neoplasia| normal| pancreatic tumor| soft tissue/muscle tissue tumor|embryoid body| blastocyst| fetus| juvenile| adult	chr10	-	59246129	59363181	NM_001001971	Q8NE31	---	---	---	---	---	---	GO:0005515
TC1500009377.hg.1	4.12537	7.13013	4.26534	6.22279		3.00476	8.02646		1.95745	3.88375		3.81648	6.15101	4.51531	5.80327		2.33453	5.04386		1.28796	2.44182		NM_024837	ATP8B4	ATPase, class I, type 8B, member 4	15q21.2	NM_024837	RefSeq	Homo sapiens ATPase, class I, type 8B, member 4 (ATP8B4), transcript variant 1, mRNA.	100	100	0	---	FALSE	Hs.511311	adrenal gland| blood| bone marrow| brain| cervix| connective tissue| heart| kidney| liver| lymph node| placenta| prostate| spleen| stomach| thymus| trachea| uterus| cervical tumor| germ cell tumor| leukemia| liver tumor| non-neoplasia| normal| fetus| neonate| adult	chr15	-	49858238	50182817	NM_024837	Q8TF62	GO:0007030 // GO:0008152 // GO:0045332 // GO:0006810 // GO:0006869 // GO:0007030 // GO:0015914 // GO:0045332 // GO:0045332	Golgi organization // metabolic process // phospholipid translocation // transport // lipid transport // Golgi organization // phospholipid transport // phospholipid translocation // phospholipid translocation	not recorded // inferred from electronic annotation // not recorded // inferred from electronic annotation // inferred from electronic annotation // --- // inferred from electronic annotation // --- // inferred from electronic annotation	GO:0005794 // GO:0005886 // GO:0016021 // GO:0005794 // GO:0005886 // GO:0016020	Golgi apparatus // plasma membrane // integral component of membrane // Golgi apparatus // plasma membrane // membrane	inferred from direct assay // inferred from direct assay // inferred from electronic annotation // inferred from electronic annotation // inferred from electronic annotation // inferred from electronic annotation	GO:0000287 // GO:0004012 // GO:0005524 // GO:0000166 // GO:0004012 // GO:0004012 // GO:0016787 // GO:0046872
TC1000009893.hg.1	12.7392	15.742	12.9532	13.5321		3.00282	8.01565		0.5789	1.49371		15.0043	15.6733	14.0978	14.0563		0.66901	1.58998		-0.0416	-1.02925		NM_001291494	ITGA8	integrin alpha 8	10p13	NM_001291494	RefSeq	Homo sapiens integrin, alpha 8 (ITGA8), transcript variant 2, mRNA.	100	100	0	---	FALSE	Hs.171311	brain| eye| kidney| lung| muscle| prostate| skin| spleen| testis| trachea| uterus| vascular| kidney tumor| lung tumor| normal| fetus| adult	chr10	-	15513949	15720335	NM_001291494	P53708	GO:0001656 // GO:0001822 // GO:0007160 // GO:0007160 // GO:0007229 // GO:0007420 // GO:0007613 // GO:0016337 // GO:0030030 // GO:0030198 // GO:0030511 // GO:0034446 // GO:0042472 // GO:0045184 // GO:0048333 // GO:0048745 // GO:2000721 // GO:0007155 // GO:0007275 // GO:0007399 // GO:0030154 // GO:0030198	metanephros development // kidney development // cell-matrix adhesion // cell-matrix adhesion // integrin-mediated signaling pathway // brain development // memory // single organismal cell-cell adhesion // cell projection organization // extracellular matrix organization // positive regulation of transforming growth factor beta receptor signaling pathway // substrate adhesion-dependent cell spre…	inferred from electronic annotation // inferred from mutant phenotype // inferred from mutant phenotype // non-traceable author statement // inferred from electronic annotation // inferred from electronic annotation // inferred from electronic annotation // non-traceable author statement // inferred from electronic annotation // traceable author statement // inferred from electronic annotation //…	GO:0005783 // GO:0005886 // GO:0005925 // GO:0008305 // GO:0009986 // GO:0014069 // GO:0032591 // GO:0034678 // GO:0043204 // GO:0045177 // GO:0005886 // GO:0008305 // GO:0016020 // GO:0016021	endoplasmic reticulum // plasma membrane // focal adhesion // integrin complex // cell surface // postsynaptic density // dendritic spine membrane // integrin alpha8-beta1 complex // perikaryon // apical part of cell // plasma membrane // integrin complex // membrane // integral component of membrane	inferred from direct assay // traceable author statement // inferred from direct assay // traceable author statement // inferred from direct assay // inferred from electronic annotation // inferred from electronic annotation // traceable author statement // inferred from electronic annotation // inferred from electronic annotation // inferred from electronic annotation // inferred from electronic…	GO:0046872
TC1200007359.hg.1	6.04731	9.04666	6.72668	6.88481		2.99936	7.99642		0.158138	1.11585		6.90247	10.887	6.82921	7.60858		3.98451	15.8292		0.779378	1.71639		NM_001256063	CNTN1	contactin 1	12q11-q12	NM_001256063	RefSeq	Homo sapiens contactin 1 (CNTN1), transcript variant 3, mRNA.	100	100	0	---	FALSE	Hs.143434 // Hs.739161 // Hs.741112	adipose tissue| brain| connective tissue| ear| embryonic tissue| eye| intestine| kidney| lung| mammary gland| muscle| nerve| pancreas| pituitary gland| placenta| prostate| skin| testis| uterus| chondrosarcoma| colorectal tumor| germ cell tumor| glioma| head and neck tumor| kidney tumor| non-neoplasia| normal| pancreatic tumor| primitive neuroectodermal tumor of the CNS| retinoblastoma| skin tumor…	chr12	+	40692442	41072418	NM_001256063	Q12860	GO:0007155 // GO:0007219 // GO:0007411 // GO:0010628 // GO:0010765 // GO:0010976 // GO:0021549 // GO:0007155 // GO:0007219 // GO:0031175	cell adhesion // Notch signaling pathway // axon guidance // positive regulation of gene expression // positive regulation of sodium ion transport // positive regulation of neuron projection development // cerebellum development // cell adhesion // Notch signaling pathway // neuron projection development	inferred from electronic annotation // traceable author statement // traceable author statement // inferred from electronic annotation // inferred from electronic annotation // inferred from electronic annotation // inferred from electronic annotation // non-traceable author statement // inferred from electronic annotation // inferred from electronic annotation	GO:0005886 // GO:0016020 // GO:0031225 // GO:0043209 // GO:0070062 // GO:0016020	plasma membrane // membrane // anchored component of membrane // myelin sheath // extracellular exosome // membrane	inferred from electronic annotation // traceable author statement // inferred from electronic annotation // inferred from electronic annotation // inferred from direct assay // inferred from electronic annotation	GO:0001948 // GO:0030246
TC0100008621.hg.1	9.46646	12.4637	9.97659	14.2728		2.99727	7.98485		4.29618	19.6462		9.85679	10.7903	10.0693	14.9741		0.933485	1.90988		4.90483	29.9572		NM_001003679	LEPR	leptin receptor	1p31	NM_001003679	RefSeq	Homo sapiens leptin receptor (LEPR), transcript variant 3, mRNA.	100	100	0	---	FALSE	Hs.723178	adipose tissue| adrenal gland| bone| bone marrow| brain| cervix| connective tissue| embryonic tissue| eye| heart| intestine| kidney| liver| lung| mouth| muscle| nerve| pancreas| placenta| prostate| skin| stomach| testis| thymus| trachea| uterus| vascular| cervical tumor| chondrosarcoma| gastrointestinal tumor| germ cell tumor| head and neck tumor| kidney tumor| leukemia| liver tumor| normal| panc…	chr1	+	65420448	65641615	NM_001003679	P48357	GO:0006112 // GO:0007166 // GO:0007275 // GO:0008203 // GO:0019221 // GO:0045721 // GO:0051346	energy reserve metabolic process // cell surface receptor signaling pathway // multicellular organismal development // cholesterol metabolic process // cytokine-mediated signaling pathway // negative regulation of gluconeogenesis // negative regulation of hydrolase activity	traceable author statement // traceable author statement // traceable author statement // inferred from electronic annotation // inferred from electronic annotation // inferred from electronic annotation // inferred from electronic annotation	GO:0005576 // GO:0005886 // GO:0016021 // GO:0043235 // GO:0005886 // GO:0016020	extracellular region // plasma membrane // integral component of membrane // receptor complex // plasma membrane // membrane	inferred from electronic annotation // traceable author statement // inferred from electronic annotation // inferred from direct assay // inferred from electronic annotation // inferred from electronic annotation	GO:0004888 // GO:0004896 // GO:0005515 // GO:0042802
TC0200013616.hg.1	7.57312	10.5603	6.42051	7.88062		2.9872	7.92932		1.46011	2.7513		7.65562	10.671	6.47037	7.889		3.01534	8.0855		1.41864	2.67333		NM_001025108	AFF3	AF4/FMR2 family, member 3	2q11.2-q12	NM_001025108	RefSeq	Homo sapiens AF4/FMR2 family, member 3 (AFF3), transcript variant 2, mRNA.	100	100	0	---	FALSE	Hs.444414	blood| bone| bone marrow| brain| cervix| connective tissue| embryonic tissue| eye| heart| kidney| lung| lymph| lymph node| mammary gland| muscle| ovary| pancreas| placenta| prostate| skin| spleen| stomach| testis| thymus| thyroid| trachea| uterus| vascular| breast (mammary gland) tumor| germ cell tumor| glioma| head and neck tumor| kidney tumor| leukemia| lymphoma| non-neoplasia| normal| ovarian …	chr2	-	99545419	100142739	NM_001025108	P51826	GO:0006351 // GO:0006355 // GO:0034612 // GO:0035116	transcription, DNA-templated // regulation of transcription, DNA-templated // response to tumor necrosis factor // embryonic hindlimb morphogenesis	inferred from electronic annotation // inferred from electronic annotation // inferred from mutant phenotype // inferred from mutant phenotype	GO:0005634 // GO:0005654 // GO:0005737 // GO:0005634	nucleus // nucleoplasm // cytoplasm // nucleus	inferred from direct assay // inferred from direct assay // inferred from direct assay // inferred from electronic annotation	GO:0003690 // GO:0003677
TC0X00009493.hg.1	5.09904	8.08531	4.94943	7.7923		2.98627	7.92423		2.84287	7.17444		4.97107	6.7789	4.1419	7.56393		1.80783	3.50116		3.42203	10.7185		NM_025184	EFHC2	EF-hand domain (C-terminal) containing 2	Xp11.3	NM_025184	RefSeq	Homo sapiens EF-hand domain (C-terminal) containing 2 (EFHC2), mRNA.	100	100	0	---	FALSE	Hs.521953	bone marrow| brain| cervix| connective tissue| heart| kidney| lung| mammary gland| pharynx| pituitary gland| testis| trachea| uterus| vascular| breast (mammary gland) tumor| germ cell tumor| kidney tumor| lung tumor| normal| soft tissue/muscle tissue tumor| adult	chrX	-	44147882	44343677	NM_025184	Q5JST6	---	---	---	---	---	---	GO:0005509 // GO:0005515
TC1100009982.hg.1	7.62254	10.5999	6.50067	8.25833		2.97739	7.87561		1.75766	3.3815		7.35964	11.0501	6.43801	8.43232		3.69049	12.9106		1.99431	3.98426		NM_003737	DCHS1	dachsous cadherin-related 1	11p15.4	NM_003737	RefSeq	Homo sapiens dachsous cadherin-related 1 (DCHS1), mRNA.	100	100	0	---	FALSE	Hs.199850	adipose tissue| adrenal gland| blood| brain| connective tissue| embryonic tissue| eye| heart| intestine| kidney| lung| mammary gland| mouth| nerve| ovary| pancreas| placenta| prostate| skin| spleen| stomach| testis| thymus| thyroid| uterus|adrenal tumor| breast (mammary gland) tumor| chondrosarcoma| colorectal tumor| gastrointestinal tumor| germ cell tumor| glioma| head and neck tumor| kidney tum…	chr11	-	6621323	6655854	NM_003737	Q96JQ0	GO:0001658 // GO:0003007 // GO:0007156 // GO:0007157 // GO:0016339 // GO:0021915 // GO:0022008 // GO:0035329 // GO:0036342 // GO:0043931 // GO:0048565 // GO:0090102 // GO:0001822 // GO:0007155 // GO:0007157 // GO:0022008 // GO:0035329	branching involved in ureteric bud morphogenesis // heart morphogenesis // homophilic cell adhesion via plasma membrane adhesion molecules // heterophilic cell-cell adhesion via plasma membrane cell adhesion molecules // calcium-dependent cell-cell adhesion via plasma membrane cell adhesion molecules // neural tube development // neurogenesis // hippo signaling // post-anal tail morphogenesis // …	inferred from electronic annotation // inferred from electronic annotation // inferred from electronic annotation // inferred from sequence or structural similarity // non-traceable author statement // inferred from electronic annotation // inferred from sequence or structural similarity // inferred from sequence or structural similarity // inferred from electronic annotation // inferred from ele…	GO:0005622 // GO:0005886 // GO:0016020 // GO:0016021 // GO:0045177 // GO:0016020	intracellular // plasma membrane // membrane // integral component of membrane // apical part of cell // membrane	inferred from electronic annotation // inferred from electronic annotation // non-traceable author statement // inferred from electronic annotation // inferred from electronic annotation // inferred from electronic annotation	GO:0005509
TC0200010239.hg.1	14.1654	17.1424	14.4839	16.7846		2.97698	7.87336		2.30072	4.92704		15.257	17.4785	14.8509	16.7954		2.22152	4.66385		1.94452	3.8491		NM_000090	COL3A1	collagen, type III, alpha 1	2q31	NM_000090	RefSeq	Homo sapiens collagen, type III, alpha 1 (COL3A1), mRNA.	100	100	0	---	FALSE	Hs.443625	adipose tissue| adrenal gland| ascites| bladder| blood| bone| bone marrow| brain| cervix| connective tissue| ear| embryonic tissue| esophagus| eye| heart| intestine| kidney| larynx| liver| lung| lymph| lymph node| mammary gland| mouth| muscle| nerve| ovary| pancreas| pharynx| placenta| prostate| skin| spleen| stomach| testis| thymus| thyroid| trachea| umbilical cord| uterus| vascular|adrenal tumo…	chr2	+	188974320	189012746	NM_000090	P02461	GO:0001501 // GO:0006898 // GO:0007160 // GO:0007179 // GO:0007229 // GO:0007411 // GO:0007507 // GO:0007568 // GO:0009314 // GO:0009612 // GO:0018149 // GO:0021987 // GO:0022617 // GO:0030168 // GO:0030198 // GO:0030199 // GO:0030199 // GO:0030574 // GO:0034097 // GO:0035025 // GO:0042060 // GO:0042060 // GO:0043206 // GO:0043588 // GO:0048565 // GO:0050776 // GO:0050777 // GO:0060414 // GO:0071…	skeletal system development // receptor-mediated endocytosis // cell-matrix adhesion // transforming growth factor beta receptor signaling pathway // integrin-mediated signaling pathway // axon guidance // heart development // aging // response to radiation // response to mechanical stimulus // peptide cross-linking // cerebral cortex development // extracellular matrix disassembly // platelet ac…	inferred from electronic annotation // traceable author statement // inferred from direct assay // inferred from direct assay // inferred from mutant phenotype // traceable author statement // inferred from mutant phenotype // inferred from electronic annotation // inferred from direct assay // inferred from electronic annotation // inferred from direct assay // inferred from sequence or structur…	GO:0005576 // GO:0005586 // GO:0005586 // GO:0005615 // GO:0005615 // GO:0005788 // GO:0031012 // GO:0031012 // GO:0005576 // GO:0005578 // GO:0005581 // GO:0031012	extracellular region // collagen type III trimer // collagen type III trimer // extracellular space // extracellular space // endoplasmic reticulum lumen // extracellular matrix // extracellular matrix // extracellular region // proteinaceous extracellular matrix // collagen trimer // extracellular matrix	traceable author statement // inferred from mutant phenotype // non-traceable author statement // inferred from direct assay // non-traceable author statement // traceable author statement // inferred from mutant phenotype // traceable author statement // inferred from electronic annotation // inferred from electronic annotation // inferred from electronic annotation // inferred from electronic a…	GO:0005178 // GO:0005178 // GO:0005201 // GO:0005515 // GO:0046332 // GO:0046872 // GO:0048407 // GO:0005201
TC2100008030.hg.1	11.8424	14.8113	12.905	14.3631		2.96889	7.82934		1.4581	2.74746		11.8459	13.4616	12.5173	13.5371		1.61571	3.06462		1.0198	2.02764		NM_001285389	RCAN1	regulator of calcineurin 1	21q22.12	NM_001285389	RefSeq	Homo sapiens regulator of calcineurin 1 (RCAN1), transcript variant 4, mRNA.	100	100	0	---	FALSE	Hs.282326	adrenal gland| ascites| bladder| blood| bone| bone marrow| brain| cervix| connective tissue| ear| embryonic tissue| esophagus| eye| heart| intestine| kidney| larynx| liver| lung| lymph node| mammary gland| mouth| muscle| nerve| ovary| pancreas| parathyroid| pharynx| pituitary gland| placenta| prostate| skin| spleen| stomach| testis| thymus| thyroid| trachea| umbilical cord| uterus| vascular|adren…	chr21	-	34513142	34615142	NM_001285389	P53805	GO:0006355 // GO:0007165 // GO:0007417 // GO:0008015 // GO:0033173 // GO:0050790 // GO:0070884 // GO:0019722 // GO:0050790 // GO:0070884	regulation of transcription, DNA-templated // signal transduction // central nervous system development // blood circulation // calcineurin-NFAT signaling cascade // regulation of catalytic activity // regulation of calcineurin-NFAT signaling cascade // calcium-mediated signaling // regulation of catalytic activity // regulation of calcineurin-NFAT signaling cascade	traceable author statement // traceable author statement // traceable author statement // traceable author statement // inferred from electronic annotation // not recorded // not recorded // inferred from electronic annotation // --- // ---	GO:0005634 // GO:0005737 // GO:0005737 // GO:0005622	nucleus // cytoplasm // cytoplasm // intracellular	traceable author statement // not recorded // --- // inferred from electronic annotation	GO:0003677 // GO:0003700 // GO:0005515 // GO:0008597 // GO:0042802 // GO:0008597
TC0100014528.hg.1	6.20609	9.16369	4.39655	7.06656		2.9576	7.7683		2.67001	6.36432		5.75421	10.8229	4.58741	8.12168		5.06873	33.5614		3.53427	11.5856		NM_004675	DIRAS3	DIRAS family, GTP-binding RAS-like 3	1p31	NM_004675	RefSeq	Homo sapiens DIRAS family, GTP-binding RAS-like 3 (DIRAS3), mRNA.	100	100	0	---	FALSE	Hs.194695	bone marrow| brain| embryonic tissue| heart| intestine| lung| ovary| pancreas| pituitary gland| placenta| salivary gland| testis| thyroid| vascular| gastrointestinal tumor| germ cell tumor| glioma| head and neck tumor| leukemia| normal| primitive neuroectodermal tumor of the CNS| fetus| juvenile| adult	chr1	-	68045962	68051631	NM_004675	O95661	GO:0000079 // GO:0006349 // GO:0007264 // GO:0007165 // GO:0007264	regulation of cyclin-dependent protein serine/threonine kinase activity // regulation of gene expression by genetic imprinting // small GTPase mediated signal transduction // signal transduction // small GTPase mediated signal transduction	traceable author statement // traceable author statement // inferred from electronic annotation // inferred from electronic annotation // traceable author statement	GO:0005622 // GO:0005622 // GO:0005886 // GO:0016020	intracellular // intracellular // plasma membrane // membrane	inferred from electronic annotation // traceable author statement // inferred from electronic annotation // inferred from electronic annotation	GO:0003924 // GO:0005515 // GO:0005525 // GO:0000166
TC1700010560.hg.1	6.48324	9.43897	6.85195	6.82346		2.95573	7.75823		-0.028491	-1.01994		6.59961	10.7743	6.73055	7.26627		4.17467	18.0593		0.535723	1.44967		NM_020405	PLXDC1	plexin domain containing 1	17q21.1	NM_020405	RefSeq	Homo sapiens plexin domain containing 1 (PLXDC1), mRNA.	100	100	0	---	FALSE	Hs.125036	bladder| blood| bone| brain| connective tissue| embryonic tissue| esophagus| eye| heart| intestine| kidney| larynx| lung| mammary gland| mouth| muscle| ovary| pancreas| pharynx| pituitary gland| placenta| spleen| stomach| testis| thymus| thyroid| trachea| uterus| bladder carcinoma| breast (mammary gland) tumor| chondrosarcoma| gastrointestinal tumor| germ cell tumor| glioma| head and neck tumor| …	chr17	-	39063303	39154394	NM_020405	Q8IUK5	GO:0001525 // GO:0021510 // GO:0001525	angiogenesis // spinal cord development // angiogenesis	non-traceable author statement // inferred from electronic annotation // inferred from electronic annotation	GO:0005576 // GO:0005615 // GO:0005622 // GO:0005737 // GO:0005886 // GO:0005886 // GO:0005923 // GO:0016021 // GO:0030425 // GO:0043025 // GO:0043235 // GO:0016020 // GO:0030054	extracellular region // extracellular space // intracellular // cytoplasm // plasma membrane // plasma membrane // bicellular tight junction // integral component of membrane // dendrite // neuronal cell body // receptor complex // membrane // cell junction	inferred from electronic annotation // non-traceable author statement // non-traceable author statement // inferred from electronic annotation // inferred from electronic annotation // non-traceable author statement // inferred from electronic annotation // inferred from electronic annotation // inferred from electronic annotation // inferred from electronic annotation // inferred from direct ass…	GO:0005515
TC0400009879.hg.1	4.81149	7.75888	4.4554	5.52184		2.94739	7.71354		1.06644	2.09426		4.47356	6.7553	4.94962	6.01867		2.28175	4.86266		1.06905	2.09805		NM_018659	CYTL1	cytokine like 1	4p16-p15	NM_018659	RefSeq	Homo sapiens cytokine-like 1 (CYTL1), mRNA.	100	100	0	---	FALSE	Hs.13872	bone| brain| connective tissue| eye| heart| lung| pancreas| placenta| chondrosarcoma| glioma| non-neoplasia| normal| pancreatic tumor| soft tissue/muscle tissue tumor| fetus| adult	chr4	-	5014586	5019472	NM_018659	Q9NRR1	GO:0002062 // GO:0007165 // GO:0045944 // GO:0048839 // GO:0050650 // GO:0051091 // GO:1990079	chondrocyte differentiation // signal transduction // positive regulation of transcription from RNA polymerase II promoter // inner ear development // chondroitin sulfate proteoglycan biosynthetic process // positive regulation of sequence-specific DNA binding transcription factor activity // cartilage homeostasis	inferred from electronic annotation // traceable author statement // inferred from electronic annotation // inferred from electronic annotation // inferred from electronic annotation // inferred from electronic annotation // inferred from electronic annotation	GO:0005615 // GO:0005576	extracellular space // extracellular region	traceable author statement // inferred from electronic annotation	GO:0005102
TC1200012745.hg.1	9.45615	12.3951	10.1867	12.1137		2.93896	7.66858		1.92706	3.80279		9.69466	11.6186	9.66959	11.7684		1.9239	3.79448		2.09883	4.28361		NM_001297640	C1RL	complement component 1, r subcomponent-like	12p13.31	NM_001297640	RefSeq	Homo sapiens complement component 1, r subcomponent-like (C1RL), transcript variant 2, mRNA.	100	100	0	---	FALSE	Hs.631730	adrenal gland| bladder| blood| bone| brain| cervix| connective tissue| embryonic tissue| eye| heart| intestine| kidney| larynx| liver| lung| lymph node| mammary gland| mouth| muscle| ovary| pancreas| placenta| prostate| skin| spleen| testis| thymus| thyroid| trachea| umbilical cord| uterus| cervical tumor| chondrosarcoma| germ cell tumor| glioma| head and neck tumor| kidney tumor| leukemia| liver…	chr12	-	7093707	7109278	NM_001297640	Q9NZP8	GO:0006508 // GO:0006955 // GO:0006958 // GO:0045087 // GO:0002376 // GO:0006508 // GO:0006508 // GO:0006955	proteolysis // immune response // complement activation, classical pathway // innate immune response // immune system process // proteolysis // proteolysis // immune response	not recorded // not recorded // inferred from electronic annotation // inferred from electronic annotation // inferred from electronic annotation // --- // inferred from electronic annotation // ---	GO:0005615 // GO:0070062 // GO:0005576	extracellular space // extracellular exosome // extracellular region	inferred from direct assay // inferred from direct assay // inferred from electronic annotation	GO:0004252 // GO:0004252 // GO:0004252 // GO:0008233 // GO:0008236 // GO:0016787
TC0900011182.hg.1	11.5964	14.5334	12.4747	14.7426		2.93706	7.65849		2.26789	4.81618		12.608	13.8208	12.5981	14.861		1.21286	2.31797		2.26287	4.79945		NM_153366	SVEP1	sushi, von Willebrand factor type A, EGF and pentraxin domain containing 1	9q32	NM_153366	RefSeq	Homo sapiens sushi, von Willebrand factor type A, EGF and pentraxin domain containing 1 (SVEP1), mRNA.	100	100	0	---	FALSE	Hs.522334 // Hs.726867	adipose tissue| adrenal gland| bone| brain| connective tissue| ear| embryonic tissue| eye| heart| intestine| kidney| larynx| lung| mammary gland| mouth| muscle| nerve| ovary| pancreas| pharynx| placenta| prostate| spleen| testis| thymus| trachea| uterus| breast (mammary gland) tumor| chondrosarcoma| colorectal tumor| germ cell tumor| head and neck tumor| non-neoplasia| normal| ovarian tumor| panc…	chr9	-	110365249	110579880	NM_153366	Q4LDE5	GO:0007155	cell adhesion	inferred from electronic annotation	GO:0005576 // GO:0005737 // GO:0016020	extracellular region // cytoplasm // membrane	inferred from electronic annotation // inferred from electronic annotation // inferred from electronic annotation	GO:0003682 // GO:0005509 // GO:0030246
TC0X00010982.hg.1	11.0608	13.9865	12.1765	13.3294		2.9257	7.59842		1.15294	2.22367		11.9098	14.3438	12.2485	13.6556		2.43401	5.40393		1.40707	2.65198		NM_004065	CDR1	cerebellar degeneration related protein 1	Xq27.1	NM_004065	RefSeq	Homo sapiens cerebellar degeneration-related protein 1, 34kDa (CDR1), mRNA.	100	100	0	---	FALSE	Hs.446675	adipose tissue| brain| connective tissue| embryonic tissue| eye| heart| intestine| lung| mammary gland| mouth| pharynx| pituitary gland| skin| uterus| colorectal tumor| glioma| head and neck tumor| non-neoplasia| normal|embryoid body| fetus| adult	chrX	-	140782405	140784871	NM_004065	P51861	---	---	---	---	---	---	GO:0005515
TC0300009258.hg.1	10.9812	13.9066	11.2623	13.2508		2.92541	7.5969		1.98847	3.96816		11.2103	13.687	10.9384	12.9501		2.47671	5.56627		2.01164	4.0324		NM_000902	MME	membrane metallo-endopeptidase	3q25.2	NM_000902	RefSeq	Homo sapiens membrane metallo-endopeptidase (MME), transcript variant 1, mRNA.	100	100	0	---	FALSE	Hs.307734	adipose tissue| adrenal gland| blood| bone| bone marrow| brain| connective tissue| ear| embryonic tissue| eye| heart| intestine| kidney| larynx| liver| lung| lymph| lymph node| mammary gland| mouth| muscle| ovary| pancreas| placenta| prostate| skin| spleen| stomach| testis| thymus| tonsil| trachea| uterus|adrenal tumor| chondrosarcoma| colorectal tumor| germ cell tumor| glioma| head and neck tumo…	chr3	+	155024124	155183729	NM_000902	P08473	GO:0001822 // GO:0002003 // GO:0006508 // GO:0006518 // GO:0019233 // GO:0044267 // GO:0046449 // GO:0050435 // GO:0071345 // GO:0071492 // GO:0071493 // GO:0090399 // GO:0006508 // GO:0019233 // GO:0050435	kidney development // angiotensin maturation // proteolysis // peptide metabolic process // sensory perception of pain // cellular protein metabolic process // creatinine metabolic process // beta-amyloid metabolic process // cellular response to cytokine stimulus // cellular response to UV-A // cellular response to UV-B // replicative senescence // proteolysis // sensory perception of pain // be…	inferred from expression pattern // traceable author statement // inferred from direct assay // inferred from sequence or structural similarity // inferred from sequence or structural similarity // traceable author statement // inferred from mutant phenotype // inferred from sequence or structural similarity // inferred from direct assay // inferred from direct assay // inferred from direct assay…	GO:0005737 // GO:0005886 // GO:0005886 // GO:0005887 // GO:0005903 // GO:0005925 // GO:0008021 // GO:0016021 // GO:0030424 // GO:0030425 // GO:0044306 // GO:0045202 // GO:0070062 // GO:0005886 // GO:0008021 // GO:0016020 // GO:0016021 // GO:0030424 // GO:0030425 // GO:0044306 // GO:0045202	cytoplasm // plasma membrane // plasma membrane // integral component of plasma membrane // brush border // focal adhesion // synaptic vesicle // integral component of membrane // axon // dendrite // neuron projection terminus // synapse // extracellular exosome // plasma membrane // synaptic vesicle // membrane // integral component of membrane // axon // dendrite // neuron projection terminus /…	inferred from direct assay // inferred from direct assay // traceable author statement // non-traceable author statement // inferred from direct assay // inferred from direct assay // inferred from sequence or structural similarity // non-traceable author statement // inferred from sequence or structural similarity // inferred from sequence or structural similarity // inferred from sequence or st…	GO:0004175 // GO:0004175 // GO:0004222 // GO:0004222 // GO:0005515 // GO:0008238 // GO:0008270 // GO:0042277 // GO:0004222 // GO:0008233 // GO:0008237 // GO:0016787 // GO:0046872
TC1600010951.hg.1	6.69903	9.62322	6.76132	7.95218		2.92418	7.59043		1.19086	2.28289		7.00685	10.6054	6.74048	7.39058		3.59853	12.1134		0.6501	1.56928		NM_001031804	MAF	v-maf avian musculoaponeurotic fibrosarcoma oncogene homolog	16q22-q23	NM_001031804	RefSeq	Homo sapiens v-maf avian musculoaponeurotic fibrosarcoma oncogene homolog (MAF), transcript variant 2, mRNA.	100	100	0	---	FALSE	Hs.134859	adipose tissue| adrenal gland| blood| bone| brain| cervix| connective tissue| ear| embryonic tissue| eye| heart| intestine| kidney| larynx| liver| lung| lymph node| mammary gland| muscle| nerve| ovary| pancreas| parathyroid| placenta| prostate| salivary gland| skin| spleen| stomach| testis| thyroid| uterus| vascular|adrenal tumor| chondrosarcoma| colorectal tumor| germ cell tumor| glioma| head an…	chr16	-	79585843	79600725	NM_001031804	O75444	GO:0000122 // GO:0001816 // GO:0006357 // GO:0006366 // GO:0032330 // GO:0045944 // GO:0048468 // GO:0048839 // GO:0070306 // GO:0002088 // GO:0006351 // GO:0006355 // GO:0006357 // GO:0006366 // GO:0010628 // GO:0070306 // GO:0070306	negative regulation of transcription from RNA polymerase II promoter // cytokine production // regulation of transcription from RNA polymerase II promoter // transcription from RNA polymerase II promoter // regulation of chondrocyte differentiation // positive regulation of transcription from RNA polymerase II promoter // cell development // inner ear development // lens fiber cell differentiatio…	inferred from electronic annotation // inferred from electronic annotation // not recorded // inferred from electronic annotation // inferred from electronic annotation // inferred from electronic annotation // inferred from electronic annotation // inferred from electronic annotation // not recorded // inferred from electronic annotation // inferred from electronic annotation // inferred from el…	GO:0000785 // GO:0005634 // GO:0005737 // GO:0005634 // GO:0005634	chromatin // nucleus // cytoplasm // nucleus // nucleus	traceable author statement // not recorded // inferred from electronic annotation // --- // inferred from electronic annotation	GO:0001228 // GO:0005515 // GO:0043565 // GO:0001228 // GO:0001228 // GO:0003677 // GO:0003700
TC0600009019.hg.1	5.36832	8.28886	5.30564	7.03857		2.92053	7.57125		1.73293	3.32402		5.83659	9.09887	4.33248	6.7191		3.26228	9.59497		2.38663	5.22933		NM_018013	SOBP	sine oculis binding protein homolog	6q21	NM_018013	RefSeq	Homo sapiens sine oculis binding protein homolog (SOBP), mRNA.	100	100	0	---	FALSE	Hs.445244	bone| brain| connective tissue| ear| embryonic tissue| eye| heart| intestine| kidney| liver| lung| lymph node| muscle| ovary| pancreas| pharynx| prostate| salivary gland| spleen| testis| thymus| thyroid| uterus| colorectal tumor| germ cell tumor| glioma| head and neck tumor| kidney tumor| leukemia| liver tumor| lymphoma| non-neoplasia| normal| ovarian tumor| primitive neuroectodermal tumor of the…	chr6	+	107489958	107661309	NM_018013	A7XYQ1	GO:0007605 // GO:0007626 // GO:0042472 // GO:0050890 // GO:0090102	sensory perception of sound // locomotory behavior // inner ear morphogenesis // cognition // cochlea development	inferred from electronic annotation // inferred from electronic annotation // inferred from electronic annotation // inferred from mutant phenotype // inferred from electronic annotation	GO:0005634	nucleus	inferred from electronic annotation	GO:0046872
TC2000008445.hg.1	8.75818	11.6732	8.63892	11.099		2.91498	7.54217		2.4601	5.50254		9.23747	12.0342	8.70329	10.3816		2.79672	6.94857		1.67834	3.2006		NM_013281	FLRT3	fibronectin leucine rich transmembrane protein 3	20p11	NM_013281	RefSeq	Homo sapiens fibronectin leucine rich transmembrane protein 3 (FLRT3), transcript variant 1, mRNA.	100	100	0	---	FALSE	Hs.41296	adrenal gland| bladder| brain| connective tissue| ear| embryonic tissue| eye| heart| kidney| liver| lung| mammary gland| mouth| muscle| pancreas| parathyroid| prostate| skin| stomach| testis| thymus| trachea| uterus|adrenal tumor| bladder carcinoma| chondrosarcoma| gastrointestinal tumor| germ cell tumor| head and neck tumor| kidney tumor| normal| pancreatic tumor| primitive neuroectodermal tumor…	chr20	-	14322988	14337667	NM_013281	Q9NZU0	GO:0003345 // GO:0007411 // GO:0007416 // GO:0007507 // GO:0008543 // GO:0031175 // GO:0035556 // GO:0048598 // GO:0048678 // GO:0050919 // GO:0051965 // GO:0060322 // GO:0098609 // GO:1990138 // GO:1990138 // GO:0007155 // GO:0007275	proepicardium cell migration involved in pericardium morphogenesis // axon guidance // synapse assembly // heart development // fibroblast growth factor receptor signaling pathway // neuron projection development // intracellular signal transduction // embryonic morphogenesis // response to axon injury // negative chemotaxis // positive regulation of synapse assembly // head development // cell-c…	inferred from sequence or structural similarity // inferred from electronic annotation // inferred from sequence or structural similarity // inferred from sequence or structural similarity // inferred from sequence or structural similarity // inferred from sequence or structural similarity // non-traceable author statement // inferred from sequence or structural similarity // inferred from sequen…	GO:0005578 // GO:0005615 // GO:0005789 // GO:0005887 // GO:0005887 // GO:0005925 // GO:0043679 // GO:0044295 // GO:0097060 // GO:0005576 // GO:0005783 // GO:0005886 // GO:0016020 // GO:0016021 // GO:0030054 // GO:0030424 // GO:0042995	proteinaceous extracellular matrix // extracellular space // endoplasmic reticulum membrane // integral component of plasma membrane // integral component of plasma membrane // focal adhesion // axon terminus // axonal growth cone // synaptic membrane // extracellular region // endoplasmic reticulum // plasma membrane // membrane // integral component of membrane // cell junction // axon // cell …	non-traceable author statement // inferred from electronic annotation // inferred from electronic annotation // inferred from direct assay // non-traceable author statement // inferred from electronic annotation // inferred from sequence or structural similarity // inferred from sequence or structural similarity // inferred from sequence or structural similarity // inferred from electronic annota…	GO:0005057 // GO:0005515 // GO:0030674 // GO:0042803 // GO:0045499
TC1900009792.hg.1	5.98396	8.89542	6.8021	8.99311		2.91146	7.5238		2.19101	4.56626		6.42975	7.5129	6.58293	8.59581		1.08315	2.11866		2.01288	4.03588		NM_001146254	PODNL1	podocan-like 1	19p13.12	NM_001146254	RefSeq	Homo sapiens podocan-like 1 (PODNL1), transcript variant 2, mRNA.	100	100	0	---	FALSE	Hs.448497	bone| brain| connective tissue| embryonic tissue| eye| intestine| kidney| lung| mammary gland| ovary| pancreas| placenta| prostate| salivary gland| skin| testis| uterus| chondrosarcoma| colorectal tumor| germ cell tumor| glioma| head and neck tumor| non-neoplasia| normal| pancreatic tumor| primitive neuroectodermal tumor of the CNS| skin tumor| uterine tumor| fetus| adult	chr19	-	13931187	13953392	NM_001146254	Q6PEZ8	---	---	---	GO:0005578 // GO:0005576	proteinaceous extracellular matrix // extracellular region	inferred from electronic annotation // inferred from electronic annotation	---
TC0700012870.hg.1	5.81957	8.72296	7.21125	7.20683		2.90338	7.48179		-0.004416	-1.00307		6.63004	7.60959	7.18563	7.3273		0.979556	1.97186		0.141676	1.10319		NM_000420	KEL	Kell blood group, metallo-endopeptidase	7q33	NM_000420	RefSeq	Homo sapiens Kell blood group, metallo-endopeptidase (KEL), mRNA.	100	100	0	---	FALSE	Hs.368588	bone marrow| brain| embryonic tissue| lung| mammary gland| ovary| placenta| skin| spleen| testis| breast (mammary gland) tumor| leukemia| normal| ovarian tumor| skin tumor|embryoid body| blastocyst| fetus| adult	chr7	-	142941114	142962681	NM_000420	P23276	GO:0006508 // GO:0006874 // GO:0008361 // GO:0010961 // GO:0031133 // GO:0042310 // GO:0042552 // GO:0048741 // GO:1901380	proteolysis // cellular calcium ion homeostasis // regulation of cell size // cellular magnesium ion homeostasis // regulation of axon diameter // vasoconstriction // myelination // skeletal muscle fiber development // negative regulation of potassium ion transmembrane transport	inferred from electronic annotation // inferred from electronic annotation // inferred from electronic annotation // inferred from electronic annotation // inferred from electronic annotation // traceable author statement // inferred from electronic annotation // inferred from electronic annotation // inferred from electronic annotation	GO:0005886 // GO:0016021 // GO:0005886 // GO:0016020 // GO:0016021 // GO:0005623	plasma membrane // integral component of membrane // plasma membrane // membrane // integral component of membrane // cell	traceable author statement // traceable author statement // inferred from electronic annotation // inferred from electronic annotation // inferred from electronic annotation // inferred from electronic annotation	GO:0004222 // GO:0005515 // GO:0046872 // GO:0004222 // GO:0008233 // GO:0008237 // GO:0016787
TC0500009108.hg.1	9.08275	11.9727	9.8768	15.6065		2.88999	7.41264		5.72967	53.0641		9.88028	12.0396	10.4243	16.6113		2.15935	4.46714		6.18698	72.8562		NM_002084	GPX3	glutathione peroxidase 3	5q33.1	NM_002084	RefSeq	Homo sapiens glutathione peroxidase 3 (GPX3), mRNA.	100	100	0	---	FALSE	Hs.386793	adipose tissue| adrenal gland| bladder| blood| bone| brain| cervix| connective tissue| embryonic tissue| esophagus| eye| heart| intestine| kidney| larynx| liver| lung| mammary gland| mouth| muscle| nerve| ovary| pancreas| parathyroid| pharynx| pituitary gland| placenta| prostate| salivary gland| skin| spleen| stomach| testis| thyroid| uterus|adrenal tumor| bladder carcinoma| breast (mammary gland…	chr5	+	151020438	151028993	NM_002084	P22352	GO:0000302 // GO:0006982 // GO:0042744 // GO:0051289 // GO:0055114 // GO:0006979 // GO:0042744	response to reactive oxygen species // response to lipid hydroperoxide // hydrogen peroxide catabolic process // protein homotetramerization // oxidation-reduction process // response to oxidative stress // hydrogen peroxide catabolic process	traceable author statement // traceable author statement // traceable author statement // inferred from direct assay // inferred from electronic annotation // inferred from electronic annotation // inferred from electronic annotation	GO:0005576 // GO:0005615 // GO:0070062 // GO:0005576	extracellular region // extracellular space // extracellular exosome // extracellular region	traceable author statement // inferred from direct assay // inferred from direct assay // inferred from electronic annotation	GO:0004602 // GO:0004602 // GO:0005515 // GO:0008134 // GO:0008430 // GO:0004601 // GO:0004602 // GO:0004602 // GO:0016491
TC0700010965.hg.1	13.6897	16.5717	11.7584	13.9735		2.88207	7.37207		2.21509	4.64311		14.4952	16.1239	12.7905	13.8775		1.62864	3.09221		1.08695	2.12424		NM_000598	IGFBP3	insulin like growth factor binding protein 3	7p12.3	NM_000598	RefSeq	Homo sapiens insulin-like growth factor binding protein 3 (IGFBP3), transcript variant 2, mRNA.	100	100	0	---	FALSE	Hs.450230	adipose tissue| adrenal gland| ascites| bladder| blood| bone| bone marrow| brain| cervix| connective tissue| ear| embryonic tissue| esophagus| eye| heart| intestine| kidney| larynx| liver| lung| lymph node| mammary gland| mouth| muscle| nerve| ovary| pancreas| parathyroid| pharynx| pituitary gland| placenta| prostate| salivary gland| skin| spleen| stomach| testis| thymus| thyroid| trachea| umbili…	chr7	-	45912245	45921874	NM_000598	P17936	GO:0001558 // GO:0001649 // GO:0001933 // GO:0006468 // GO:0006915 // GO:0008285 // GO:0009968 // GO:0010906 // GO:0014912 // GO:0043065 // GO:0043085 // GO:0043410 // GO:0043567 // GO:0043568 // GO:0044267 // GO:0044342 // GO:0045663 // GO:0048662 // GO:0040008 // GO:0043567	regulation of cell growth // osteoblast differentiation // negative regulation of protein phosphorylation // protein phosphorylation // apoptotic process // negative regulation of cell proliferation // negative regulation of signal transduction // regulation of glucose metabolic process // negative regulation of smooth muscle cell migration // positive regulation of apoptotic process // positive …	inferred from electronic annotation // inferred from electronic annotation // inferred from direct assay // inferred from direct assay // inferred from electronic annotation // inferred from genetic interaction // non-traceable author statement // inferred from electronic annotation // inferred from direct assay // inferred from mutant phenotype // inferred from direct assay // inferred from elec…	GO:0005576 // GO:0005576 // GO:0005615 // GO:0005634 // GO:0016942 // GO:0042567 // GO:0070062 // GO:0005576 // GO:0016020 // GO:0016021	extracellular region // extracellular region // extracellular space // nucleus // insulin-like growth factor binding protein complex // insulin-like growth factor ternary complex // extracellular exosome // extracellular region // membrane // integral component of membrane	non-traceable author statement // traceable author statement // inferred from direct assay // inferred from direct assay // inferred by curator // inferred from direct assay // inferred from direct assay // inferred from electronic annotation // inferred from electronic annotation // inferred from electronic annotation	GO:0001968 // GO:0005515 // GO:0005520 // GO:0008160 // GO:0031994 // GO:0031995 // GO:0046872 // GO:0001968 // GO:0001968 // GO:0005520 // GO:0019838 // GO:0031995
TC0400012245.hg.1	5.41408	8.2904	5.17192	5.70928		2.87633	7.34277		0.537355	1.45131		5.1205	7.09083	4.94396	5.84887		1.97033	3.91858		0.904906	1.87242		NM_001031700	FAM198B	family with sequence similarity 198, member B	4q32.1	NM_001031700	RefSeq	Homo sapiens family with sequence similarity 198, member B (FAM198B), transcript variant 1, mRNA.	100	100	0	---	FALSE	Hs.567498	adrenal gland| ascites| blood| bone| brain| connective tissue| embryonic tissue| eye| heart| intestine| kidney| liver| lung| lymph node| mammary gland| mouth| muscle| nerve| ovary| pancreas| parathyroid| pharynx| pituitary gland| placenta| prostate| skin| stomach| testis| thymus| thyroid| trachea| umbilical cord| uterus| vascular|adrenal tumor| breast (mammary gland) tumor| chondrosarcoma| colore…	chr4	-	158124474	158173318	NM_001031700	Q6UWH4	---	---	---	GO:0000139 // GO:0005794 // GO:0016021 // GO:0005794 // GO:0016020	Golgi membrane // Golgi apparatus // integral component of membrane // Golgi apparatus // membrane	inferred from electronic annotation // inferred from direct assay // inferred from electronic annotation // inferred from electronic annotation // inferred from electronic annotation	---
TC0100017445.hg.1	8.69394	11.569	8.08236	9.19716		2.87506	7.33632		1.1148	2.16565		8.6912	9.71623	7.52407	9.30747		1.02504	2.03502		1.7834	3.44236		NM_003268	TLR5	toll-like receptor 5	1q41-q42	NM_003268	RefSeq	Homo sapiens toll-like receptor 5 (TLR5), mRNA.	100	100	0	---	FALSE	Hs.604542	brain| connective tissue| kidney| liver| lung| mammary gland| mouth| ovary| pancreas| placenta| skin| testis| trachea| uterus| breast (mammary gland) tumor| head and neck tumor| liver tumor| non-neoplasia| normal| ovarian tumor| pancreatic tumor| uterine tumor| fetus| adult	chr1	-	223109406	223143282	NM_003268	O60602	GO:0002224 // GO:0002755 // GO:0006954 // GO:0008584 // GO:0032757 // GO:0034123 // GO:0034146 // GO:0034166 // GO:0042742 // GO:0045087 // GO:0045429 // GO:0050707 // GO:0071222 // GO:0071260 // GO:0001819 // GO:0002376 // GO:0002755 // GO:0007165 // GO:0034146 // GO:0045087	toll-like receptor signaling pathway // MyD88-dependent toll-like receptor signaling pathway // inflammatory response // male gonad development // positive regulation of interleukin-8 production // positive regulation of toll-like receptor signaling pathway // toll-like receptor 5 signaling pathway // toll-like receptor 10 signaling pathway // defense response to bacterium // innate immune respon…	traceable author statement // traceable author statement // inferred from electronic annotation // inferred from electronic annotation // inferred from direct assay // inferred from direct assay // traceable author statement // traceable author statement // inferred from electronic annotation // traceable author statement // inferred from electronic annotation // inferred from electronic annotati…	GO:0005886 // GO:0016021 // GO:0016020	plasma membrane // integral component of membrane // membrane	traceable author statement // inferred from electronic annotation // inferred from electronic annotation	GO:0004888 // GO:0005149
TC1200007626.hg.1	9.01241	11.8857	11.8569	15.158		2.87327	7.32723		3.30108	9.85653		9.59584	11.0778	11.9624	15.2798		1.48194	2.79325		3.31739	9.96859		NM_014033	METTL7A	methyltransferase like 7A	12q13.12	NM_014033	RefSeq	Homo sapiens methyltransferase like 7A (METTL7A), mRNA.	100	100	0	---	FALSE	Hs.744021	adipose tissue| adrenal gland| bladder| blood| brain| connective tissue| eye| heart| intestine| kidney| larynx| liver| lung| lymph| lymph node| mammary gland| mouth| pancreas| parathyroid| pharynx| pituitary gland| placenta| prostate| salivary gland| spleen| stomach| testis| thymus| thyroid| trachea| uterus| vascular| breast (mammary gland) tumor| chondrosarcoma| colorectal tumor| gastrointestina…	chr12	+	50923472	50932517	NM_014033	Q9H8H3	GO:0032259 // GO:0008152 // GO:0032259 // GO:0032259	methylation // metabolic process // methylation // methylation	not recorded // inferred from electronic annotation // --- // inferred from electronic annotation	GO:0005737 // GO:0005783 // GO:0005811 // GO:0016020 // GO:0070062 // GO:0005737 // GO:0016021	cytoplasm // endoplasmic reticulum // lipid particle // membrane // extracellular exosome // cytoplasm // integral component of membrane	not recorded // inferred from electronic annotation // inferred from electronic annotation // inferred from electronic annotation // inferred from direct assay // --- // inferred from electronic annotation	GO:0008757 // GO:0008168 // GO:0008757 // GO:0016740
TC0700011658.hg.1	6.62208	9.49248	6.60496	5.92448		2.87039	7.31264		-0.680484	-1.60268		7.2537	8.29766	7.72297	6.85315		1.04396	2.06188		-0.869816	-1.82743		NM_001178129	SEMA3E	sema domain, immunoglobulin domain (Ig), short basic domain, secreted, (semaphorin) 3E	7q21.11	NM_001178129	RefSeq	Homo sapiens sema domain, immunoglobulin domain (Ig), short basic domain, secreted, (semaphorin) 3E (SEMA3E), transcript variant 2, mRNA.	100	100	0	---	FALSE	Hs.528721	brain| connective tissue| embryonic tissue| eye| heart| intestine| kidney| lymph node| mammary gland| muscle| ovary| pharynx| testis| thymus| trachea| uterus| breast (mammary gland) tumor| gastrointestinal tumor| germ cell tumor| kidney tumor| non-neoplasia| normal| ovarian tumor| soft tissue/muscle tissue tumor|embryoid body| fetus| adult	chr7	-	83363904	83649163	NM_001178129	O15041	GO:0001569 // GO:0001755 // GO:0001953 // GO:0002040 // GO:0007411 // GO:0008360 // GO:0016525 // GO:0030335 // GO:0048843 // GO:0050808 // GO:0050919 // GO:0071526 // GO:0071526 // GO:2000249 // GO:0001525 // GO:0001569 // GO:0001755 // GO:0001953 // GO:0002040 // GO:0007275 // GO:0007399 // GO:0008360 // GO:0016525 // GO:0030154 // GO:0030335 // GO:0048843 // GO:0050808 // GO:0050919 // GO:0071…	patterning of blood vessels // neural crest cell migration // negative regulation of cell-matrix adhesion // sprouting angiogenesis // axon guidance // regulation of cell shape // negative regulation of angiogenesis // positive regulation of cell migration // negative regulation of axon extension involved in axon guidance // synapse organization // negative chemotaxis // semaphorin-plexin signali…	inferred from sequence or structural similarity // not recorded // inferred from sequence or structural similarity // inferred from sequence or structural similarity // traceable author statement // inferred from sequence or structural similarity // inferred from sequence or structural similarity // not recorded // not recorded // inferred from sequence or structural similarity // not recorded //…	GO:0005576 // GO:0005615 // GO:0005576	extracellular region // extracellular space // extracellular region	traceable author statement // traceable author statement // inferred from electronic annotation	GO:0005515 // GO:0030215 // GO:0038191 // GO:0045499 // GO:0030215 // GO:0030215 // GO:0038191 // GO:0045499
TC0200013042.hg.1	5.77896	8.64726	5.88789	7.14888		2.8683	7.30204		1.26099	2.3966		6.15767	8.097	5.54434	6.88588		1.93934	3.83529		1.34154	2.53421		NM_001277742	CYP26B1	cytochrome P450, family 26, subfamily B, polypeptide 1	2p13.2	NM_001277742	RefSeq	Homo sapiens cytochrome P450, family 26, subfamily B, polypeptide 1 (CYP26B1), transcript variant 2, mRNA.	100	100	0	---	FALSE	Hs.91546	adipose tissue| adrenal gland| bone| brain| connective tissue| eye| intestine| kidney| liver| lung| muscle| parathyroid| placenta| prostate| skin| testis| thymus| germ cell tumor| glioma| kidney tumor| non-neoplasia| normal| primitive neuroectodermal tumor of the CNS| skin tumor| juvenile| adult	chr2	-	72129238	72148038	NM_001277742	Q9NR63	GO:0001709 // GO:0006766 // GO:0006805 // GO:0007140 // GO:0007283 // GO:0009954 // GO:0030326 // GO:0034653 // GO:0044281 // GO:0048387 // GO:0055114 // GO:0060349 // GO:0034653 // GO:0042573 // GO:0055114	cell fate determination // vitamin metabolic process // xenobiotic metabolic process // male meiosis // spermatogenesis // proximal/distal pattern formation // embryonic limb morphogenesis // retinoic acid catabolic process // small molecule metabolic process // negative regulation of retinoic acid receptor signaling pathway // oxidation-reduction process // bone morphogenesis // retinoic acid ca…	inferred from sequence or structural similarity // traceable author statement // traceable author statement // inferred from sequence or structural similarity // inferred from sequence or structural similarity // inferred from sequence or structural similarity // inferred from sequence or structural similarity // inferred from direct assay // traceable author statement // traceable author stateme…	GO:0005737 // GO:0005789 // GO:0005783 // GO:0005789 // GO:0016020 // GO:0031090 // GO:0043231	cytoplasm // endoplasmic reticulum membrane // endoplasmic reticulum // endoplasmic reticulum membrane // membrane // organelle membrane // intracellular membrane-bounded organelle	inferred from direct assay // traceable author statement // inferred from electronic annotation // inferred from electronic annotation // inferred from electronic annotation // inferred from electronic annotation // inferred from electronic annotation	GO:0001972 // GO:0005506 // GO:0008401 // GO:0020037 // GO:0004497 // GO:0008401 // GO:0016491 // GO:0016705 // GO:0020037 // GO:0046872
TC0300009673.hg.1	7.15444	10.011	8.19637	9.42575		2.85655	7.24282		1.22938	2.34466		8.08022	10.7811	8.14341	9.28022		2.7009	6.50209		1.13681	2.19894		NM_017644	KLHL24	kelch-like family member 24	3q27.1	NM_017644	RefSeq	Homo sapiens kelch-like family member 24 (KLHL24), mRNA.	100	100	0	---	FALSE	Hs.407709	bladder| blood| bone| bone marrow| brain| cervix| connective tissue| embryonic tissue| eye| heart| intestine| kidney| liver| lung| lymph node| mammary gland| mouth| muscle| ovary| pancreas| placenta| prostate| skin| spleen| stomach| testis| thymus| thyroid| trachea| uterus| vascular| bladder carcinoma| breast (mammary gland) tumor| cervical tumor| chondrosarcoma| colorectal tumor| gastrointestina…	chr3	+	183635568	183684516	NM_017644	Q6TFL4	GO:0016567 // GO:2000312 // GO:0016567	protein ubiquitination // regulation of kainate selective glutamate receptor activity // protein ubiquitination	not recorded // inferred from electronic annotation // ---	GO:0005737 // GO:0030424 // GO:0031463 // GO:0043204 // GO:0031463 // GO:0042995	cytoplasm // axon // Cul3-RING ubiquitin ligase complex // perikaryon // Cul3-RING ubiquitin ligase complex // cell projection	inferred from electronic annotation // inferred from electronic annotation // not recorded // inferred from electronic annotation // --- // inferred from electronic annotation	GO:0004842 // GO:0004842
TC0500012631.hg.1	8.12466	10.9799	8.96461	10.9978		2.85527	7.23639		2.03315	4.09298		8.19895	11.6424	7.82529	10.685		3.44347	10.879		2.85972	7.25872		NM_001290360	EBF1	early B-cell factor 1	5q34	NM_001290360	RefSeq	Homo sapiens early B-cell factor 1 (EBF1), transcript variant 1, mRNA.	100	100	0	---	FALSE	Hs.573143	adipose tissue| bone marrow| brain| connective tissue| ear| embryonic tissue| eye| heart| intestine| kidney| larynx| liver| lung| lymph node| mammary gland| muscle| pancreas| pharynx| placenta| prostate| spleen| testis| thyroid| trachea| uterus| vascular| breast (mammary gland) tumor| chondrosarcoma| germ cell tumor| head and neck tumor| kidney tumor| leukemia| lymphoma| non-neoplasia| normal| pr…	chr5	-	158695902	159099780	NM_001290360	Q9UH73	GO:0006366 // GO:0007275 // GO:0045944 // GO:0006351 // GO:0006355 // GO:0006366 // GO:0045893 // GO:0045944	transcription from RNA polymerase II promoter // multicellular organismal development // positive regulation of transcription from RNA polymerase II promoter // transcription, DNA-templated // regulation of transcription, DNA-templated // transcription from RNA polymerase II promoter // positive regulation of transcription, DNA-templated // positive regulation of transcription from RNA polymerase…	not recorded // inferred from electronic annotation // not recorded // inferred from electronic annotation // inferred from electronic annotation // --- // inferred from electronic annotation // ---	GO:0005634 // GO:0005634 // GO:0005634	nucleus // nucleus // nucleus	not recorded // --- // inferred from electronic annotation	GO:0000978 // GO:0001077 // GO:0005515 // GO:0046872 // GO:0046983 // GO:0070742 // GO:0001077 // GO:0003677 // GO:0003700
TC0600007788.hg.1	5.08852	7.94278	5.41828	6.42935		2.85426	7.23133		1.01108	2.01542		8.24579	11.6836	6.55407	8.3751		3.43779	10.8362		1.82103	3.53333		NM_001303136	SCUBE3	signal peptide, CUB domain, EGF-like 3	6p21.3	NM_001303136	RefSeq	Homo sapiens signal peptide, CUB domain, EGF-like 3 (SCUBE3), transcript variant 2, mRNA.	100	100	0	---	FALSE	Hs.12923	adrenal gland| bone| bone marrow| brain| connective tissue| embryonic tissue| eye| intestine| kidney| liver| lung| mammary gland| mouth| muscle| ovary| pancreas| placenta| prostate| skin| testis| thyroid| uterus| vascular| breast (mammary gland) tumor| chondrosarcoma| germ cell tumor| head and neck tumor| non-neoplasia| normal| ovarian tumor| pancreatic tumor| skin tumor| uterine tumor|embryoid b…	chr6	+	35214062	35253079	NM_001303136	Q8IX30	GO:0051260 // GO:0051291	protein homooligomerization // protein heterooligomerization	inferred from direct assay // inferred from physical interaction	GO:0005576 // GO:0009986 // GO:0009986	extracellular region // cell surface // cell surface	inferred from electronic annotation // inferred from direct assay // inferred from electronic annotation	GO:0005509 // GO:0005515
TC0800008300.hg.1	9.03277	11.8857	9.21403	10.7205		2.85296	7.2248		1.50645	2.84109		9.64871	11.5307	9.60151	11.0755		1.88203	3.68594		1.474	2.7779		NM_016134	CPQ	carboxypeptidase Q	8q22.2	NM_016134	RefSeq	Homo sapiens carboxypeptidase Q (CPQ), mRNA.	100	100	0	---	FALSE	Hs.156178	adipose tissue| adrenal gland| bladder| blood| bone| bone marrow| brain| cervix| connective tissue| embryonic tissue| esophagus| eye| heart| intestine| kidney| larynx| liver| lung| lymph node| mammary gland| muscle| nerve| ovary| pancreas| parathyroid| pharynx| pituitary gland| placenta| prostate| skin| spleen| stomach| testis| thyroid| trachea| umbilical cord| uterus| vascular|adrenal tumor| bla…	chr8	+	96645227	97149654	NM_016134	Q9Y646	GO:0006508 // GO:0006590 // GO:0006590 // GO:0042246 // GO:0043171 // GO:0006508 // GO:0006590 // GO:0006590 // GO:0042246	proteolysis // thyroid hormone generation // thyroid hormone generation // tissue regeneration // peptide catabolic process // proteolysis // thyroid hormone generation // thyroid hormone generation // tissue regeneration	inferred from direct assay // not recorded // inferred from sequence or structural similarity // inferred from sequence or structural similarity // inferred from direct assay // inferred from electronic annotation // --- // inferred from electronic annotation // inferred from electronic annotation	GO:0005615 // GO:0005737 // GO:0005764 // GO:0005783 // GO:0005794 // GO:0070062 // GO:0005576 // GO:0005615 // GO:0005764 // GO:0005783 // GO:0005794	extracellular space // cytoplasm // lysosome // endoplasmic reticulum // Golgi apparatus // extracellular exosome // extracellular region // extracellular space // lysosome // endoplasmic reticulum // Golgi apparatus	inferred from direct assay // inferred from direct assay // inferred from sequence or structural similarity // inferred from sequence or structural similarity // inferred from sequence or structural similarity // inferred from direct assay // inferred from electronic annotation // inferred from electronic annotation // inferred from electronic annotation // inferred from electronic annotation // …	GO:0004180 // GO:0042803 // GO:0046872 // GO:0070573 // GO:0008233 // GO:0008237 // GO:0016787
TC0100007412.hg.1	5.44877	8.29879	4.92066	7.78681		2.85002	7.2101		2.86616	7.2912		6.51709	9.67563	6.17999	9.26022		3.15854	8.92924		3.08023	8.45747		NM_001289010	MAN1C1	mannosidase, alpha, class 1C, member 1	1p35	NM_001289010	RefSeq	Homo sapiens mannosidase, alpha, class 1C, member 1 (MAN1C1), transcript variant 2, mRNA.	100	100	0	---	FALSE	Hs.197043	adipose tissue| adrenal gland| blood| bone marrow| brain| ear| embryonic tissue| eye| kidney| lung| lymph node| muscle| ovary| pancreas| parathyroid| placenta| prostate| skin| spleen| stomach| testis| thyroid| trachea| uterus|adrenal tumor| gastrointestinal tumor| germ cell tumor| glioma| non-neoplasia| normal| ovarian tumor| pancreatic tumor| retinoblastoma| skin tumor| uterine tumor| blastocyst…	chr1	+	25617468	25786207	NM_001289010	Q9NR34	GO:0006487 // GO:0006491 // GO:0018279 // GO:0043687 // GO:0044267 // GO:0006486 // GO:0006491 // GO:0008152	protein N-linked glycosylation // N-glycan processing // protein N-linked glycosylation via asparagine // post-translational protein modification // cellular protein metabolic process // protein glycosylation // N-glycan processing // metabolic process	traceable author statement // not recorded // traceable author statement // traceable author statement // traceable author statement // inferred from electronic annotation // --- // inferred from electronic annotation	GO:0000139 // GO:0005783 // GO:0030173 // GO:0070062 // GO:0000139 // GO:0005783 // GO:0005794 // GO:0016020 // GO:0016021	Golgi membrane // endoplasmic reticulum // integral component of Golgi membrane // extracellular exosome // Golgi membrane // endoplasmic reticulum // Golgi apparatus // membrane // integral component of membrane	traceable author statement // not recorded // traceable author statement // inferred from direct assay // inferred from electronic annotation // --- // inferred from electronic annotation // inferred from electronic annotation // inferred from electronic annotation	GO:0004571 // GO:0005509 // GO:0004571 // GO:0005509 // GO:0016787 // GO:0016798
TC1400006859.hg.1	4.77324	7.60891	3.49466	5.15084		2.83566	7.1387		1.65617	3.1518		5.28393	7.75465	4.79849	4.84351		2.47073	5.54323		0.045016	1.03169		NM_001164749	NPAS3	neuronal PAS domain protein 3	14q13.1	NM_001164749	RefSeq	Homo sapiens neuronal PAS domain protein 3 (NPAS3), transcript variant 1, mRNA.	100	100	0	---	FALSE	Hs.657892 // Hs.675437 // Hs.675475	brain| connective tissue| embryonic tissue| kidney| liver| lymph node| nerve| ovary| placenta| testis| uterus| chondrosarcoma| germ cell tumor| glioma| non-neoplasia| normal| ovarian tumor| primitive neuroectodermal tumor of the CNS| uterine tumor|embryoid body| fetus| adult // --- // embryonic tissue| placenta| normal| fetus| adult	chr14	+	32934933	33804176	NM_001164749	Q8IXF0	GO:0001964 // GO:0006351 // GO:0006357 // GO:0007626 // GO:0032502 // GO:0042711 // GO:0045893 // GO:0006355 // GO:0006357 // GO:0032502	startle response // transcription, DNA-templated // regulation of transcription from RNA polymerase II promoter // locomotory behavior // developmental process // maternal behavior // positive regulation of transcription, DNA-templated // regulation of transcription, DNA-templated // regulation of transcription from RNA polymerase II promoter // developmental process	inferred from electronic annotation // inferred from electronic annotation // not recorded // inferred from electronic annotation // not recorded // inferred from electronic annotation // inferred from sequence or structural similarity // inferred from electronic annotation // --- // ---	GO:0005654 // GO:0005737 // GO:0005634	nucleoplasm // cytoplasm // nucleus	inferred from direct assay // inferred from direct assay // inferred from electronic annotation	GO:0000981 // GO:0003677 // GO:0046983 // GO:0000981
TC0900008545.hg.1	7.76196	10.5907	6.86609	10.2142		2.82871	7.10437		3.34816	10.1835		8.47461	11.0443	7.24485	10.4881		2.56973	5.93699		3.2433	9.46955		NM_002581	PAPPA	pregnancy-associated plasma protein A, pappalysin 1	9q33.2	NM_002581	RefSeq	Homo sapiens pregnancy-associated plasma protein A, pappalysin 1 (PAPPA), mRNA.	100	100	0	---	FALSE	Hs.643599	adipose tissue| bone| bone marrow| brain| cervix| connective tissue| embryonic tissue| eye| heart| intestine| kidney| liver| lung| mammary gland| mouth| muscle| nerve| ovary| pancreas| parathyroid| placenta| skin| stomach| testis| thyroid| uterus| vascular| cervical tumor| chondrosarcoma| colorectal tumor| gastrointestinal tumor| germ cell tumor| head and neck tumor| kidney tumor| liver tumor| lu…	chr9	+	116153792	116402322	NM_002581	Q13219	GO:0006508 // GO:0007565 // GO:0044267 // GO:0007565	proteolysis // female pregnancy // cellular protein metabolic process // female pregnancy	inferred from electronic annotation // non-traceable author statement // traceable author statement // traceable author statement	GO:0005576 // GO:0005576 // GO:0005576 // GO:0005576 // GO:0016020 // GO:0016021	extracellular region // extracellular region // extracellular region // extracellular region // membrane // integral component of membrane	inferred from direct assay // non-traceable author statement // traceable author statement // inferred from electronic annotation // inferred from electronic annotation // inferred from electronic annotation	GO:0004222 // GO:0008237 // GO:0008237 // GO:0008270 // GO:0004175 // GO:0008233 // GO:0008237 // GO:0008270 // GO:0016787 // GO:0046872
TC1200010874.hg.1	10.2205	13.0485	11.7943	12.7478		2.82801	7.10094		0.95353	1.93661		10.8718	12.6499	12.1205	12.9467		1.77812	3.42979		0.82614	1.77294		NM_001272101	MMP19	matrix metallopeptidase 19	12q14	NM_001272101	RefSeq	Homo sapiens matrix metallopeptidase 19 (MMP19), transcript variant 3, mRNA.	100	100	0	---	FALSE	Hs.591033	blood| bone| bone marrow| brain| connective tissue| embryonic tissue| esophagus| eye| heart| intestine| kidney| larynx| liver| lung| lymph node| mammary gland| ovary| pancreas| pituitary gland| placenta| prostate| skin| spleen| stomach| testis| thymus| thyroid| uterus| chondrosarcoma| colorectal tumor| esophageal tumor| germ cell tumor| glioma| head and neck tumor| liver tumor| lung tumor| lympho…	chr12	-	55835430	55842983	NM_001272101	Q99542	GO:0001525 // GO:0001541 // GO:0001542 // GO:0001554 // GO:0006508 // GO:0009725 // GO:0022617 // GO:0030154 // GO:0030198 // GO:0030574 // GO:0051591 // GO:0006508 // GO:0007275 // GO:0030574	angiogenesis // ovarian follicle development // ovulation from ovarian follicle // luteolysis // proteolysis // response to hormone // extracellular matrix disassembly // cell differentiation // extracellular matrix organization // collagen catabolic process // response to cAMP // proteolysis // multicellular organismal development // collagen catabolic process	inferred from electronic annotation // inferred from electronic annotation // inferred from electronic annotation // inferred from electronic annotation // non-traceable author statement // inferred from electronic annotation // traceable author statement // inferred from electronic annotation // traceable author statement // traceable author statement // inferred from electronic annotation // in…	GO:0005576 // GO:0005578 // GO:0005576 // GO:0005578 // GO:0031012	extracellular region // proteinaceous extracellular matrix // extracellular region // proteinaceous extracellular matrix // extracellular matrix	traceable author statement // non-traceable author statement // inferred from electronic annotation // inferred from electronic annotation // inferred from electronic annotation	GO:0004222 // GO:0005509 // GO:0008270 // GO:0008233 // GO:0008237 // GO:0016787 // GO:0046872
TC0800010417.hg.1	9.9471	12.773	10.0344	12.1226		2.82592	7.09064		2.08816	4.25205		10.2521	12.7114	10.3212	12.1675		2.45937	5.49977		1.84632	3.59582		NM_001286782	PCMTD1	protein-L-isoaspartate (D-aspartate) O-methyltransferase domain containing 1	8q11.23	NM_001286782	RefSeq	Homo sapiens protein-L-isoaspartate (D-aspartate) O-methyltransferase domain containing 1 (PCMTD1), transcript variant 2, mRNA.	100	100	0	---	FALSE	Hs.671268	adipose tissue| adrenal gland| bladder| blood| bone| brain| connective tissue| embryonic tissue| eye| heart| intestine| kidney| larynx| liver| lung| lymph| lymph node| mammary gland| mouth| muscle| ovary| pancreas| parathyroid| pharynx| pituitary gland| placenta| prostate| skin| stomach| testis| thymus| thyroid| trachea| uterus| vascular|adrenal tumor| bladder carcinoma| breast (mammary gland) tu…	chr8	-	51817575	51899186	NM_001286782	Q96MG8	GO:0006479 // GO:0006464 // GO:0032259	protein methylation // cellular protein modification process // methylation	inferred from electronic annotation // inferred from electronic annotation // inferred from electronic annotation	GO:0005737	cytoplasm	inferred from electronic annotation	GO:0004719 // GO:0008168 // GO:0016740
TC0900008201.hg.1	8.25485	11.0796	8.45524	10.9179		2.82472	7.08475		2.46271	5.51253		9.26051	11.052	9.028	11.1255		1.79151	3.46176		2.09753	4.27977		NM_001855	COL15A1	collagen, type XV, alpha 1	9q21-q22	NM_001855	RefSeq	Homo sapiens collagen, type XV, alpha 1 (COL15A1), mRNA.	100	100	0	---	FALSE	Hs.409034	adipose tissue| adrenal gland| bone| brain| connective tissue| ear| eye| heart| intestine| kidney| lung| lymph node| mammary gland| muscle| ovary| pancreas| pharynx| placenta| prostate| skin| stomach| testis| thyroid| umbilical cord| uterus|adrenal tumor| breast (mammary gland) tumor| chondrosarcoma| gastrointestinal tumor| germ cell tumor| glioma| head and neck tumor| leukemia| lung tumor| lymph…	chr9	+	98943179	99070792	NM_001855	P39059	GO:0001525 // GO:0007155 // GO:0007165 // GO:0022617 // GO:0030154 // GO:0030198 // GO:0030574 // GO:0007155 // GO:0007275	angiogenesis // cell adhesion // signal transduction // extracellular matrix disassembly // cell differentiation // extracellular matrix organization // collagen catabolic process // cell adhesion // multicellular organismal development	inferred from electronic annotation // inferred by curator // non-traceable author statement // traceable author statement // inferred from electronic annotation // traceable author statement // traceable author statement // inferred from electronic annotation // inferred from electronic annotation	GO:0005576 // GO:0005582 // GO:0005615 // GO:0005788 // GO:0016021 // GO:0031012 // GO:0031012 // GO:0070062 // GO:0005576 // GO:0005578 // GO:0005581 // GO:0005604 // GO:0031012	extracellular region // collagen type XV trimer // extracellular space // endoplasmic reticulum lumen // integral component of membrane // extracellular matrix // extracellular matrix // extracellular exosome // extracellular region // proteinaceous extracellular matrix // collagen trimer // basement membrane // extracellular matrix	traceable author statement // traceable author statement // inferred from direct assay // traceable author statement // non-traceable author statement // inferred from direct assay // inferred from sequence or structural similarity // inferred from direct assay // inferred from electronic annotation // inferred from electronic annotation // inferred from electronic annotation // inferred from ele…	GO:0005201 // GO:0005198
TC0300011423.hg.1	10.2651	13.0855	8.57679	12.0018		2.8204	7.06358		3.42502	10.7407		10.1624	12.0922	8.78388	11.1262		1.92972	3.80981		2.34231	5.07115		NM_015541	LRIG1	leucine-rich repeats and immunoglobulin-like domains 1	3p14	NM_015541	RefSeq	Homo sapiens leucine-rich repeats and immunoglobulin-like domains 1 (LRIG1), mRNA.	100	100	0	---	FALSE	Hs.518055	adipose tissue| ascites| blood| brain| connective tissue| ear| embryonic tissue| eye| heart| intestine| kidney| larynx| liver| lung| lymph| lymph node| mammary gland| mouth| muscle| nerve| ovary| pancreas| parathyroid| pharynx| placenta| prostate| salivary gland| spleen| stomach| testis| thyroid| tonsil| trachea| uterus| vascular| breast (mammary gland) tumor| chondrosarcoma| colorectal tumor| ga…	chr3	-	66378797	66501263	NM_015541	Q96JA1	GO:0007605 // GO:0032474 // GO:0060384	sensory perception of sound // otolith morphogenesis // innervation	inferred from electronic annotation // inferred from electronic annotation // inferred from electronic annotation	GO:0016021 // GO:0016020	integral component of membrane // membrane	inferred from electronic annotation // inferred from electronic annotation	---
TC0200015865.hg.1	5.90863	8.7263	5.35403	10.4959		2.81767	7.05024		5.14185	35.3062		6.23254	8.84611	5.5092	9.84222		2.61357	6.12016		4.33302	20.1544		NM_003469	SCG2	secretogranin II	2q35-q36	NM_003469	RefSeq	Homo sapiens secretogranin II (SCG2), mRNA.	100	100	0	---	FALSE	Hs.516726	adrenal gland| bladder| brain| connective tissue| embryonic tissue| esophagus| intestine| kidney| liver| lung| ovary| pancreas| pituitary gland| placenta| prostate| skin| stomach| testis| uterus| vascular|adrenal tumor| chondrosarcoma| esophageal tumor| gastrointestinal tumor| germ cell tumor| glioma| kidney tumor| liver tumor| non-neoplasia| normal| pancreatic tumor| primitive neuroectodermal tu…	chr2	-	223596940	223602503	NM_003469	P13521	GO:0000165 // GO:0001525 // GO:0001937 // GO:0001938 // GO:0006954 // GO:0009306 // GO:0035556 // GO:0043542 // GO:0048245 // GO:0050918 // GO:0050930 // GO:2000352 // GO:2001237	MAPK cascade // angiogenesis // negative regulation of endothelial cell proliferation // positive regulation of endothelial cell proliferation // inflammatory response // protein secretion // intracellular signal transduction // endothelial cell migration // eosinophil chemotaxis // positive chemotaxis // induction of positive chemotaxis // negative regulation of endothelial cell apoptotic proces…	inferred from direct assay // inferred from direct assay // traceable author statement // inferred from direct assay // traceable author statement // traceable author statement // inferred from direct assay // traceable author statement // inferred from direct assay // inferred from direct assay // inferred from direct assay // inferred from direct assay // inferred from direct assay	GO:0005615 // GO:0030141 // GO:0005576	extracellular space // secretory granule // extracellular region	inferred from direct assay // inferred from electronic annotation // inferred from electronic annotation	GO:0005125 // GO:0005515 // GO:0042056
TC1100010091.hg.1	6.03297	8.84769	6.70621	8.58843		2.81472	7.03585		1.88222	3.68642		6.72148	8.12288	6.82974	9.02187		1.4014	2.64157		2.19214	4.56983		NM_001098579	MRVI1	murine retrovirus integration site 1 homolog	11p15	NM_001098579	RefSeq	Homo sapiens murine retrovirus integration site 1 homolog (MRVI1), transcript variant 1, mRNA.	100	100	0	---	FALSE	Hs.501898	blood| bone| bone marrow| brain| connective tissue| embryonic tissue| esophagus| eye| heart| intestine| kidney| lung| mammary gland| mouth| muscle| nerve| ovary| pancreas| pharynx| placenta| prostate| skin| stomach| testis| thymus| trachea| uterus| vascular| breast (mammary gland) tumor| chondrosarcoma| colorectal tumor| esophageal tumor| gastrointestinal tumor| germ cell tumor| glioma| head and …	chr11	-	10573091	10693988	NM_001098579	Q9Y6F6	GO:0007596 // GO:0019934 // GO:0060087 // GO:0045986	blood coagulation // cGMP-mediated signaling // relaxation of vascular smooth muscle // negative regulation of smooth muscle contraction	traceable author statement // inferred from electronic annotation // inferred from electronic annotation // inferred from electronic annotation	GO:0005789 // GO:0016021 // GO:0016529 // GO:0031095 // GO:0048471 // GO:0005622 // GO:0005737 // GO:0016020	endoplasmic reticulum membrane // integral component of membrane // sarcoplasmic reticulum // platelet dense tubular network membrane // perinuclear region of cytoplasm // intracellular // cytoplasm // membrane	traceable author statement // inferred from electronic annotation // inferred from electronic annotation // traceable author statement // inferred from electronic annotation // inferred from electronic annotation // inferred from electronic annotation // inferred from electronic annotation	GO:0005515
TC0X00007919.hg.1	10.3366	13.1361	10.621	13.7977		2.79957	6.96233		3.17668	9.04224		11.4972	13.2682	11.6764	13.84		1.77095	3.41279		2.16362	4.48038		NM_014467	SRPX2	sushi-repeat containing protein, X-linked 2	Xq22.1	NM_014467	RefSeq	Homo sapiens sushi-repeat containing protein, X-linked 2 (SRPX2), mRNA.	100	100	0	---	FALSE	Hs.306339	adrenal gland| bladder| bone| brain| connective tissue| embryonic tissue| esophagus| eye| intestine| kidney| liver| lung| mammary gland| mouth| muscle| nerve| ovary| pancreas| placenta| prostate| skin| spleen| stomach| testis| trachea| umbilical cord| uterus| vascular| chondrosarcoma| colorectal tumor| esophageal tumor| gastrointestinal tumor| germ cell tumor| glioma| head and neck tumor| liver t…	chrX	+	100644166	100671299	NM_014467	O60687	GO:0001525 // GO:0016337 // GO:0042325 // GO:0048870 // GO:0051965 // GO:0071625 // GO:0090050 // GO:0007155 // GO:0051965 // GO:0090050	angiogenesis // single organismal cell-cell adhesion // regulation of phosphorylation // cell motility // positive regulation of synapse assembly // vocalization behavior // positive regulation of cell migration involved in sprouting angiogenesis // cell adhesion // positive regulation of synapse assembly // positive regulation of cell migration involved in sprouting angiogenesis	inferred from electronic annotation // inferred from direct assay // inferred from direct assay // inferred from direct assay // inferred from direct assay // inferred from electronic annotation // inferred from sequence or structural similarity // inferred from electronic annotation // inferred from electronic annotation // inferred from electronic annotation	GO:0005615 // GO:0005737 // GO:0009986 // GO:0030054 // GO:0060076 // GO:0097060 // GO:0005576 // GO:0005737 // GO:0009986 // GO:0045202 // GO:0060076 // GO:0097060	extracellular space // cytoplasm // cell surface // cell junction // excitatory synapse // synaptic membrane // extracellular region // cytoplasm // cell surface // synapse // excitatory synapse // synaptic membrane	inferred from direct assay // inferred from direct assay // inferred from sequence or structural similarity // inferred from electronic annotation // inferred from sequence or structural similarity // inferred from sequence or structural similarity // inferred from electronic annotation // inferred from electronic annotation // inferred from electronic annotation // inferred from electronic annot…	GO:0005102 // GO:0005515 // GO:0036458 // GO:0042802
TC0200015211.hg.1	8.39383	11.1779	8.37377	10.0526		2.78406	6.88787		1.67888	3.2018		8.77419	11.7369	8.99184	11.0108		2.96267	7.79565		2.01898	4.05298		NM_014585	SLC40A1	solute carrier family 40 (iron-regulated transporter), member 1	2q32	NM_014585	RefSeq	Homo sapiens solute carrier family 40 (iron-regulated transporter), member 1 (SLC40A1), mRNA.	100	100	0	---	FALSE	Hs.643005	adipose tissue| adrenal gland| ascites| bladder| blood| bone| bone marrow| brain| cervix| connective tissue| ear| embryonic tissue| eye| heart| intestine| kidney| liver| lung| lymph node| mammary gland| muscle| nerve| ovary| pancreas| parathyroid| pharynx| placenta| prostate| skin| spleen| stomach| testis| thymus| thyroid| trachea| uterus| vascular|adrenal tumor| breast (mammary gland) tumor| cho…	chr2	-	189560579	189583758	NM_014585	Q9NP59	GO:0002260 // GO:0003158 // GO:0006879 // GO:0006879 // GO:0034395 // GO:0034755 // GO:0043066 // GO:0045944 // GO:0055085 // GO:0060345 // GO:0060586 // GO:1903988 // GO:0006810 // GO:0006811 // GO:0006826 // GO:0034755 // GO:0048536 // GO:0055072 // GO:0060586 // GO:1903988	lymphocyte homeostasis // endothelium development // cellular iron ion homeostasis // cellular iron ion homeostasis // regulation of transcription from RNA polymerase II promoter in response to iron // iron ion transmembrane transport // negative regulation of apoptotic process // positive regulation of transcription from RNA polymerase II promoter // transmembrane transport // spleen trabecula f…	inferred from electronic annotation // inferred from electronic annotation // inferred from mutant phenotype // traceable author statement // inferred from electronic annotation // inferred from mutant phenotype // inferred from electronic annotation // inferred from electronic annotation // traceable author statement // inferred from electronic annotation // inferred from sequence or structural …	GO:0005622 // GO:0005737 // GO:0005771 // GO:0005886 // GO:0005886 // GO:0005887 // GO:0008021 // GO:0016021 // GO:0016323 // GO:0016323 // GO:0005886 // GO:0016020 // GO:0016021	intracellular // cytoplasm // multivesicular body // plasma membrane // plasma membrane // integral component of plasma membrane // synaptic vesicle // integral component of membrane // basolateral plasma membrane // basolateral plasma membrane // plasma membrane // membrane // integral component of membrane	inferred from direct assay // traceable author statement // inferred from electronic annotation // inferred from direct assay // traceable author statement // inferred by curator // inferred from electronic annotation // traceable author statement // inferred from direct assay // inferred from sequence or structural similarity // inferred from electronic annotation // inferred from electronic ann…	GO:0004872 // GO:0005381 // GO:0005515 // GO:0015093 // GO:0017046 // GO:0097689 // GO:0004872 // GO:0005381 // GO:0015093 // GO:0097689
TC0300012720.hg.1	7.35148	10.1323	8.12042	11.5047		2.78082	6.87244		3.38433	10.442		8.06624	9.31677	8.47516	11.3102		1.25053	2.37928		2.83508	7.13585		NM_001128304	PLSCR4	phospholipid scramblase 4	3q24	NM_001128304	RefSeq	Homo sapiens phospholipid scramblase 4 (PLSCR4), transcript variant 1, mRNA.	100	100	0	---	FALSE	Hs.477869	adipose tissue| adrenal gland| bladder| bone marrow| brain| cervix| connective tissue| ear| embryonic tissue| eye| heart| intestine| kidney| larynx| liver| lung| mammary gland| mouth| muscle| nerve| ovary| pancreas| pituitary gland| placenta| prostate| skin| spleen| testis| thymus| thyroid| trachea| uterus| vascular|adrenal tumor| bladder carcinoma| breast (mammary gland) tumor| cervical tumor| c…	chr3	-	146192336	146251179	NM_001128304	Q9NRQ2	GO:0017121 // GO:0017121 // GO:0071222 // GO:0017121	phospholipid scrambling // phospholipid scrambling // cellular response to lipopolysaccharide // phospholipid scrambling	not recorded // non-traceable author statement // inferred from electronic annotation // ---	GO:0005886 // GO:0016021 // GO:0070062 // GO:0016020	plasma membrane // integral component of membrane // extracellular exosome // membrane	inferred from direct assay // inferred from electronic annotation // inferred from direct assay // inferred from electronic annotation	GO:0005509 // GO:0005515 // GO:0017124 // GO:0017128 // GO:0017128 // GO:0019899 // GO:0042609 // GO:0017128
TC0200010219.hg.1	11.4627	14.2432	11.1076	12.2948		2.78054	6.87109		1.18715	2.27702		12.0939	14.059	11.3504	12.5941		1.96506	3.90429		1.24372	2.36808		NM_177454	FAM171B	family with sequence similarity 171, member B	2q32.1	NM_177454	RefSeq	Homo sapiens family with sequence similarity 171, member B (FAM171B), mRNA.	100	100	0	---	FALSE	Hs.28872	bladder| bone marrow| brain| ear| embryonic tissue| eye| intestine| kidney| lung| mammary gland| muscle| nerve| pancreas| pituitary gland| placenta| prostate| skin| uterus| colorectal tumor| gastrointestinal tumor| glioma| kidney tumor| leukemia| lung tumor| normal| pancreatic tumor| primitive neuroectodermal tumor of the CNS| uterine tumor| fetus| juvenile| adult	chr2	+	186693971	186765965	NM_177454	Q6P995	---	---	---	GO:0016021 // GO:0016020	integral component of membrane // membrane	inferred from electronic annotation // inferred from electronic annotation	GO:0003677
TC0400011408.hg.1	4.85081	7.63111	7.73158	13.4385		2.7803	6.86996		5.70695	52.2354		4.95509	6.56997	7.73331	13.9162		1.61488	3.06285		6.18292	72.6514		NM_000668	ADH1B	alcohol dehydrogenase 1B (class I), beta polypeptide	4q23	NM_000668	RefSeq	Homo sapiens alcohol dehydrogenase 1B (class I), beta polypeptide (ADH1B), transcript variant 1, mRNA.	100	100	0	---	FALSE	Hs.4	adipose tissue| adrenal gland| bladder| brain| cervix| connective tissue| esophagus| eye| heart| intestine| kidney| larynx| liver| lung| mammary gland| mouth| muscle| nerve| pancreas| pharynx| placenta| prostate| skin| spleen| stomach| testis| thymus| trachea| uterus| vascular|adrenal tumor| breast (mammary gland) tumor| chondrosarcoma| esophageal tumor| gastrointestinal tumor| germ cell tumor| h…	chr4	-	99304964	99321442	NM_000668	P00325	GO:0006069 // GO:0006069 // GO:0006805 // GO:0044281 // GO:0055114	ethanol oxidation // ethanol oxidation // xenobiotic metabolic process // small molecule metabolic process // oxidation-reduction process	inferred from direct assay // traceable author statement // traceable author statement // traceable author statement // inferred from electronic annotation	GO:0005829 // GO:0005737	cytosol // cytoplasm	traceable author statement // inferred from electronic annotation	GO:0004024 // GO:0008270 // GO:0004022 // GO:0008270 // GO:0016491 // GO:0046872
TC0X00007507.hg.1	8.32383	11.1037	8.69149	10.4505		2.77986	6.86787		1.75904	3.38474		8.20699	10.39	8.57168	10.9574		2.18298	4.54091		2.3857	5.22596		NM_004429	EFNB1	ephrin-B1	Xq12	NM_004429	RefSeq	Homo sapiens ephrin-B1 (EFNB1), mRNA.	100	100	0	---	FALSE	Hs.144700	adrenal gland| ascites| bladder| bone| brain| connective tissue| embryonic tissue| esophagus| eye| heart| intestine| kidney| larynx| liver| lung| mouth| muscle| ovary| pancreas| placenta| prostate| skin| spleen| stomach| testis| thyroid| uterus| vascular|adrenal tumor| chondrosarcoma| colorectal tumor| esophageal tumor| gastrointestinal tumor| germ cell tumor| glioma| head and neck tumor| kidney …	chrX	+	68828978	68842163	NM_004429	P98172	GO:0001755 // GO:0007155 // GO:0007267 // GO:0007411 // GO:0007411 // GO:0009880 // GO:0042102 // GO:0048013 // GO:0048013 // GO:0007275 // GO:0007399 // GO:0007411 // GO:0007411 // GO:0030154 // GO:0048013	neural crest cell migration // cell adhesion // cell-cell signaling // axon guidance // axon guidance // embryonic pattern specification // positive regulation of T cell proliferation // ephrin receptor signaling pathway // ephrin receptor signaling pathway // multicellular organismal development // nervous system development // axon guidance // axon guidance // cell differentiation // ephrin rec…	inferred from electronic annotation // traceable author statement // traceable author statement // not recorded // traceable author statement // inferred from electronic annotation // inferred from electronic annotation // not recorded // traceable author statement // inferred from electronic annotation // inferred from electronic annotation // --- // inferred from electronic annotation // inferr…	GO:0005634 // GO:0005737 // GO:0005886 // GO:0005886 // GO:0005887 // GO:0045121 // GO:0045202 // GO:0070062 // GO:0005886 // GO:0016020 // GO:0016021	nucleus // cytoplasm // plasma membrane // plasma membrane // integral component of plasma membrane // membrane raft // synapse // extracellular exosome // plasma membrane // membrane // integral component of membrane	inferred from electronic annotation // inferred from electronic annotation // not recorded // traceable author statement // traceable author statement // inferred from electronic annotation // inferred from sequence or structural similarity // inferred from direct assay // --- // inferred from electronic annotation // inferred from electronic annotation	GO:0005515 // GO:0046875 // GO:0046875
TC0200016424.hg.1	9.23703	12.0136	9.60573	10.3375		2.77653	6.852		0.731759	1.66066		9.18341	10.6007	9.70814	9.4112		1.41727	2.6708		-0.296939	-1.22854		NM_030915	LBH	limb bud and heart development	2p23.1	NM_030915	RefSeq	Homo sapiens limb bud and heart development (LBH), mRNA.	100	100	0	---	FALSE	Hs.567598	adrenal gland| ascites| bladder| blood| bone| bone marrow| brain| cervix| connective tissue| embryonic tissue| esophagus| eye| heart| intestine| kidney| larynx| liver| lung| lymph node| mammary gland| mouth| muscle| nerve| ovary| pancreas| parathyroid| pharynx| placenta| prostate| skin| spleen| stomach| testis| thymus| thyroid| tonsil| trachea| uterus| vascular|adrenal tumor| bladder carcinoma| b…	chr2	+	30231531	30260033	NM_030915	Q53QV2	GO:0006351 // GO:0007275 // GO:0010468 // GO:0030193 // GO:0045893 // GO:0006355	transcription, DNA-templated // multicellular organismal development // regulation of gene expression // regulation of blood coagulation // positive regulation of transcription, DNA-templated // regulation of transcription, DNA-templated	inferred from electronic annotation // inferred from electronic annotation // inferred from mutant phenotype // inferred from mutant phenotype // inferred from electronic annotation // inferred from electronic annotation	GO:0005634 // GO:0005737 // GO:0016020 // GO:0016021	nucleus // cytoplasm // membrane // integral component of membrane	inferred from electronic annotation // inferred from electronic annotation // inferred from electronic annotation // inferred from electronic annotation	---
TC0300013645.hg.1	6.09908	8.86831	7.41328	15.15		2.76923	6.81745		7.73669	213.292		7.00083	11.6692	7.89136	16.0015		4.66839	25.4288		8.11013	276.307		NM_001647	APOD	apolipoprotein D	3q29	NM_001647	RefSeq	Homo sapiens apolipoprotein D (APOD), mRNA.	100	100	0	---	FALSE	Hs.522555	adipose tissue| adrenal gland| bone| brain| connective tissue| ear| eye| heart| intestine| kidney| larynx| liver| lung| lymph| lymph node| mammary gland| mouth| muscle| nerve| ovary| pancreas| parathyroid| pharynx| pituitary gland| placenta| prostate| skin| stomach| testis| thymus| trachea| uterus| vascular|adrenal tumor| breast (mammary gland) tumor| chondrosarcoma| colorectal tumor| gastrointes…	chr3	-	195568702	195584205	NM_001647	P05090	GO:0000302 // GO:0001525 // GO:0006006 // GO:0006629 // GO:0006869 // GO:0007420 // GO:0007568 // GO:0010642 // GO:0014012 // GO:0042246 // GO:0042308 // GO:0042493 // GO:0048662 // GO:0048678 // GO:0051895 // GO:0060588 // GO:0071638 // GO:1900016 // GO:2000098 // GO:2000405 // GO:0006810	response to reactive oxygen species // angiogenesis // glucose metabolic process // lipid metabolic process // lipid transport // brain development // aging // negative regulation of platelet-derived growth factor receptor signaling pathway // peripheral nervous system axon regeneration // tissue regeneration // negative regulation of protein import into nucleus // response to drug // negative re…	inferred from direct assay // non-traceable author statement // inferred from direct assay // inferred from direct assay // non-traceable author statement // inferred from sequence or structural similarity // non-traceable author statement // inferred from direct assay // inferred from sequence or structural similarity // inferred from sequence or structural similarity // inferred from direct ass…	GO:0005576 // GO:0005615 // GO:0005783 // GO:0022626 // GO:0030425 // GO:0043025 // GO:0048471 // GO:0070062 // GO:0005576 // GO:0005622	extracellular region // extracellular space // endoplasmic reticulum // cytosolic ribosome // dendrite // neuronal cell body // perinuclear region of cytoplasm // extracellular exosome // extracellular region // intracellular	non-traceable author statement // inferred from direct assay // inferred from sequence or structural similarity // inferred from sequence or structural similarity // inferred from sequence or structural similarity // inferred from sequence or structural similarity // inferred from direct assay // inferred from direct assay // inferred from electronic annotation // inferred from electronic annotat…	GO:0005319 // GO:0005515 // GO:0015485 // GO:0005215 // GO:0008289 // GO:0036094
TC1700011189.hg.1	8.43195	11.2006	8.41584	11.0963		2.76868	6.81486		2.68046	6.4106		8.98238	12.8297	8.87906	11.0109		3.84732	14.3933		2.13186	4.38281		NM_001099640	TMEM100	transmembrane protein 100	17q22	NM_001099640	RefSeq	Homo sapiens transmembrane protein 100 (TMEM100), transcript variant 1, mRNA.	100	100	0	---	FALSE	Hs.173233	adipose tissue| brain| connective tissue| embryonic tissue| eye| heart| intestine| kidney| lung| mouth| muscle| ovary| placenta| prostate| salivary gland| skin| stomach| testis| trachea| uterus| chondrosarcoma| germ cell tumor| glioma| head and neck tumor| kidney tumor| lung tumor| non-neoplasia| normal| ovarian tumor| primitive neuroectodermal tumor of the CNS| skin tumor| soft tissue/muscle tis…	chr17	-	55719627	55732121	NM_001099640	Q9NV29	GO:0001525 // GO:0001570 // GO:0001701 // GO:0003198 // GO:0007219 // GO:0030509 // GO:0043491 // GO:0045603 // GO:0050848 // GO:0051930 // GO:0060842 // GO:0071773 // GO:2001214 // GO:0003197 // GO:0007275 // GO:0030154 // GO:0045603 // GO:0051930 // GO:2001214	angiogenesis // vasculogenesis // in utero embryonic development // epithelial to mesenchymal transition involved in endocardial cushion formation // Notch signaling pathway // BMP signaling pathway // protein kinase B signaling // positive regulation of endothelial cell differentiation // regulation of calcium-mediated signaling // regulation of sensory perception of pain // arterial endothelial…	inferred from electronic annotation // inferred from electronic annotation // inferred from electronic annotation // inferred from electronic annotation // inferred from electronic annotation // inferred from direct assay // inferred from electronic annotation // inferred from sequence or structural similarity // inferred from electronic annotation // inferred from sequence or structural similari…	GO:0005783 // GO:0005886 // GO:0016021 // GO:0043204 // GO:0048471 // GO:0005737 // GO:0005783 // GO:0005886 // GO:0016020 // GO:0043204 // GO:0048471	endoplasmic reticulum // plasma membrane // integral component of membrane // perikaryon // perinuclear region of cytoplasm // cytoplasm // endoplasmic reticulum // plasma membrane // membrane // perikaryon // perinuclear region of cytoplasm	inferred from direct assay // inferred from direct assay // inferred from electronic annotation // inferred from direct assay // inferred from direct assay // inferred from electronic annotation // inferred from electronic annotation // inferred from electronic annotation // inferred from electronic annotation // inferred from electronic annotation // inferred from electronic annotation	GO:0005515 // GO:0003674
TC0400012213.hg.1	10.0133	12.7786	10.1743	12.4186		2.76531	6.79894		2.24434	4.7382		10.5208	12.2734	10.0674	12.327		1.75259	3.36963		2.2596	4.78859		NM_001334	CTSO	cathepsin O	4q32.1	NM_001334	RefSeq	Homo sapiens cathepsin O (CTSO), mRNA.	100	100	0	---	FALSE	Hs.75262	adipose tissue| adrenal gland| bone| brain| connective tissue| eye| heart| intestine| kidney| liver| lung| lymph node| mammary gland| muscle| ovary| pancreas| pharynx| placenta| prostate| skin| spleen| stomach| testis| thymus| uterus| vascular| breast (mammary gland) tumor| chondrosarcoma| colorectal tumor| gastrointestinal tumor| germ cell tumor| glioma| leukemia| lymphoma| non-neoplasia| normal…	chr4	-	155924118	155953917	NM_001334	P43234	GO:0006508 // GO:0051603 // GO:0006508 // GO:0051603	proteolysis // proteolysis involved in cellular protein catabolic process // proteolysis // proteolysis involved in cellular protein catabolic process	traceable author statement // not recorded // inferred from electronic annotation // ---	GO:0005615 // GO:0005764 // GO:0005615 // GO:0005764 // GO:0005764	extracellular space // lysosome // extracellular space // lysosome // lysosome	not recorded // not recorded // --- // --- // inferred from electronic annotation	GO:0004197 // GO:0008233 // GO:0008234 // GO:0016787
TC1000011501.hg.1	11.7564	14.504	11.5485	12.7439		2.74758	6.7159		1.19539	2.29007		12.1374	13.4404	11.7919	13.2301		1.30292	2.46728		1.43814	2.70971		NM_001143973	TCTN3	tectonic family member 3	10q24.1	NM_001143973	RefSeq	Homo sapiens tectonic family member 3 (TCTN3), transcript variant 2, mRNA.	100	100	0	---	FALSE	Hs.438991	adrenal gland| ascites| bladder| blood| bone| bone marrow| brain| cervix| connective tissue| ear| embryonic tissue| esophagus| eye| heart| intestine| kidney| larynx| liver| lung| lymph| lymph node| mammary gland| mouth| muscle| ovary| pancreas| parathyroid| pharynx| placenta| prostate| salivary gland| skin| spleen| stomach| testis| thymus| thyroid| tonsil| trachea| uterus| vascular|adrenal tumor|…	chr10	-	95663396	95694143	NM_001143973	Q6NUS6	GO:0006915 // GO:0006996 // GO:0007224 // GO:0060271 // GO:0030030 // GO:0060271	apoptotic process // organelle organization // smoothened signaling pathway // cilium morphogenesis // cell projection organization // cilium morphogenesis	inferred from electronic annotation // traceable author statement // inferred from mutant phenotype // inferred from sequence or structural similarity // inferred from electronic annotation // inferred from electronic annotation	GO:0016021 // GO:0060170 // GO:0070062 // GO:0016020	integral component of membrane // ciliary membrane // extracellular exosome // membrane	inferred from electronic annotation // traceable author statement // inferred from direct assay // inferred from electronic annotation	---
TC1100009110.hg.1	6.66846	9.40112	8.41835	10.9551		2.73266	6.64678		2.53679	5.80296		7.02745	8.00519	8.13839	10.4778		0.977741	1.96938		2.33936	5.06077		NM_006169	NNMT	nicotinamide N-methyltransferase	11q23.1	NM_006169	RefSeq	Homo sapiens nicotinamide N-methyltransferase (NNMT), mRNA.	100	100	0	---	FALSE	Hs.503911	adipose tissue| adrenal gland| ascites| bone| bone marrow| brain| cervix| connective tissue| embryonic tissue| eye| heart| intestine| kidney| liver| lung| lymph node| mammary gland| mouth| muscle| nerve| ovary| pancreas| parathyroid| pharynx| placenta| prostate| salivary gland| skin| spleen| stomach| testis| thymus| trachea| umbilical cord| uterus| vascular|adrenal tumor| bladder carcinoma| breas…	chr11	+	114257787	114313285	NM_006169	P40261	GO:0006805 // GO:0010243 // GO:0031100 // GO:0032259 // GO:0042493 // GO:0044281 // GO:0032259	xenobiotic metabolic process // response to organonitrogen compound // organ regeneration // methylation // response to drug // small molecule metabolic process // methylation	traceable author statement // inferred from electronic annotation // inferred from electronic annotation // traceable author statement // inferred from electronic annotation // traceable author statement // inferred from electronic annotation	GO:0005829 // GO:0005737 // GO:0005829	cytosol // cytoplasm // cytosol	traceable author statement // inferred from electronic annotation // inferred from electronic annotation	GO:0008112 // GO:0008112 // GO:0008168 // GO:0016740
[truncated: 21,236 more rows]
[truncated: 12 more columns]
