# Supplementary material for: Molecular Biological Comparison of Dental Pulp- and Apical Papilla-Derived Stem Cells
Source: Int J Mol Sci. 2022 Feb 27;23(5):2615. doi: 10.3390/ijms23052615 (PMC8910327; doi:10.3390/ijms23052615)
Supplement: Supplementary file 1 [file ijms-23-02615-s001.zip › Supplementary File 2/206/Results/P206_Excel formulas_single comparisons.xlsx]

## Sheet: P206_Affymetrix Result_SST-RMA
Probe Set ID	P206_01_DPSC_10-FBS_D1_log2 Signal	P206_02_DPSC_10-FBS_D14_log2 Signal	P206_03_DPSC_SP_D1_log2 Signal	P206_04_DPSC_SP_D14_log2 Signal		Sig log ratio_10-FBS_D14 vs 10-FBS_D1	Fold Change_10-FBS_D14 vs 10-FBS_D1		Sig log ratio_SP_D14 vs SP_D1	Fold Change_SP_D14 vs SP_D1		P206_05_SCAP_10-FBS_D1_log2 Signal	P206_06_SCAP_10-FBS_D14_log2 Signal	P206_07_SCAP_SP_D1_log2 Signal	P206_08_SCAP_SP_D14_log2 Signal		Sig log ratio_SCAP_10-FBS_D14 vs SCAP_10-FBS_D1	Fold Change_10-FBS_D14 vs 10-FBS_D1		Sig log ratio_SCAP_SP_D14 vs SCAP_SP_D1	Fold Change_SP_D14 vs SP_D1		Gene Accession	Gene Symbol	Gene Description	Cytoband	mRNA Accession	mRNA Source	mRna - Description	mRNA Assignment Score	mRNA Assignment Coverage	mRNA - Direct Probes	mRNA - Possible Probes	mRNA - xhyb	UniGene ID	UniGene Expression Information	Chromosome	Strand	Start	Stop	SwissProt mRna Accession	SwissProt accession	GO Biological Process ID	GO Biological Process Term	GO Biological Process Evidence	GO Cellular Component ID	GO Cellular Component Term	GO Cellular Component Evidence	GO Molecular Function ID
TC0100006437.hg.1	5.7072	5.50172	5.55731	5.39173	.	-0.205479	-1.15307	.	-0.165582	-1.12162		5.6863	4.89722	5.35069	5.55946	.	-0.789088	-1.72798	.	0.20877	1.1557		NM_001005484	OR4F5	olfactory receptor, family 4, subfamily F, member 5	1p36.33	NM_001005484	RefSeq	Homo sapiens olfactory receptor, family 4, subfamily F, member 5 (OR4F5), mRNA.	100	100	0	---	FALSE	Hs.554500	---	chr1	+	69091	70008	NM_001005484	Q8NH21	GO:0007186 // GO:0050907 // GO:0050911 // GO:0007165 // GO:0007186 // GO:0007186 // GO:0007608 // GO:0050896 // GO:0050907	G-protein coupled receptor signaling pathway // detection of chemical stimulus involved in sensory perception // detection of chemical stimulus involved in sensory perception of smell // signal transduction // G-protein coupled receptor signaling pathway // G-protein coupled receptor signaling pathway // sensory perception of smell // response to stimulus // detection of chemical stimulus involve…	not recorded // not recorded // inferred from electronic annotation // inferred from electronic annotation // --- // inferred from electronic annotation // inferred from electronic annotation // inferred from electronic annotation // ---	GO:0005886 // GO:0016021 // GO:0005886 // GO:0016020 // GO:0016021 // GO:0016021	plasma membrane // integral component of membrane // plasma membrane // membrane // integral component of membrane // integral component of membrane	traceable author statement // not recorded // inferred from electronic annotation // inferred from electronic annotation // --- // inferred from electronic annotation	GO:0004888 // GO:0004930 // GO:0004984 // GO:0004871 // GO:0004888
TC0100006476.hg.1	6.94174	7.08226	6.94442	7.1566	.	0.140517	1.1023	.	0.212173	1.15843		7.11399	7.43555	7.52186	7.06145	.	0.321568	1.24969	.	-0.460406	-1.37593		NM_152486	SAMD11	sterile alpha motif domain containing 11	1p36.33	NM_152486	RefSeq	Homo sapiens sterile alpha motif domain containing 11 (SAMD11), mRNA.	100	100	0	---	FALSE	Hs.335293	ascites| blood| bone| brain| cervix| embryonic tissue| eye| intestine| kidney| liver| lung| mammary gland| muscle| ovary| pancreas| placenta| prostate| salivary gland| skin| stomach| testis| thymus| uterus| breast (mammary gland) tumor| cervical tumor| chondrosarcoma| gastrointestinal tumor| germ cell tumor| glioma| head and neck tumor| kidney tumor| lung tumor| non-neoplasia| normal| pancreatic …	chr1	+	924880	944581	NM_152486	Q96NU1	GO:0000122 // GO:1903506	negative regulation of transcription from RNA polymerase II promoter // regulation of nucleic acid-templated transcription	inferred from electronic annotation // inferred from electronic annotation	GO:0005634	nucleus	inferred from electronic annotation	GO:0032093 // GO:0042731 // GO:0043621 // GO:0003713
TC0100006479.hg.1	7.70528	7.41865	7.75917	7.47438	.	-0.286634	-1.21979	.	-0.284789	-1.21823		7.61025	7.35865	7.62692	7.62711	.	-0.251603	-1.19053	.	0.000191	1.00013		NM_198317	KLHL17	kelch-like family member 17	1p36.33	NM_198317	RefSeq	Homo sapiens kelch-like family member 17 (KLHL17), mRNA.	100	100	0	---	FALSE	Hs.109212	ascites| bone| bone marrow| brain| cervix| connective tissue| embryonic tissue| eye| intestine| kidney| lung| lymph node| mouth| pharynx| salivary gland| skin| stomach| testis| thymus| uterus| vascular| chondrosarcoma| colorectal tumor| gastrointestinal tumor| head and neck tumor| leukemia| lymphoma| normal| primitive neuroectodermal tumor of the CNS| skin tumor| uterine tumor| fetus| adult	chr1	+	960587	965719	NM_198317	Q6TDP4	GO:0007420 // GO:0016567 // GO:0016567 // GO:0030036 // GO:0030036 // GO:0007420 // GO:0007420 // GO:0016567 // GO:0030036 // GO:0030036	brain development // protein ubiquitination // protein ubiquitination // actin cytoskeleton organization // actin cytoskeleton organization // brain development // brain development // protein ubiquitination // actin cytoskeleton organization // actin cytoskeleton organization	not recorded // not recorded // inferred from electronic annotation // not recorded // inferred from sequence or structural similarity // --- // inferred from electronic annotation // --- // --- // inferred from electronic annotation	GO:0005615 // GO:0014069 // GO:0015629 // GO:0015629 // GO:0030054 // GO:0031463 // GO:0032839 // GO:0043025 // GO:0045211 // GO:0005886 // GO:0015629 // GO:0015629 // GO:0016020 // GO:0031463 // GO:0032839 // GO:0032839 // GO:0045202	extracellular space // postsynaptic density // actin cytoskeleton // actin cytoskeleton // cell junction // Cul3-RING ubiquitin ligase complex // dendrite cytoplasm // neuronal cell body // postsynaptic membrane // plasma membrane // actin cytoskeleton // actin cytoskeleton // membrane // Cul3-RING ubiquitin ligase complex // dendrite cytoplasm // dendrite cytoplasm // synapse	inferred from direct assay // inferred from electronic annotation // not recorded // inferred from sequence or structural similarity // inferred from electronic annotation // not recorded // not recorded // inferred from electronic annotation // inferred from electronic annotation // inferred from electronic annotation // --- // inferred from electronic annotation // inferred from electronic anno…	GO:0004842 // GO:0031208 // GO:0032947 // GO:0051015 // GO:0003779 // GO:0004842 // GO:0032947 // GO:0051015 // GO:0051015
TC0100006480.hg.1	5.96658	5.88344	6.36993	5.88625	.	-0.08314	-1.05932	.	-0.483681	-1.39831		6.53919	5.49327	6.10959	5.86775	.	-1.04592	-2.06468	.	-0.241846	-1.1825		NM_001160184	PLEKHN1	pleckstrin homology domain containing, family N member 1	1p36.33	NM_001160184	RefSeq	Homo sapiens pleckstrin homology domain containing, family N member 1 (PLEKHN1), transcript variant 2, mRNA.	100	100	0	---	FALSE	Hs.528691	embryonic tissue| intestine| lung| mammary gland| thyroid| breast (mammary gland) tumor| head and neck tumor| lung tumor| normal|embryoid body| blastocyst| adult	chr1	+	966497	975865	NM_001160184	Q494U1	---	---	---	GO:0005886 // GO:0016020	plasma membrane // membrane	inferred from electronic annotation // inferred from electronic annotation	GO:0005515
TC0100006483.hg.1	6.55305	6.83538	6.77791	6.94564	.	0.282333	1.21616	.	0.167722	1.12328		6.9528	6.82719	7.25444	6.80196	.	-0.125612	-1.09097	.	-0.45248	-1.36839		NM_005101	ISG15	ISG15 ubiquitin-like modifier	1p36.33	NM_005101	RefSeq	Homo sapiens ISG15 ubiquitin-like modifier (ISG15), mRNA.	100	100	0	---	FALSE	Hs.458485	adrenal gland| ascites| blood| bone| brain| cervix| connective tissue| embryonic tissue| esophagus| eye| heart| intestine| kidney| larynx| liver| lung| lymph| mammary gland| mouth| ovary| pancreas| placenta| prostate| salivary gland| skin| testis| thymus| uterus| breast (mammary gland) tumor| cervical tumor| chondrosarcoma| colorectal tumor| esophageal tumor| gastrointestinal tumor| germ cell tum…	chr1	+	1001138	1014541	NM_005101	P05161	GO:0006281 // GO:0016032 // GO:0019221 // GO:0019941 // GO:0019985 // GO:0031397 // GO:0032020 // GO:0032020 // GO:0032480 // GO:0032649 // GO:0034340 // GO:0042742 // GO:0045071 // GO:0045087 // GO:0045648 // GO:0051607 // GO:0060337 // GO:0002376 // GO:0045087 // GO:0051607	DNA repair // viral process // cytokine-mediated signaling pathway // modification-dependent protein catabolic process // translesion synthesis // negative regulation of protein ubiquitination // ISG15-protein conjugation // ISG15-protein conjugation // negative regulation of type I interferon production // regulation of interferon-gamma production // response to type I interferon // defense resp…	traceable author statement // inferred from electronic annotation // traceable author statement // inferred from electronic annotation // traceable author statement // inferred from direct assay // inferred from direct assay // inferred from mutant phenotype // traceable author statement // inferred from mutant phenotype // inferred from direct assay // inferred from mutant phenotype // inferred …	GO:0005576 // GO:0005654 // GO:0005829 // GO:0005576 // GO:0005737	extracellular region // nucleoplasm // cytosol // extracellular region // cytoplasm	inferred from direct assay // traceable author statement // traceable author statement // inferred from electronic annotation // inferred from electronic annotation	GO:0005515 // GO:0031386
TC0100006486.hg.1	7.32232	7.52364	7.28419	7.3316	.	0.201327	1.14976	.	0.047411	1.03341		7.16397	7.1956	6.73426	7.03652	.	0.031632	1.02217	.	0.302259	1.23307		NM_001305275	AGRN	agrin	1p36.33	NM_001305275	RefSeq	Homo sapiens agrin (AGRN), transcript variant 1, mRNA.	100	100	0	---	FALSE	Hs.273330	ascites| bone| brain| cervix| connective tissue| embryonic tissue| eye| heart| intestine| kidney| larynx| liver| lung| lymph node| mammary gland| nerve| ovary| pancreas| parathyroid| pituitary gland| placenta| prostate| skin| spleen| stomach| testis| thyroid| trachea| uterus| vascular| bladder carcinoma| breast (mammary gland) tumor| cervical tumor| chondrosarcoma| colorectal tumor| gastrointesti…	chr1	+	1020123	1056119	NM_001305275	O00468	GO:0001523 // GO:0005975 // GO:0006024 // GO:0006027 // GO:0007009 // GO:0007165 // GO:0007213 // GO:0007268 // GO:0007411 // GO:0007528 // GO:0007603 // GO:0010469 // GO:0030198 // GO:0030203 // GO:0030204 // GO:0043113 // GO:0043113 // GO:0043525 // GO:0043547 // GO:0044281 // GO:0045162 // GO:0045213 // GO:0045887 // GO:0045944 // GO:0050808 // GO:0051491 // GO:0007213 // GO:0007275 // GO:0008…	retinoid metabolic process // carbohydrate metabolic process // glycosaminoglycan biosynthetic process // glycosaminoglycan catabolic process // plasma membrane organization // signal transduction // G-protein coupled acetylcholine receptor signaling pathway // synaptic transmission // axon guidance // neuromuscular junction development // phototransduction, visible light // regulation of recepto…	traceable author statement // traceable author statement // traceable author statement // traceable author statement // inferred from electronic annotation // traceable author statement // traceable author statement // inferred from electronic annotation // traceable author statement // inferred from electronic annotation // traceable author statement // inferred from electronic annotation // tra…	GO:0005576 // GO:0005605 // GO:0005615 // GO:0005737 // GO:0005796 // GO:0005886 // GO:0005886 // GO:0009986 // GO:0016021 // GO:0030054 // GO:0031012 // GO:0031012 // GO:0043202 // GO:0045202 // GO:0070062 // GO:0005576 // GO:0005578 // GO:0005604 // GO:0005886 // GO:0016020 // GO:0045202 // GO:0005605	extracellular region // basal lamina // extracellular space // cytoplasm // Golgi lumen // plasma membrane // plasma membrane // cell surface // integral component of membrane // cell junction // extracellular matrix // extracellular matrix // lysosomal lumen // synapse // extracellular exosome // extracellular region // proteinaceous extracellular matrix // basement membrane // plasma membrane /…	traceable author statement // inferred from direct assay // inferred from electronic annotation // inferred from direct assay // traceable author statement // inferred from direct assay // traceable author statement // inferred from electronic annotation // inferred from electronic annotation // inferred from electronic annotation // inferred from direct assay // traceable author statement // tra…	GO:0002162 // GO:0005200 // GO:0005509 // GO:0005515 // GO:0030548 // GO:0033691 // GO:0035374 // GO:0043236 // GO:0043395 // GO:0043236 // GO:0003674
TC0100006490.hg.1	4.50633	4.18839	4.62342	4.57764	.	-0.317936	-1.24655	.	-0.045776	-1.03224		4.58912	4.50873	4.47518	4.57881	.	-0.080388	-1.0573	.	0.103631	1.07447		NR_038869	LINC01342	long intergenic non-protein coding RNA 1342	1p36.33	NR_038869	RefSeq	Homo sapiens long intergenic non-protein coding RNA 1342 (LINC01342), long non-coding RNA.	100	100	0	---	FALSE	Hs.680488	blood| normal| adult	chr1	+	1137017	1144056	---	---	---	---	---	---	---	---	---
TC0100006492.hg.1	6.31726	6.5195	6.58008	6.39075	.	0.202248	1.15049	.	-0.189338	-1.14024		6.3458	6.43884	6.50106	6.46483	.	0.093044	1.06662	.	-0.036228	-1.02543		NM_001130045	TTLL10	tubulin tyrosine ligase-like family member 10	1p36.33	NM_001130045	RefSeq	Homo sapiens tubulin tyrosine ligase-like family member 10 (TTLL10), transcript variant 1, mRNA.	100	100	0	---	FALSE	Hs.454835	brain| intestine| kidney| lung| muscle| pharynx| testis| colorectal tumor| germ cell tumor| head and neck tumor| normal| soft tissue/muscle tissue tumor| fetus| adult	chr1	+	1173884	1197935	NM_001130045	Q6ZVT0	GO:0018094 // GO:0006464	protein polyglycylation // cellular protein modification process	inferred from direct assay // inferred from electronic annotation	---	---	---	GO:0005515 // GO:0005524 // GO:0070735 // GO:0000166
TC0100006494.hg.1	8.94581	7.8584	9.08516	8.77758	.	-1.0874	-2.12491	.	-0.30758	-1.23763		9.20817	9.04472	9.07828	8.76334	.	-0.163453	-1.11996	.	-0.314942	-1.24396		NM_080605	B3GALT6	UDP-Gal:betaGal beta 1,3-galactosyltransferase 6	1p36.33	NM_080605	RefSeq	Homo sapiens UDP-Gal:betaGal beta 1,3-galactosyltransferase polypeptide 6 (B3GALT6), mRNA.	100	100	0	---	FALSE	Hs.284284	adipose tissue| bladder| blood| bone| bone marrow| brain| connective tissue| embryonic tissue| esophagus| eye| heart| intestine| kidney| liver| lung| lymph| lymph node| mammary gland| ovary| pancreas| pituitary gland| placenta| prostate| skin| spleen| testis| thymus| uterus| bladder carcinoma| breast (mammary gland) tumor| chondrosarcoma| colorectal tumor| esophageal tumor| germ cell tumor| gliom…	chr1	+	1232249	1235041	NM_080605	Q499Z2	GO:0005975 // GO:0006024 // GO:0006486 // GO:0015012 // GO:0030203 // GO:0030204 // GO:0030206 // GO:0044281	carbohydrate metabolic process // glycosaminoglycan biosynthetic process // protein glycosylation // heparan sulfate proteoglycan biosynthetic process // glycosaminoglycan metabolic process // chondroitin sulfate metabolic process // chondroitin sulfate biosynthetic process // small molecule metabolic process	traceable author statement // inferred from mutant phenotype // inferred from electronic annotation // inferred from electronic annotation // traceable author statement // traceable author statement // inferred from electronic annotation // traceable author statement	GO:0000139 // GO:0005797 // GO:0016020 // GO:0016021 // GO:0032580 // GO:0005794 // GO:0016020	Golgi membrane // Golgi medial cisterna // membrane // integral component of membrane // Golgi cisterna membrane // Golgi apparatus // membrane	traceable author statement // inferred from direct assay // inferred from direct assay // inferred from electronic annotation // inferred from electronic annotation // inferred from electronic annotation // inferred from electronic annotation	GO:0008499 // GO:0035250 // GO:0047220 // GO:0008378 // GO:0016740 // GO:0016757
TC0100006497.hg.1	5.04425	5.71561	5.32755	5.55154	.	0.671365	1.59258	.	0.223985	1.16796		5.60414	5.44396	5.16798	5.20104	.	-0.160172	-1.11742	.	0.033061	1.02318		NM_001130413	SCNN1D	sodium channel, non voltage gated 1 delta subunit	1p36.3-p36.2	NM_001130413	RefSeq	Homo sapiens sodium channel, non voltage gated 1 delta subunit (SCNN1D), transcript variant 1, mRNA.	100	100	0	---	FALSE	Hs.512681	bone| brain| embryonic tissue| eye| heart| kidney| lung| mammary gland| ovary| pancreas| placenta| skin| spleen| stomach| testis| thymus| breast (mammary gland) tumor| chondrosarcoma| gastrointestinal tumor| germ cell tumor| glioma| leukemia| lung tumor| normal| ovarian tumor| skin tumor| fetus| adult	chr1	+	1280436	1292029	NM_001130413	P51172	GO:0006814 // GO:0034220 // GO:0035725 // GO:0035725 // GO:0050896 // GO:0050909 // GO:0055085 // GO:0006810 // GO:0006811 // GO:0006814	sodium ion transport // ion transmembrane transport // sodium ion transmembrane transport // sodium ion transmembrane transport // response to stimulus // sensory perception of taste // transmembrane transport // transport // ion transport // sodium ion transport	traceable author statement // traceable author statement // inferred from electronic annotation // traceable author statement // inferred from electronic annotation // inferred from electronic annotation // traceable author statement // inferred from electronic annotation // inferred from electronic annotation // inferred from electronic annotation	GO:0005886 // GO:0005886 // GO:0015629 // GO:0016020 // GO:0016021 // GO:0005886 // GO:0016020	plasma membrane // plasma membrane // actin cytoskeleton // membrane // integral component of membrane // plasma membrane // membrane	inferred from direct assay // traceable author statement // inferred from direct assay // inferred from direct assay // inferred from electronic annotation // inferred from electronic annotation // inferred from electronic annotation	GO:0005515 // GO:0015280 // GO:0005272 // GO:0015280
TC0100006499.hg.1	7.7521	7.96079	7.91563	8.25807	.	0.208692	1.15564	.	0.34244	1.2679		8.06942	8.38827	8.00634	8.23076	.	0.318852	1.24734	.	0.224425	1.16831		NM_153339	PUSL1	pseudouridylate synthase-like 1	1p36.33	NM_153339	RefSeq	Homo sapiens pseudouridylate synthase-like 1 (PUSL1), mRNA.	100	100	0	---	FALSE	Hs.400659	blood| bone| brain| cervix| embryonic tissue| esophagus| eye| heart| intestine| kidney| liver| lung| mammary gland| muscle| ovary| pancreas| placenta| prostate| skin| stomach| uterus| breast (mammary gland) tumor| cervical tumor| chondrosarcoma| esophageal tumor| gastrointestinal tumor| germ cell tumor| kidney tumor| lung tumor| normal| ovarian tumor| pancreatic tumor| primitive neuroectodermal t…	chr1	+	1308567	1311677	NM_153339	Q8N0Z8	GO:0001522 // GO:0008033 // GO:0009451	pseudouridine synthesis // tRNA processing // RNA modification	inferred from electronic annotation // inferred from electronic annotation // inferred from electronic annotation	GO:0043231	intracellular membrane-bounded organelle	inferred from direct assay	GO:0003723 // GO:0009982 // GO:0016853
TC0100006501.hg.1	8.96404	8.14386	8.6502	8.33781	.	-0.820172	-1.76562	.	-0.312389	-1.24176		9.05314	8.42706	9.10426	8.08436	.	-0.626081	-1.54337	.	-1.0199	-2.02778		NM_001029885	CPTP	ceramide-1-phosphate transfer protein	1p36.33	NM_001029885	RefSeq	Homo sapiens ceramide-1-phosphate transfer protein (CPTP), mRNA.	100	100	0	---	FALSE	Hs.515689	adipose tissue| bone| brain| cervix| embryonic tissue| eye| intestine| kidney| liver| lung| mammary gland| muscle| nerve| ovary| pancreas| placenta| prostate| skin| spleen| stomach| testis| thymus| uterus| breast (mammary gland) tumor| cervical tumor| chondrosarcoma| colorectal tumor| gastrointestinal tumor| germ cell tumor| glioma| kidney tumor| liver tumor| lung tumor| lymphoma| normal| pancrea…	chr1	+	1324756	1328897	NM_001029885	Q5TA50	GO:0006665 // GO:0006687 // GO:0044281 // GO:0046836 // GO:1902389 // GO:0006810 // GO:0006869 // GO:0046836	sphingolipid metabolic process // glycosphingolipid metabolic process // small molecule metabolic process // glycolipid transport // ceramide 1-phosphate transport // transport // lipid transport // glycolipid transport	traceable author statement // traceable author statement // traceable author statement // inferred from direct assay // inferred from direct assay // inferred from electronic annotation // inferred from electronic annotation // inferred from electronic annotation	GO:0005634 // GO:0005640 // GO:0005730 // GO:0005737 // GO:0005794 // GO:0005829 // GO:0005886 // GO:0010008 // GO:0005634 // GO:0005737 // GO:0005768 // GO:0005829 // GO:0016020	nucleus // nuclear outer membrane // nucleolus // cytoplasm // Golgi apparatus // cytosol // plasma membrane // endosome membrane // nucleus // cytoplasm // endosome // cytosol // membrane	inferred from direct assay // inferred from electronic annotation // inferred from direct assay // inferred from direct assay // inferred from electronic annotation // traceable author statement // inferred from electronic annotation // inferred from electronic annotation // inferred from electronic annotation // inferred from electronic annotation // inferred from electronic annotation // inferr…	GO:0005543 // GO:0005548 // GO:0051861 // GO:1902387 // GO:1902388 // GO:0008289 // GO:0017089
TC0100006502.hg.1	5.15174	5.16698	4.70359	4.981	.	0.015243	1.01062	.	0.277407	1.21201		5.16989	5.08885	5.09736	5.00186	.	-0.081048	-1.05779	.	-0.095505	-1.06844		NM_152228	TAS1R3	taste receptor, type 1, member 3	1p36.33	NM_152228	RefSeq	Homo sapiens taste receptor, type 1, member 3 (TAS1R3), mRNA.	100	100	0	---	FALSE	Hs.74375	bone marrow| brain| eye| intestine| liver| lung| lymph node| muscle| ovary| pancreas| pituitary gland| placenta| prostate| skin| testis| thyroid| uterus| chondrosarcoma| colorectal tumor| gastrointestinal tumor| germ cell tumor| glioma| head and neck tumor| liver tumor| non-neoplasia| normal| ovarian tumor| pancreatic tumor| primitive neuroectodermal tumor of the CNS| prostate cancer| soft tissue…	chr1	+	1331314	1335306	NM_152228	Q7RTX0	GO:0001582 // GO:0007186 // GO:0050916 // GO:0050917 // GO:0007165 // GO:0007186 // GO:0050896 // GO:0050909 // GO:0050916 // GO:0050917	detection of chemical stimulus involved in sensory perception of sweet taste // G-protein coupled receptor signaling pathway // sensory perception of sweet taste // sensory perception of umami taste // signal transduction // G-protein coupled receptor signaling pathway // response to stimulus // sensory perception of taste // sensory perception of sweet taste // sensory perception of umami taste	inferred from direct assay // inferred by curator // inferred from direct assay // inferred from direct assay // inferred from electronic annotation // inferred from electronic annotation // inferred from electronic annotation // inferred from electronic annotation // inferred from electronic annotation // inferred from electronic annotation	GO:0005886 // GO:0016021 // GO:1903767 // GO:0005886 // GO:0016020 // GO:0016021	plasma membrane // integral component of membrane // sweet taste receptor complex // plasma membrane // membrane // integral component of membrane	traceable author statement // inferred by curator // inferred from direct assay // inferred from electronic annotation // inferred from electronic annotation // inferred from electronic annotation	GO:0008527 // GO:0033041 // GO:0046982 // GO:0004871 // GO:0004930 // GO:0008527
TC0100006514.hg.1	5.01429	4.71025	4.96153	4.8369	.	-0.304042	-1.2346	.	-0.124624	-1.09022		4.84819	4.60445	4.9292	5.01144	.	-0.243744	-1.18406	.	0.082248	1.05867		NM_001146685	TMEM88B	transmembrane protein 88B	1p36.33	NM_001146685	RefSeq	Homo sapiens transmembrane protein 88B (TMEM88B), mRNA.	100	100	0	---	FALSE	Hs.729765	normal	chr1	+	1426128	1427787	NM_001146685	A6NKF7	---	---	---	GO:0016021 // GO:0016020	integral component of membrane // membrane	inferred from electronic annotation // inferred from electronic annotation	---
TC0100006516.hg.1	6.65451	7.56799	7.02719	7.38689	.	0.913485	1.88359	.	0.359698	1.28316		6.3936	6.70289	6.52618	6.77644	.	0.309297	1.2391	.	0.250258	1.18942		NM_022834	VWA1	von Willebrand factor A domain containing 1	1p36.33	NM_022834	RefSeq	Homo sapiens von Willebrand factor A domain containing 1 (VWA1), transcript variant 1, mRNA.	100	100	0	---	FALSE	Hs.449009	ascites| bone| brain| connective tissue| embryonic tissue| eye| heart| intestine| kidney| larynx| liver| lung| lymph| mammary gland| mouth| ovary| pancreas| parathyroid| placenta| prostate| skin| stomach| testis| thymus| uterus| breast (mammary gland) tumor| chondrosarcoma| colorectal tumor| gastrointestinal tumor| germ cell tumor| glioma| head and neck tumor| leukemia| liver tumor| lung tumor| l…	chr1	+	1434861	1442882	NM_022834	Q6PCB0	GO:0030198 // GO:0048266	extracellular matrix organization // behavioral response to pain	inferred from electronic annotation // inferred from electronic annotation	GO:0005604 // GO:0005614 // GO:0005615 // GO:0070062 // GO:0005576 // GO:0005578	basement membrane // interstitial matrix // extracellular space // extracellular exosome // extracellular region // proteinaceous extracellular matrix	inferred from electronic annotation // inferred from electronic annotation // inferred from direct assay // inferred from direct assay // inferred from electronic annotation // inferred from electronic annotation	GO:0042802
TC0100006517.hg.1	5.00829	4.81379	5.20815	3.74352	.	-0.194498	-1.14433	.	-1.46463	-2.75993		4.75049	4.51359	4.90856	4.12964	.	-0.236906	-1.17846	.	-0.77892	-1.71585		NM_001039211	ATAD3C	ATPase family, AAA domain containing 3C	1p36.33	NM_001039211	RefSeq	Homo sapiens ATPase family, AAA domain containing 3C (ATAD3C), mRNA.	100	100	0	---	FALSE	Hs.724767	brain| embryonic tissue| kidney| lung| mammary gland| ovary| pancreas| lung tumor| non-neoplasia| normal| pancreatic tumor| primitive neuroectodermal tumor of the CNS| fetus| adult	chr1	+	1449689	1470158	NM_001039211	Q5T2N8	---	---	---	---	---	---	GO:0005524 // GO:0000166
TC0100006524.hg.1	7.2469	7.70452	7.06811	7.8281	.	0.457623	1.37328	.	0.759989	1.69348		7.35731	7.91614	7.29967	7.33451	.	0.558831	1.47308	.	0.034839	1.02444		NM_001170686	MIB2	mindbomb E3 ubiquitin protein ligase 2	1p36.33	NM_001170686	RefSeq	Homo sapiens mindbomb E3 ubiquitin protein ligase 2 (MIB2), transcript variant 2, mRNA.	100	100	0	---	FALSE	Hs.135805 // Hs.593430	adipose tissue| adrenal gland| ascites| blood| bone| bone marrow| brain| cervix| connective tissue| embryonic tissue| esophagus| eye| heart| intestine| kidney| lung| lymph| mammary gland| mouth| muscle| nerve| ovary| pancreas| parathyroid| pituitary gland| placenta| prostate| salivary gland| skin| spleen| stomach| testis| thymus| thyroid| trachea| uterus|adrenal tumor| breast (mammary gland) tumo…	chr1	+	1615415	1630610	NM_001170686	Q96AX9	GO:0007219 // GO:0016567 // GO:0016567 // GO:0043123 // GO:0016567	Notch signaling pathway // protein ubiquitination // protein ubiquitination // positive regulation of I-kappaB kinase/NF-kappaB signaling // protein ubiquitination	inferred from electronic annotation // not recorded // inferred from electronic annotation // inferred from mutant phenotype // ---	GO:0000151 // GO:0005737 // GO:0005769 // GO:0005737 // GO:0005737 // GO:0005768	ubiquitin ligase complex // cytoplasm // early endosome // cytoplasm // cytoplasm // endosome	inferred from electronic annotation // not recorded // inferred from electronic annotation // --- // inferred from electronic annotation // inferred from electronic annotation	GO:0003779 // GO:0004842 // GO:0004871 // GO:0005515 // GO:0008270 // GO:0016874 // GO:0061630 // GO:0004842 // GO:0004842 // GO:0046872
TC0100006540.hg.1	5.73772	5.93501	5.92892	5.30779	.	0.197288	1.14654	.	-0.621128	-1.53808		6.11871	6.42176	5.96642	5.80222	.	0.303043	1.23374	.	-0.164197	-1.12054		NM_138705	CALML6	calmodulin-like 6	1p36.33	NM_138705	RefSeq	Homo sapiens calmodulin-like 6 (CALML6), mRNA.	100	100	0	---	FALSE	Hs.85902	eye| muscle| nerve| stomach| normal| fetus| adult	chr1	+	1914827	1917296	NM_138705	Q8TD86	---	---	---	GO:0005634 // GO:0005737	nucleus // cytoplasm	inferred from electronic annotation // inferred from electronic annotation	GO:0005509 // GO:0046872
TC0100006548.hg.1	4.52054	4.75369	4.41396	4.56698	.	0.233146	1.1754	.	0.153018	1.11189		4.60594	4.54339	4.53336	4.66583	.	-0.062557	-1.04432	.	0.13247	1.09617		NM_000815	GABRD	gamma-aminobutyric acid (GABA) A receptor, delta	1p36.3	NM_000815	RefSeq	Homo sapiens gamma-aminobutyric acid (GABA) A receptor, delta (GABRD), mRNA.	100	100	0	---	FALSE	Hs.113882	brain| heart| kidney| mammary gland| nerve| pancreas| testis| germ cell tumor| glioma| kidney tumor| non-neoplasia| normal| pancreatic tumor| fetus| adult	chr1	+	2019324	2030753	NM_000815	O14764	GO:0006810 // GO:0007165 // GO:0007268 // GO:0042391 // GO:0050877 // GO:1902476 // GO:0006810 // GO:0006811 // GO:0006821 // GO:0007268 // GO:0007268 // GO:0042391 // GO:0050877 // GO:1902476 // GO:0007165 // GO:0034220	transport // signal transduction // synaptic transmission // regulation of membrane potential // neurological system process // chloride transmembrane transport // transport // ion transport // chloride transport // synaptic transmission // synaptic transmission // regulation of membrane potential // neurological system process // chloride transmembrane transport // signal transduction // ion tra…	traceable author statement // traceable author statement // not recorded // not recorded // not recorded // not recorded // inferred from electronic annotation // inferred from electronic annotation // inferred from electronic annotation // --- // inferred from electronic annotation // --- // --- // --- // inferred from electronic annotation // inferred from electronic annotation	GO:0005887 // GO:0030054 // GO:0034707 // GO:0043005 // GO:0045202 // GO:0045211 // GO:1902711 // GO:0005886 // GO:0016020 // GO:0016021 // GO:0043005 // GO:0045202 // GO:0045202 // GO:1902711	integral component of plasma membrane // cell junction // chloride channel complex // neuron projection // synapse // postsynaptic membrane // GABA-A receptor complex // plasma membrane // membrane // integral component of membrane // neuron projection // synapse // synapse // GABA-A receptor complex	traceable author statement // inferred from electronic annotation // inferred from electronic annotation // not recorded // not recorded // inferred from electronic annotation // not recorded // inferred from electronic annotation // inferred from electronic annotation // inferred from electronic annotation // --- // --- // inferred from electronic annotation // ---	GO:0004890 // GO:0005230 // GO:0005254 // GO:0005515 // GO:0004890 // GO:0005230 // GO:0005230 // GO:0005254 // GO:0005254
TC0100006550.hg.1	6.14514	6.54313	5.42761	6.12909	.	0.39799	1.31767	.	0.701485	1.62618		5.85636	6.96962	5.87699	6.25302	.	1.11326	2.16334	.	0.376026	1.29776		NM_001033581	PRKCZ	protein kinase C, zeta	1p36.33-p36.2	NM_001033581	RefSeq	Homo sapiens protein kinase C, zeta (PRKCZ), transcript variant 2, mRNA.	100	100	0	---	FALSE	Hs.496255	bone| brain| cervix| connective tissue| embryonic tissue| eye| heart| intestine| kidney| liver| lung| lymph| lymph node| mammary gland| mouth| nerve| ovary| pancreas| parathyroid| pituitary gland| placenta| prostate| skin| spleen| stomach| testis| thymus| thyroid| uterus| breast (mammary gland) tumor| cervical tumor| chondrosarcoma| colorectal tumor| gastrointestinal tumor| germ cell tumor| gliom…	chr1	+	2050470	2185395	NM_001033581	Q05513	GO:0000226 // GO:0001954 // GO:0006468 // GO:0006954 // GO:0007165 // GO:0007179 // GO:0007596 // GO:0007616 // GO:0008284 // GO:0008286 // GO:0016477 // GO:0018105 // GO:0030010 // GO:0030168 // GO:0031333 // GO:0031532 // GO:0031584 // GO:0032148 // GO:0032753 // GO:0043066 // GO:0045630 // GO:0046326 // GO:0046627 // GO:0046628 // GO:0047496 // GO:0048010 // GO:0050732 // GO:0051092 // GO:0051…	microtubule cytoskeleton organization // positive regulation of cell-matrix adhesion // protein phosphorylation // inflammatory response // signal transduction // transforming growth factor beta receptor signaling pathway // blood coagulation // long-term memory // positive regulation of cell proliferation // insulin receptor signaling pathway // cell migration // peptidyl-serine phosphorylation …	inferred from electronic annotation // inferred from electronic annotation // inferred from direct assay // inferred from electronic annotation // traceable author statement // traceable author statement // traceable author statement // inferred from electronic annotation // inferred from electronic annotation // inferred from electronic annotation // inferred from electronic annotation // inferr…	GO:0005635 // GO:0005737 // GO:0005768 // GO:0005815 // GO:0005829 // GO:0005886 // GO:0005911 // GO:0005923 // GO:0016020 // GO:0016324 // GO:0016363 // GO:0030054 // GO:0031252 // GO:0031941 // GO:0031982 // GO:0035748 // GO:0043203 // GO:0045121 // GO:0045179 // GO:0048471 // GO:0070062 // GO:0005634 // GO:0005737 // GO:0005829 // GO:0005886 // GO:0005938 // GO:0030054 // GO:0043231 // GO:0043…	nuclear envelope // cytoplasm // endosome // microtubule organizing center // cytosol // plasma membrane // cell-cell junction // bicellular tight junction // membrane // apical plasma membrane // nuclear matrix // cell junction // cell leading edge // filamentous actin // vesicle // myelin sheath abaxonal region // axon hillock // membrane raft // apical cortex // perinuclear region of cytoplasm…	inferred from electronic annotation // traceable author statement // inferred from electronic annotation // inferred from electronic annotation // traceable author statement // traceable author statement // inferred from direct assay // inferred from electronic annotation // traceable author statement // inferred from electronic annotation // inferred from electronic annotation // traceable autho…	GO:0004672 // GO:0004674 // GO:0004674 // GO:0004697 // GO:0005515 // GO:0005524 // GO:0015459 // GO:0019901 // GO:0019904 // GO:0043274 // GO:0043560 // GO:0046872 // GO:0071889 // GO:0000166 // GO:0004672 // GO:0004674 // GO:0004674 // GO:0016301 // GO:0016740
TC0100006565.hg.1	9.79436	9.40424	9.2378	9.27726	.	-0.390118	-1.3105	.	0.039454	1.02772		9.50065	9.33649	9.00854	9.18204	.	-0.16416	-1.12051	.	0.173503	1.12779		NM_003036	SKI	SKI proto-oncogene	1p36.33	NM_003036	RefSeq	Homo sapiens v-ski avian sarcoma viral oncogene homolog (SKI), mRNA.	100	100	0	---	FALSE	Hs.656507	adrenal gland| bone| brain| connective tissue| embryonic tissue| esophagus| eye| heart| intestine| kidney| lung| lymph node| ovary| pancreas| placenta| prostate| skin| stomach| testis| uterus|adrenal tumor| chondrosarcoma| esophageal tumor| gastrointestinal tumor| glioma| kidney tumor| leukemia| lung tumor| non-neoplasia| normal| ovarian tumor| pancreatic tumor| prostate cancer| retinoblastoma| s…	chr1	+	2228695	2310213	NM_003036	P12755	GO:0000122 // GO:0000122 // GO:0000122 // GO:0001843 // GO:0002089 // GO:0006351 // GO:0006367 // GO:0007179 // GO:0007179 // GO:0008283 // GO:0008285 // GO:0009948 // GO:0010467 // GO:0010626 // GO:0014902 // GO:0021772 // GO:0022011 // GO:0030177 // GO:0030326 // GO:0030509 // GO:0030512 // GO:0030512 // GO:0030512 // GO:0030514 // GO:0030514 // GO:0031064 // GO:0032926 // GO:0035019 // GO:0042…	negative regulation of transcription from RNA polymerase II promoter // negative regulation of transcription from RNA polymerase II promoter // negative regulation of transcription from RNA polymerase II promoter // neural tube closure // lens morphogenesis in camera-type eye // transcription, DNA-templated // transcription initiation from RNA polymerase II promoter // transforming growth factor …	inferred from direct assay // inferred from mutant phenotype // traceable author statement // inferred from sequence or structural similarity // inferred from sequence or structural similarity // traceable author statement // traceable author statement // non-traceable author statement // traceable author statement // non-traceable author statement // inferred from direct assay // inferred from s…	GO:0005634 // GO:0005654 // GO:0005667 // GO:0005737 // GO:0005737 // GO:0005813 // GO:0016604 // GO:0016605 // GO:0017053 // GO:0043234 // GO:0005634 // GO:0005667 // GO:0005737 // GO:0005737 // GO:0017053	nucleus // nucleoplasm // transcription factor complex // cytoplasm // cytoplasm // centrosome // nuclear body // PML body // transcriptional repressor complex // protein complex // nucleus // transcription factor complex // cytoplasm // cytoplasm // transcriptional repressor complex	inferred from direct assay // traceable author statement // inferred from sequence or structural similarity // not recorded // inferred from sequence or structural similarity // inferred from direct assay // inferred from direct assay // inferred from direct assay // inferred from sequence or structural similarity // inferred from direct assay // inferred from electronic annotation // inferred fr…	GO:0003682 // GO:0003714 // GO:0003714 // GO:0005515 // GO:0008270 // GO:0019901 // GO:0019904 // GO:0031625 // GO:0046332 // GO:0046811 // GO:0070491 // GO:0046332 // GO:0046811
TC0100006571.hg.1	5.01516	4.80832	4.55948	4.76678	.	-0.20684	-1.15416	.	0.207304	1.15453		4.78456	4.55148	4.98701	4.94009	.	-0.233087	-1.17535	.	-0.046918	-1.03306		hsa_circ_0000009	SKI	Memczak2013 ALT_ACCEPTOR, ALT_DONOR, coding, INTERNAL, intronic best transcript NM_003036	---	hsa_circ_0000009	circbase	Memczak2013 ALT_ACCEPTOR, ALT_DONOR, coding, INTERNAL, intronic best transcript NM_003036	100	100	0	---	FALSE	---	---	chr1	+	2293975	2295038	---	---	---	---	---	---	---	---	---
[truncated: 12 more columns]
