# Supplementary material for: Molecular Biological Comparison of Dental Pulp- and Apical Papilla-Derived Stem Cells
Source: Int J Mol Sci. 2022 Feb 27;23(5):2615. doi: 10.3390/ijms23052615 (PMC8910327; doi:10.3390/ijms23052615)
Supplement: Supplementary file 1 [file ijms-23-02615-s001.zip › Supplementary File 2/229/QC/P228_Report Table.TXT]

File	Threshold Test	apt-free-mem	apt-opt-probe-count	apt-opt-cc-expr-chp-out-dir	apt-opt-qc-groups-file	apt-opt-temp-dir	apt-opt-use-disk	apt-opt-diskCache	apt-opt-set-analysis-name	apt-opt-do-residuals	apt-opt-do-feature-effects	apt-opt-write-sketch	apt-opt-write-profile	bgrd_mean	pm_mean	all_probeset_probesets	all_probeset_atoms	all_probeset_mean	all_probeset_stdev	all_probeset_mad_residual_mean	all_probeset_mad_residual_stdev	all_probeset_rle_mean	all_probeset_rle_stdev	control->affx->bac_spike_probesets	control->affx->bac_spike_atoms	control->affx->bac_spike_mean	control->affx->bac_spike_stdev	control->affx->bac_spike_mad_residual_mean	control->affx->bac_spike_mad_residual_stdev	control->affx->bac_spike_rle_mean	control->affx->bac_spike_rle_stdev	control->affx->ercc->step_probesets	control->affx->ercc->step_atoms	control->affx->ercc->step_mean	control->affx->ercc->step_stdev	control->affx->ercc->step_mad_residual_mean	control->affx->ercc->step_mad_residual_stdev	control->affx->ercc->step_rle_mean	control->affx->ercc->step_rle_stdev	control->affx->polya_spike_probesets	control->affx->polya_spike_atoms	control->affx->polya_spike_mean	control->affx->polya_spike_stdev	control->affx->polya_spike_mad_residual_mean	control->affx->polya_spike_mad_residual_stdev	control->affx->polya_spike_rle_mean	control->affx->polya_spike_rle_stdev	control->bgp->antigenomic_probesets	control->bgp->antigenomic_atoms
P229_01_DPSC_10-FBS_D1_wdh.sst-rma-gene-full	Within Bounds	5446718668	300304	C:\Command_Console\Data\Default [Default]\P229\45246	Clariom_S_Human.r1.qcc	C:/Command_Console/Data/Default [Default]/P229/temp	true	50	sst-rma-gene-full	false	false	false	false	200.410553	648.489258	24351	247934	8.031298	3.455768	0.307696	0.218562	0.304438	0.376761	4	44	11.173335	1.903884	0.050436	0.014246	0.028754	0.022027	30	900	5.193991	0.939928	0.295146	0.081666	0.072758	0.080289	4	44	8.331974	1.584744	0.193849	0.209924	0.067802	0.086039	3	2901
P229_02_DPSC_10-FBS_D14_wdh.sst-rma-gene-full	Within Bounds	5446718668	300304	C:\Command_Console\Data\Default [Default]\P229\45246	Clariom_S_Human.r1.qcc	C:/Command_Console/Data/Default [Default]/P229/temp	true	50	sst-rma-gene-full	false	false	false	false	210.976624	567.131348	24351	247934	8.022798	3.403405	0.316958	0.221485	0.319654	0.400282	4	44	11.391228	1.913336	0.065793	0.058971	0.192155	0.035932	30	900	5.216951	0.981433	0.274992	0.084764	0.077490	0.070005	4	44	8.444994	1.528540	0.165846	0.062321	0.061899	0.086278	3	2901
P229_03_DPSC_SP_D1_wdh.sst-rma-gene-full	Within Bounds	5446718668	300304	C:\Command_Console\Data\Default [Default]\P229\45246	Clariom_S_Human.r1.qcc	C:/Command_Console/Data/Default [Default]/P229/temp	true	50	sst-rma-gene-full	false	false	false	false	191.245819	589.231812	24351	247934	8.028707	3.461118	0.308987	0.216633	0.279247	0.312451	4	44	11.265836	1.907436	0.062519	0.027834	0.066763	0.053856	30	900	5.236664	0.978909	0.278475	0.069814	0.092120	0.080027	4	44	8.516518	1.468247	0.135100	0.096013	0.133237	0.092825	3	2901
P229_04_DPSC_SP_D14_wdh.sst-rma-gene-full	Within Bounds	5446718668	300304	C:\Command_Console\Data\Default [Default]\P229\45246	Clariom_S_Human.r1.qcc	C:/Command_Console/Data/Default [Default]/P229/temp	true	50	sst-rma-gene-full	false	false	false	false	245.080734	645.596008	24351	247934	8.023702	3.405574	0.302250	0.205678	0.271769	0.347179	4	44	11.244267	1.946018	0.050268	0.025917	0.051117	0.037157	30	900	5.244939	0.944343	0.256376	0.099537	0.096630	0.088745	4	44	8.336344	1.495912	0.153634	0.088773	0.047645	0.073436	3	2901
P229_05_SCAP_10-FBS_D1_wdh.sst-rma-gene-full	Within Bounds	5446718668	300304	C:\Command_Console\Data\Default [Default]\P229\45246	Clariom_S_Human.r1.qcc	C:/Command_Console/Data/Default [Default]/P229/temp	true	50	sst-rma-gene-full	false	false	false	false	184.605087	552.167908	24351	247934	8.042243	3.432930	0.302759	0.219597	0.266312	0.326049	4	44	11.155105	1.929302	0.044042	0.025117	0.049891	0.036882	30	900	5.152750	0.953190	0.278504	0.100113	0.088638	0.084676	4	44	8.369872	1.478015	0.120418	0.094208	0.013593	0.017432	3	2901
P229_06_SCAP_10-FBS_D14_wdh.sst-rma-gene-full	Within Bounds	5446718668	300304	C:\Command_Console\Data\Default [Default]\P229\45246	Clariom_S_Human.r1.qcc	C:/Command_Console/Data/Default [Default]/P229/temp	true	50	sst-rma-gene-full	false	false	false	false	197.550140	546.089600	24351	247934	8.019225	3.417125	0.322309	0.231246	0.327288	0.433581	4	44	11.206075	1.896236	0.064355	0.068030	0.021632	0.015194	30	900	5.178486	0.981376	0.266415	0.100696	0.065541	0.055193	4	44	8.414029	1.508685	0.126639	0.121423	0.030749	0.020545	3	2901
P229_07_SCAP_SP_D1_wdh.sst-rma-gene-full	Within Bounds	5446718668	300304	C:\Command_Console\Data\Default [Default]\P229\45246	Clariom_S_Human.r1.qcc	C:/Command_Console/Data/Default [Default]/P229/temp	true	50	sst-rma-gene-full	false	false	false	false	189.283188	569.422302	24351	247934	8.034210	3.423068	0.291193	0.207575	0.234664	0.275061	4	44	11.137184	1.990965	0.077966	0.081828	0.061944	0.084177	30	900	5.197723	0.938013	0.258433	0.075719	0.063294	0.053960	4	44	8.241573	1.621609	0.202637	0.172361	0.166848	0.181924	3	2901
P229_08_SCAP_SP_D14_wdh.sst-rma-gene-full	Outside Bounds	5446718668	300304	C:\Command_Console\Data\Default [Default]\P229\45246	Clariom_S_Human.r1.qcc	C:/Command_Console/Data/Default [Default]/P229/temp	true	50	sst-rma-gene-full	false	false	false	false	184.763672	530.827332	24351	247934	8.034619	3.398777	0.354749	0.235592	0.314651	0.380287	4	44	11.124674	1.949455	0.075691	0.045882	0.074399	0.052344	30	900	5.099783	0.950731	0.296009	0.074485	0.095713	0.075793	4	44	8.016447	1.685454	0.164359	0.059750	0.366833	0.340939	3	2901
[truncated: 61 more columns]
