# Supplementary material for: Molecular Biological Comparison of Dental Pulp- and Apical Papilla-Derived Stem Cells
Source: Int J Mol Sci. 2022 Feb 27;23(5):2615. doi: 10.3390/ijms23052615 (PMC8910327; doi:10.3390/ijms23052615)
Supplement: Supplementary file 1 [file ijms-23-02615-s001.zip › Supplementary File 2/229/Results/P229_Affymetrix Raw Data_SST-RMA.TXT]

Probe Set ID	P229_01_DPSC_10-FBS_D1_wdh.sst-rma-gene-full-Signal	P229_02_DPSC_10-FBS_D14_wdh.sst-rma-gene-full-Signal	P229_03_DPSC_SP_D1_wdh.sst-rma-gene-full-Signal	P229_04_DPSC_SP_D14_wdh.sst-rma-gene-full-Signal	P229_05_SCAP_10-FBS_D1_wdh.sst-rma-gene-full-Signal	P229_06_SCAP_10-FBS_D14_wdh.sst-rma-gene-full-Signal	P229_07_SCAP_SP_D1_wdh.sst-rma-gene-full-Signal	P229_08_SCAP_SP_D14_wdh.sst-rma-gene-full-Signal	Gene Accession	Gene Symbol	Gene Description	Cytoband	mRNA Accession	mRNA Source	mRna - Description	mRNA Assignment Score	mRNA Assignment Coverage	mRNA - Direct Probes	mRNA - Possible Probes	mRNA - xhyb	UniGene ID	UniGene Expression Information	Chromosome	Strand	Start	Stop	SwissProt mRna Accession	SwissProt accession	GO Biological Process ID	GO Biological Process Term	GO Biological Process Evidence	GO Cellular Component ID	GO Cellular Component Term	GO Cellular Component Evidence	GO Molecular Function ID	GO Molecular Function Term	GO Molecular Function Evidence	Pathway Source	Pathway Name	Protein Domains - Source	Protein Domains - Accession or domain name	Protein Domains - Description	transcript_cluster_id	total_probes	category	locus type	notes
TC0100006437.hg.1	4.898977	4.508448	4.237607	5.197467	4.706954	4.663576	4.152521	5.205308	NM_001005484	OR4F5	olfactory receptor, family 4, subfamily F, member 5	1p36.33	NM_001005484	RefSeq	Homo sapiens olfactory receptor, family 4, subfamily F, member 5 (OR4F5), mRNA.	100	100	0	---	FALSE	Hs.554500	---	chr1	+	69091	70008	NM_001005484	Q8NH21	GO:0007186 // GO:0050907 // GO:0050911 // GO:0007165 // GO:0007186 // GO:0007186 // GO:0007608 // GO:0050896 // GO:0050907	G-protein coupled receptor signaling pathway // detection of chemical stimulus involved in sensory perception // detection of chemical stimulus involved in sensory perception of smell // signal transduction // G-protein coupled receptor signaling pathway // G-protein coupled receptor signaling pathway // sensory perception of smell // response to stimulus // detection of chemical stimulus involve…	not recorded // not recorded // inferred from electronic annotation // inferred from electronic annotation // --- // inferred from electronic annotation // inferred from electronic annotation // inferred from electronic annotation // ---	GO:0005886 // GO:0016021 // GO:0005886 // GO:0016020 // GO:0016021 // GO:0016021	plasma membrane // integral component of membrane // plasma membrane // membrane // integral component of membrane // integral component of membrane	traceable author statement // not recorded // inferred from electronic annotation // inferred from electronic annotation // --- // inferred from electronic annotation	GO:0004888 // GO:0004930 // GO:0004984 // GO:0004871 // GO:0004888	transmembrane signaling receptor activity // G-protein coupled receptor activity // olfactory receptor activity // signal transducer activity // transmembrane signaling receptor activity	not recorded // inferred from electronic annotation // inferred from electronic annotation // inferred from electronic annotation // ---	---	---	---	---	---	TC0100006437.hg.1	10	main	Coding	---
TC0100006476.hg.1	6.932118	6.758839	6.591857	6.622747	6.876762	7.066112	6.278587	6.39939	NM_152486	SAMD11	sterile alpha motif domain containing 11	1p36.33	NM_152486	RefSeq	Homo sapiens sterile alpha motif domain containing 11 (SAMD11), mRNA.	100	100	0	---	FALSE	Hs.335293	ascites| blood| bone| brain| cervix| embryonic tissue| eye| intestine| kidney| liver| lung| mammary gland| muscle| ovary| pancreas| placenta| prostate| salivary gland| skin| stomach| testis| thymus| uterus| breast (mammary gland) tumor| cervical tumor| chondrosarcoma| gastrointestinal tumor| germ cell tumor| glioma| head and neck tumor| kidney tumor| lung tumor| non-neoplasia| normal| pancreatic …	chr1	+	924880	944581	NM_152486	Q96NU1	GO:0000122 // GO:1903506	negative regulation of transcription from RNA polymerase II promoter // regulation of nucleic acid-templated transcription	inferred from electronic annotation // inferred from electronic annotation	GO:0005634	nucleus	inferred from electronic annotation	GO:0032093 // GO:0042731 // GO:0043621 // GO:0003713	SAM domain binding // PH domain binding // protein self-association // transcription coactivator activity	inferred from electronic annotation // inferred from electronic annotation // inferred from electronic annotation // inferred from electronic annotation	---	---	---	---	---	TC0100006476.hg.1	10	main	Multiple_Complex	---
TC0100006479.hg.1	7.175798	7.143795	6.756329	6.729931	6.754122	6.654365	6.938186	7.112479	NM_198317	KLHL17	kelch-like family member 17	1p36.33	NM_198317	RefSeq	Homo sapiens kelch-like family member 17 (KLHL17), mRNA.	100	100	0	---	FALSE	Hs.109212	ascites| bone| bone marrow| brain| cervix| connective tissue| embryonic tissue| eye| intestine| kidney| lung| lymph node| mouth| pharynx| salivary gland| skin| stomach| testis| thymus| uterus| vascular| chondrosarcoma| colorectal tumor| gastrointestinal tumor| head and neck tumor| leukemia| lymphoma| normal| primitive neuroectodermal tumor of the CNS| skin tumor| uterine tumor| fetus| adult	chr1	+	960587	965719	NM_198317	Q6TDP4	GO:0007420 // GO:0016567 // GO:0016567 // GO:0030036 // GO:0030036 // GO:0007420 // GO:0007420 // GO:0016567 // GO:0030036 // GO:0030036	brain development // protein ubiquitination // protein ubiquitination // actin cytoskeleton organization // actin cytoskeleton organization // brain development // brain development // protein ubiquitination // actin cytoskeleton organization // actin cytoskeleton organization	not recorded // not recorded // inferred from electronic annotation // not recorded // inferred from sequence or structural similarity // --- // inferred from electronic annotation // --- // --- // inferred from electronic annotation	GO:0005615 // GO:0014069 // GO:0015629 // GO:0015629 // GO:0030054 // GO:0031463 // GO:0032839 // GO:0043025 // GO:0045211 // GO:0005886 // GO:0015629 // GO:0015629 // GO:0016020 // GO:0031463 // GO:0032839 // GO:0032839 // GO:0045202	extracellular space // postsynaptic density // actin cytoskeleton // actin cytoskeleton // cell junction // Cul3-RING ubiquitin ligase complex // dendrite cytoplasm // neuronal cell body // postsynaptic membrane // plasma membrane // actin cytoskeleton // actin cytoskeleton // membrane // Cul3-RING ubiquitin ligase complex // dendrite cytoplasm // dendrite cytoplasm // synapse	inferred from direct assay // inferred from electronic annotation // not recorded // inferred from sequence or structural similarity // inferred from electronic annotation // not recorded // not recorded // inferred from electronic annotation // inferred from electronic annotation // inferred from electronic annotation // --- // inferred from electronic annotation // inferred from electronic anno…	GO:0004842 // GO:0031208 // GO:0032947 // GO:0051015 // GO:0003779 // GO:0004842 // GO:0032947 // GO:0051015 // GO:0051015	ubiquitin-protein transferase activity // POZ domain binding // protein complex scaffold // actin filament binding // actin binding // ubiquitin-protein transferase activity // protein complex scaffold // actin filament binding // actin filament binding	not recorded // inferred from electronic annotation // inferred from sequence or structural similarity // not recorded // inferred from electronic annotation // --- // inferred from electronic annotation // --- // inferred from electronic annotation	---	---	---	---	---	TC0100006479.hg.1	10	main	Multiple_Complex	---
TC0100006480.hg.1	5.442427	5.114097	5.533562	5.017051	5.121725	4.949933	5.5528	5.192996	NM_001160184	PLEKHN1	pleckstrin homology domain containing, family N member 1	1p36.33	NM_001160184	RefSeq	Homo sapiens pleckstrin homology domain containing, family N member 1 (PLEKHN1), transcript variant 2, mRNA.	100	100	0	---	FALSE	Hs.528691	embryonic tissue| intestine| lung| mammary gland| thyroid| breast (mammary gland) tumor| head and neck tumor| lung tumor| normal|embryoid body| blastocyst| adult	chr1	+	966497	975865	NM_001160184	Q494U1	---	---	---	GO:0005886 // GO:0016020	plasma membrane // membrane	inferred from electronic annotation // inferred from electronic annotation	GO:0005515	protein binding	inferred from physical interaction	---	---	---	---	---	TC0100006480.hg.1	10	main	Multiple_Complex	---
TC0100006483.hg.1	6.971678	6.757757	6.911632	6.940615	6.829001	6.492123	6.763462	6.666872	NM_005101	ISG15	ISG15 ubiquitin-like modifier	1p36.33	NM_005101	RefSeq	Homo sapiens ISG15 ubiquitin-like modifier (ISG15), mRNA.	100	100	0	---	FALSE	Hs.458485	adrenal gland| ascites| blood| bone| brain| cervix| connective tissue| embryonic tissue| esophagus| eye| heart| intestine| kidney| larynx| liver| lung| lymph| mammary gland| mouth| ovary| pancreas| placenta| prostate| salivary gland| skin| testis| thymus| uterus| breast (mammary gland) tumor| cervical tumor| chondrosarcoma| colorectal tumor| esophageal tumor| gastrointestinal tumor| germ cell tum…	chr1	+	1001138	1014541	NM_005101	P05161	GO:0006281 // GO:0016032 // GO:0019221 // GO:0019941 // GO:0019985 // GO:0031397 // GO:0032020 // GO:0032020 // GO:0032480 // GO:0032649 // GO:0034340 // GO:0042742 // GO:0045071 // GO:0045087 // GO:0045648 // GO:0051607 // GO:0060337 // GO:0002376 // GO:0045087 // GO:0051607	DNA repair // viral process // cytokine-mediated signaling pathway // modification-dependent protein catabolic process // translesion synthesis // negative regulation of protein ubiquitination // ISG15-protein conjugation // ISG15-protein conjugation // negative regulation of type I interferon production // regulation of interferon-gamma production // response to type I interferon // defense resp…	traceable author statement // inferred from electronic annotation // traceable author statement // inferred from electronic annotation // traceable author statement // inferred from direct assay // inferred from direct assay // inferred from mutant phenotype // traceable author statement // inferred from mutant phenotype // inferred from direct assay // inferred from mutant phenotype // inferred …	GO:0005576 // GO:0005654 // GO:0005829 // GO:0005576 // GO:0005737	extracellular region // nucleoplasm // cytosol // extracellular region // cytoplasm	inferred from direct assay // traceable author statement // traceable author statement // inferred from electronic annotation // inferred from electronic annotation	GO:0005515 // GO:0031386	protein binding // protein tag	inferred from physical interaction // inferred from electronic annotation	---	---	---	---	---	TC0100006483.hg.1	10	main	Multiple_Complex	---
TC0100006486.hg.1	6.660248	6.778051	5.815762	5.88417	5.662256	6.260623	5.74175	5.224417	NM_001305275	AGRN	agrin	1p36.33	NM_001305275	RefSeq	Homo sapiens agrin (AGRN), transcript variant 1, mRNA.	100	100	0	---	FALSE	Hs.273330	ascites| bone| brain| cervix| connective tissue| embryonic tissue| eye| heart| intestine| kidney| larynx| liver| lung| lymph node| mammary gland| nerve| ovary| pancreas| parathyroid| pituitary gland| placenta| prostate| skin| spleen| stomach| testis| thyroid| trachea| uterus| vascular| bladder carcinoma| breast (mammary gland) tumor| cervical tumor| chondrosarcoma| colorectal tumor| gastrointesti…	chr1	+	1020123	1056119	NM_001305275	O00468	GO:0001523 // GO:0005975 // GO:0006024 // GO:0006027 // GO:0007009 // GO:0007165 // GO:0007213 // GO:0007268 // GO:0007411 // GO:0007528 // GO:0007603 // GO:0010469 // GO:0030198 // GO:0030203 // GO:0030204 // GO:0043113 // GO:0043113 // GO:0043525 // GO:0043547 // GO:0044281 // GO:0045162 // GO:0045213 // GO:0045887 // GO:0045944 // GO:0050808 // GO:0051491 // GO:0007213 // GO:0007275 // GO:0008…	retinoid metabolic process // carbohydrate metabolic process // glycosaminoglycan biosynthetic process // glycosaminoglycan catabolic process // plasma membrane organization // signal transduction // G-protein coupled acetylcholine receptor signaling pathway // synaptic transmission // axon guidance // neuromuscular junction development // phototransduction, visible light // regulation of recepto…	traceable author statement // traceable author statement // traceable author statement // traceable author statement // inferred from electronic annotation // traceable author statement // traceable author statement // inferred from electronic annotation // traceable author statement // inferred from electronic annotation // traceable author statement // inferred from electronic annotation // tra…	GO:0005576 // GO:0005605 // GO:0005615 // GO:0005737 // GO:0005796 // GO:0005886 // GO:0005886 // GO:0009986 // GO:0016021 // GO:0030054 // GO:0031012 // GO:0031012 // GO:0043202 // GO:0045202 // GO:0070062 // GO:0005576 // GO:0005578 // GO:0005604 // GO:0005886 // GO:0016020 // GO:0045202 // GO:0005605	extracellular region // basal lamina // extracellular space // cytoplasm // Golgi lumen // plasma membrane // plasma membrane // cell surface // integral component of membrane // cell junction // extracellular matrix // extracellular matrix // lysosomal lumen // synapse // extracellular exosome // extracellular region // proteinaceous extracellular matrix // basement membrane // plasma membrane /…	traceable author statement // inferred from direct assay // inferred from electronic annotation // inferred from direct assay // traceable author statement // inferred from direct assay // traceable author statement // inferred from electronic annotation // inferred from electronic annotation // inferred from electronic annotation // inferred from direct assay // traceable author statement // tra…	GO:0002162 // GO:0005200 // GO:0005509 // GO:0005515 // GO:0030548 // GO:0033691 // GO:0035374 // GO:0043236 // GO:0043395 // GO:0043236 // GO:0003674	dystroglycan binding // structural constituent of cytoskeleton // calcium ion binding // protein binding // acetylcholine receptor regulator activity // sialic acid binding // chondroitin sulfate binding // laminin binding // heparan sulfate proteoglycan binding // laminin binding // molecular_function	inferred from sequence or structural similarity // traceable author statement // inferred from sequence or structural similarity // inferred from physical interaction // inferred from electronic annotation // inferred from sequence or structural similarity // inferred from sequence or structural similarity // traceable author statement // inferred from sequence or structural similarity // inferre…	---	---	---	---	---	TC0100006486.hg.1	10	main	Multiple_Complex	---
TC0100006490.hg.1	4.170542	4.919807	4.416458	4.363957	4.0894	4.501788	4.001937	5.049397	NR_038869	LINC01342	long intergenic non-protein coding RNA 1342	1p36.33	NR_038869	RefSeq	Homo sapiens long intergenic non-protein coding RNA 1342 (LINC01342), long non-coding RNA.	100	100	0	---	FALSE	Hs.680488	blood| normal| adult	chr1	+	1137017	1144056	---	---	---	---	---	---	---	---	---	---	---	---	---	---	---	---	TC0100006490.hg.1	10	main	NonCoding	---
TC0100006492.hg.1	6.589262	6.863771	6.719007	7.052832	6.690215	6.687355	6.732704	7.010326	NM_001130045	TTLL10	tubulin tyrosine ligase-like family member 10	1p36.33	NM_001130045	RefSeq	Homo sapiens tubulin tyrosine ligase-like family member 10 (TTLL10), transcript variant 1, mRNA.	100	100	0	---	FALSE	Hs.454835	brain| intestine| kidney| lung| muscle| pharynx| testis| colorectal tumor| germ cell tumor| head and neck tumor| normal| soft tissue/muscle tissue tumor| fetus| adult	chr1	+	1173884	1197935	NM_001130045	Q6ZVT0	GO:0018094 // GO:0006464	protein polyglycylation // cellular protein modification process	inferred from direct assay // inferred from electronic annotation	---	---	---	GO:0005515 // GO:0005524 // GO:0070735 // GO:0000166	protein binding // ATP binding // protein-glycine ligase activity // nucleotide binding	inferred from physical interaction // inferred from electronic annotation // inferred from direct assay // inferred from electronic annotation	---	---	---	---	---	TC0100006492.hg.1	10	main	Multiple_Complex	---
TC0100006494.hg.1	8.610265	8.775942	8.719771	8.207395	8.598341	8.487109	8.705224	8.42912	NM_080605	B3GALT6	UDP-Gal:betaGal beta 1,3-galactosyltransferase 6	1p36.33	NM_080605	RefSeq	Homo sapiens UDP-Gal:betaGal beta 1,3-galactosyltransferase polypeptide 6 (B3GALT6), mRNA.	100	100	0	---	FALSE	Hs.284284	adipose tissue| bladder| blood| bone| bone marrow| brain| connective tissue| embryonic tissue| esophagus| eye| heart| intestine| kidney| liver| lung| lymph| lymph node| mammary gland| ovary| pancreas| pituitary gland| placenta| prostate| skin| spleen| testis| thymus| uterus| bladder carcinoma| breast (mammary gland) tumor| chondrosarcoma| colorectal tumor| esophageal tumor| germ cell tumor| gliom…	chr1	+	1232249	1235041	NM_080605	Q499Z2	GO:0005975 // GO:0006024 // GO:0006486 // GO:0015012 // GO:0030203 // GO:0030204 // GO:0030206 // GO:0044281	carbohydrate metabolic process // glycosaminoglycan biosynthetic process // protein glycosylation // heparan sulfate proteoglycan biosynthetic process // glycosaminoglycan metabolic process // chondroitin sulfate metabolic process // chondroitin sulfate biosynthetic process // small molecule metabolic process	traceable author statement // inferred from mutant phenotype // inferred from electronic annotation // inferred from electronic annotation // traceable author statement // traceable author statement // inferred from electronic annotation // traceable author statement	GO:0000139 // GO:0005797 // GO:0016020 // GO:0016021 // GO:0032580 // GO:0005794 // GO:0016020	Golgi membrane // Golgi medial cisterna // membrane // integral component of membrane // Golgi cisterna membrane // Golgi apparatus // membrane	traceable author statement // inferred from direct assay // inferred from direct assay // inferred from electronic annotation // inferred from electronic annotation // inferred from electronic annotation // inferred from electronic annotation	GO:0008499 // GO:0035250 // GO:0047220 // GO:0008378 // GO:0016740 // GO:0016757	UDP-galactose:beta-N-acetylglucosamine beta-1,3-galactosyltransferase activity // UDP-galactosyltransferase activity // galactosylxylosylprotein 3-beta-galactosyltransferase activity // galactosyltransferase activity // transferase activity // transferase activity, transferring glycosyl groups	inferred from electronic annotation // inferred from direct assay // inferred from electronic annotation // inferred from electronic annotation // inferred from electronic annotation // inferred from electronic annotation	MetaCyc	PWY-6557	---	---	---	TC0100006494.hg.1	10	main	Coding	---
TC0100006497.hg.1	4.787131	5.085448	4.98245	4.368124	4.649642	5.002345	4.693012	5.024775	NM_001130413	SCNN1D	sodium channel, non voltage gated 1 delta subunit	1p36.3-p36.2	NM_001130413	RefSeq	Homo sapiens sodium channel, non voltage gated 1 delta subunit (SCNN1D), transcript variant 1, mRNA.	100	100	0	---	FALSE	Hs.512681	bone| brain| embryonic tissue| eye| heart| kidney| lung| mammary gland| ovary| pancreas| placenta| skin| spleen| stomach| testis| thymus| breast (mammary gland) tumor| chondrosarcoma| gastrointestinal tumor| germ cell tumor| glioma| leukemia| lung tumor| normal| ovarian tumor| skin tumor| fetus| adult	chr1	+	1280436	1292029	NM_001130413	P51172	GO:0006814 // GO:0034220 // GO:0035725 // GO:0035725 // GO:0050896 // GO:0050909 // GO:0055085 // GO:0006810 // GO:0006811 // GO:0006814	sodium ion transport // ion transmembrane transport // sodium ion transmembrane transport // sodium ion transmembrane transport // response to stimulus // sensory perception of taste // transmembrane transport // transport // ion transport // sodium ion transport	traceable author statement // traceable author statement // inferred from electronic annotation // traceable author statement // inferred from electronic annotation // inferred from electronic annotation // traceable author statement // inferred from electronic annotation // inferred from electronic annotation // inferred from electronic annotation	GO:0005886 // GO:0005886 // GO:0015629 // GO:0016020 // GO:0016021 // GO:0005886 // GO:0016020	plasma membrane // plasma membrane // actin cytoskeleton // membrane // integral component of membrane // plasma membrane // membrane	inferred from direct assay // traceable author statement // inferred from direct assay // inferred from direct assay // inferred from electronic annotation // inferred from electronic annotation // inferred from electronic annotation	GO:0005515 // GO:0015280 // GO:0005272 // GO:0015280	protein binding // ligand-gated sodium channel activity // sodium channel activity // ligand-gated sodium channel activity	inferred from physical interaction // inferred from electronic annotation // inferred from electronic annotation // traceable author statement	---	---	---	---	---	TC0100006497.hg.1	10	main	Multiple_Complex	---
TC0100006499.hg.1	7.771436	7.945271	7.56263	7.978977	7.780696	8.143783	7.33566	7.757751	NM_153339	PUSL1	pseudouridylate synthase-like 1	1p36.33	NM_153339	RefSeq	Homo sapiens pseudouridylate synthase-like 1 (PUSL1), mRNA.	100	100	0	---	FALSE	Hs.400659	blood| bone| brain| cervix| embryonic tissue| esophagus| eye| heart| intestine| kidney| liver| lung| mammary gland| muscle| ovary| pancreas| placenta| prostate| skin| stomach| uterus| breast (mammary gland) tumor| cervical tumor| chondrosarcoma| esophageal tumor| gastrointestinal tumor| germ cell tumor| kidney tumor| lung tumor| normal| ovarian tumor| pancreatic tumor| primitive neuroectodermal t…	chr1	+	1308567	1311677	NM_153339	Q8N0Z8	GO:0001522 // GO:0008033 // GO:0009451	pseudouridine synthesis // tRNA processing // RNA modification	inferred from electronic annotation // inferred from electronic annotation // inferred from electronic annotation	GO:0043231	intracellular membrane-bounded organelle	inferred from direct assay	GO:0003723 // GO:0009982 // GO:0016853	RNA binding // pseudouridine synthase activity // isomerase activity	inferred from electronic annotation // inferred from electronic annotation // inferred from electronic annotation	---	---	---	---	---	TC0100006499.hg.1	10	main	Multiple_Complex	---
TC0100006501.hg.1	7.910645	7.671794	7.764122	7.616175	7.822227	7.482112	7.966702	6.934721	NM_001029885	CPTP	ceramide-1-phosphate transfer protein	1p36.33	NM_001029885	RefSeq	Homo sapiens ceramide-1-phosphate transfer protein (CPTP), mRNA.	100	100	0	---	FALSE	Hs.515689	adipose tissue| bone| brain| cervix| embryonic tissue| eye| intestine| kidney| liver| lung| mammary gland| muscle| nerve| ovary| pancreas| placenta| prostate| skin| spleen| stomach| testis| thymus| uterus| breast (mammary gland) tumor| cervical tumor| chondrosarcoma| colorectal tumor| gastrointestinal tumor| germ cell tumor| glioma| kidney tumor| liver tumor| lung tumor| lymphoma| normal| pancrea…	chr1	+	1324756	1328897	NM_001029885	Q5TA50	GO:0006665 // GO:0006687 // GO:0044281 // GO:0046836 // GO:1902389 // GO:0006810 // GO:0006869 // GO:0046836	sphingolipid metabolic process // glycosphingolipid metabolic process // small molecule metabolic process // glycolipid transport // ceramide 1-phosphate transport // transport // lipid transport // glycolipid transport	traceable author statement // traceable author statement // traceable author statement // inferred from direct assay // inferred from direct assay // inferred from electronic annotation // inferred from electronic annotation // inferred from electronic annotation	GO:0005634 // GO:0005640 // GO:0005730 // GO:0005737 // GO:0005794 // GO:0005829 // GO:0005886 // GO:0010008 // GO:0005634 // GO:0005737 // GO:0005768 // GO:0005829 // GO:0016020	nucleus // nuclear outer membrane // nucleolus // cytoplasm // Golgi apparatus // cytosol // plasma membrane // endosome membrane // nucleus // cytoplasm // endosome // cytosol // membrane	inferred from direct assay // inferred from electronic annotation // inferred from direct assay // inferred from direct assay // inferred from electronic annotation // traceable author statement // inferred from electronic annotation // inferred from electronic annotation // inferred from electronic annotation // inferred from electronic annotation // inferred from electronic annotation // inferr…	GO:0005543 // GO:0005548 // GO:0051861 // GO:1902387 // GO:1902388 // GO:0008289 // GO:0017089	phospholipid binding // phospholipid transporter activity // glycolipid binding // ceramide 1-phosphate binding // ceramide 1-phosphate transporter activity // lipid binding // glycolipid transporter activity	inferred from direct assay // inferred from direct assay // inferred from electronic annotation // inferred from direct assay // inferred from direct assay // inferred from electronic annotation // inferred from electronic annotation	---	---	---	---	---	TC0100006501.hg.1	10	main	Multiple_Complex	---
TC0100006502.hg.1	4.688073	4.437107	4.343133	4.613413	4.889056	4.908551	4.53298	4.444386	NM_152228	TAS1R3	taste receptor, type 1, member 3	1p36.33	NM_152228	RefSeq	Homo sapiens taste receptor, type 1, member 3 (TAS1R3), mRNA.	100	100	0	---	FALSE	Hs.74375	bone marrow| brain| eye| intestine| liver| lung| lymph node| muscle| ovary| pancreas| pituitary gland| placenta| prostate| skin| testis| thyroid| uterus| chondrosarcoma| colorectal tumor| gastrointestinal tumor| germ cell tumor| glioma| head and neck tumor| liver tumor| non-neoplasia| normal| ovarian tumor| pancreatic tumor| primitive neuroectodermal tumor of the CNS| prostate cancer| soft tissue…	chr1	+	1331314	1335306	NM_152228	Q7RTX0	GO:0001582 // GO:0007186 // GO:0050916 // GO:0050917 // GO:0007165 // GO:0007186 // GO:0050896 // GO:0050909 // GO:0050916 // GO:0050917	detection of chemical stimulus involved in sensory perception of sweet taste // G-protein coupled receptor signaling pathway // sensory perception of sweet taste // sensory perception of umami taste // signal transduction // G-protein coupled receptor signaling pathway // response to stimulus // sensory perception of taste // sensory perception of sweet taste // sensory perception of umami taste	inferred from direct assay // inferred by curator // inferred from direct assay // inferred from direct assay // inferred from electronic annotation // inferred from electronic annotation // inferred from electronic annotation // inferred from electronic annotation // inferred from electronic annotation // inferred from electronic annotation	GO:0005886 // GO:0016021 // GO:1903767 // GO:0005886 // GO:0016020 // GO:0016021	plasma membrane // integral component of membrane // sweet taste receptor complex // plasma membrane // membrane // integral component of membrane	traceable author statement // inferred by curator // inferred from direct assay // inferred from electronic annotation // inferred from electronic annotation // inferred from electronic annotation	GO:0008527 // GO:0033041 // GO:0046982 // GO:0004871 // GO:0004930 // GO:0008527	taste receptor activity // sweet taste receptor activity // protein heterodimerization activity // signal transducer activity // G-protein coupled receptor activity // taste receptor activity	inferred from direct assay // inferred from direct assay // non-traceable author statement // inferred from electronic annotation // inferred from electronic annotation // inferred from electronic annotation	---	---	---	---	---	TC0100006502.hg.1	10	main	Coding	---
TC0100006514.hg.1	3.885865	3.68886	3.885865	3.845144	3.763933	3.570839	3.870924	3.685402	NM_001146685	TMEM88B	transmembrane protein 88B	1p36.33	NM_001146685	RefSeq	Homo sapiens transmembrane protein 88B (TMEM88B), mRNA.	100	100	0	---	FALSE	Hs.729765	normal	chr1	+	1426128	1427787	NM_001146685	A6NKF7	---	---	---	GO:0016021 // GO:0016020	integral component of membrane // membrane	inferred from electronic annotation // inferred from electronic annotation	---	---	---	---	---	---	---	---	TC0100006514.hg.1	10	main	Multiple_Complex	---
TC0100006516.hg.1	5.075688	6.046102	5.80286	5.786023	5.536037	5.856169	5.726694	5.974606	NM_022834	VWA1	von Willebrand factor A domain containing 1	1p36.33	NM_022834	RefSeq	Homo sapiens von Willebrand factor A domain containing 1 (VWA1), transcript variant 1, mRNA.	100	100	0	---	FALSE	Hs.449009	ascites| bone| brain| connective tissue| embryonic tissue| eye| heart| intestine| kidney| larynx| liver| lung| lymph| mammary gland| mouth| ovary| pancreas| parathyroid| placenta| prostate| skin| stomach| testis| thymus| uterus| breast (mammary gland) tumor| chondrosarcoma| colorectal tumor| gastrointestinal tumor| germ cell tumor| glioma| head and neck tumor| leukemia| liver tumor| lung tumor| l…	chr1	+	1434861	1442882	NM_022834	Q6PCB0	GO:0030198 // GO:0048266	extracellular matrix organization // behavioral response to pain	inferred from electronic annotation // inferred from electronic annotation	GO:0005604 // GO:0005614 // GO:0005615 // GO:0070062 // GO:0005576 // GO:0005578	basement membrane // interstitial matrix // extracellular space // extracellular exosome // extracellular region // proteinaceous extracellular matrix	inferred from electronic annotation // inferred from electronic annotation // inferred from direct assay // inferred from direct assay // inferred from electronic annotation // inferred from electronic annotation	GO:0042802	identical protein binding	inferred from electronic annotation	---	---	---	---	---	TC0100006516.hg.1	10	main	Coding	---
TC0100006517.hg.1	5.500127	5.048227	5.266858	4.529158	4.936599	4.698601	5.244957	4.804399	NM_001039211	ATAD3C	ATPase family, AAA domain containing 3C	1p36.33	NM_001039211	RefSeq	Homo sapiens ATPase family, AAA domain containing 3C (ATAD3C), mRNA.	100	100	0	---	FALSE	Hs.724767	brain| embryonic tissue| kidney| lung| mammary gland| ovary| pancreas| lung tumor| non-neoplasia| normal| pancreatic tumor| primitive neuroectodermal tumor of the CNS| fetus| adult	chr1	+	1449689	1470158	NM_001039211	Q5T2N8	---	---	---	---	---	---	GO:0005524 // GO:0000166	ATP binding // nucleotide binding	inferred from electronic annotation // inferred from electronic annotation	---	---	---	---	---	TC0100006517.hg.1	10	main	Multiple_Complex	---
TC0100006524.hg.1	7.02429	7.445712	7.263868	7.503732	6.947146	7.37869	6.867432	7.437661	NM_001170686	MIB2	mindbomb E3 ubiquitin protein ligase 2	1p36.33	NM_001170686	RefSeq	Homo sapiens mindbomb E3 ubiquitin protein ligase 2 (MIB2), transcript variant 2, mRNA.	100	100	0	---	FALSE	Hs.135805 // Hs.593430	adipose tissue| adrenal gland| ascites| blood| bone| bone marrow| brain| cervix| connective tissue| embryonic tissue| esophagus| eye| heart| intestine| kidney| lung| lymph| mammary gland| mouth| muscle| nerve| ovary| pancreas| parathyroid| pituitary gland| placenta| prostate| salivary gland| skin| spleen| stomach| testis| thymus| thyroid| trachea| uterus|adrenal tumor| breast (mammary gland) tumo…	chr1	+	1615415	1630610	NM_001170686	Q96AX9	GO:0007219 // GO:0016567 // GO:0016567 // GO:0043123 // GO:0016567	Notch signaling pathway // protein ubiquitination // protein ubiquitination // positive regulation of I-kappaB kinase/NF-kappaB signaling // protein ubiquitination	inferred from electronic annotation // not recorded // inferred from electronic annotation // inferred from mutant phenotype // ---	GO:0000151 // GO:0005737 // GO:0005769 // GO:0005737 // GO:0005737 // GO:0005768	ubiquitin ligase complex // cytoplasm // early endosome // cytoplasm // cytoplasm // endosome	inferred from electronic annotation // not recorded // inferred from electronic annotation // --- // inferred from electronic annotation // inferred from electronic annotation	GO:0003779 // GO:0004842 // GO:0004871 // GO:0005515 // GO:0008270 // GO:0016874 // GO:0061630 // GO:0004842 // GO:0004842 // GO:0046872	actin binding // ubiquitin-protein transferase activity // signal transducer activity // protein binding // zinc ion binding // ligase activity // ubiquitin protein ligase activity // ubiquitin-protein transferase activity // ubiquitin-protein transferase activity // metal ion binding	inferred from electronic annotation // not recorded // inferred from mutant phenotype // inferred from physical interaction // inferred from electronic annotation // inferred from electronic annotation // inferred from electronic annotation // --- // inferred from electronic annotation // inferred from electronic annotation	---	---	---	---	---	TC0100006524.hg.1	10	main	Multiple_Complex	---
TC0100006540.hg.1	4.949741	5.611066	5.784406	5.980034	5.651923	6.086866	5.243629	5.085084	NM_138705	CALML6	calmodulin-like 6	1p36.33	NM_138705	RefSeq	Homo sapiens calmodulin-like 6 (CALML6), mRNA.	100	100	0	---	FALSE	Hs.85902	eye| muscle| nerve| stomach| normal| fetus| adult	chr1	+	1914827	1917296	NM_138705	Q8TD86	---	---	---	GO:0005634 // GO:0005737	nucleus // cytoplasm	inferred from electronic annotation // inferred from electronic annotation	GO:0005509 // GO:0046872	calcium ion binding // metal ion binding	inferred from electronic annotation // inferred from electronic annotation	---	---	---	---	---	TC0100006540.hg.1	10	main	Multiple_Complex	---
TC0100006548.hg.1	4.625697	4.476254	4.27184	4.323632	4.329452	3.945848	4.311412	4.716548	NM_000815	GABRD	gamma-aminobutyric acid (GABA) A receptor, delta	1p36.3	NM_000815	RefSeq	Homo sapiens gamma-aminobutyric acid (GABA) A receptor, delta (GABRD), mRNA.	100	100	0	---	FALSE	Hs.113882	brain| heart| kidney| mammary gland| nerve| pancreas| testis| germ cell tumor| glioma| kidney tumor| non-neoplasia| normal| pancreatic tumor| fetus| adult	chr1	+	2019324	2030753	NM_000815	O14764	GO:0006810 // GO:0007165 // GO:0007268 // GO:0042391 // GO:0050877 // GO:1902476 // GO:0006810 // GO:0006811 // GO:0006821 // GO:0007268 // GO:0007268 // GO:0042391 // GO:0050877 // GO:1902476 // GO:0007165 // GO:0034220	transport // signal transduction // synaptic transmission // regulation of membrane potential // neurological system process // chloride transmembrane transport // transport // ion transport // chloride transport // synaptic transmission // synaptic transmission // regulation of membrane potential // neurological system process // chloride transmembrane transport // signal transduction // ion tra…	traceable author statement // traceable author statement // not recorded // not recorded // not recorded // not recorded // inferred from electronic annotation // inferred from electronic annotation // inferred from electronic annotation // --- // inferred from electronic annotation // --- // --- // --- // inferred from electronic annotation // inferred from electronic annotation	GO:0005887 // GO:0030054 // GO:0034707 // GO:0043005 // GO:0045202 // GO:0045211 // GO:1902711 // GO:0005886 // GO:0016020 // GO:0016021 // GO:0043005 // GO:0045202 // GO:0045202 // GO:1902711	integral component of plasma membrane // cell junction // chloride channel complex // neuron projection // synapse // postsynaptic membrane // GABA-A receptor complex // plasma membrane // membrane // integral component of membrane // neuron projection // synapse // synapse // GABA-A receptor complex	traceable author statement // inferred from electronic annotation // inferred from electronic annotation // not recorded // not recorded // inferred from electronic annotation // not recorded // inferred from electronic annotation // inferred from electronic annotation // inferred from electronic annotation // --- // --- // inferred from electronic annotation // ---	GO:0004890 // GO:0005230 // GO:0005254 // GO:0005515 // GO:0004890 // GO:0005230 // GO:0005230 // GO:0005254 // GO:0005254	GABA-A receptor activity // extracellular ligand-gated ion channel activity // chloride channel activity // protein binding // GABA-A receptor activity // extracellular ligand-gated ion channel activity // extracellular ligand-gated ion channel activity // chloride channel activity // chloride channel activity	inferred from electronic annotation // not recorded // not recorded // inferred from physical interaction // traceable author statement // --- // inferred from electronic annotation // --- // inferred from electronic annotation	---	---	---	---	---	TC0100006548.hg.1	10	main	Coding	---
TC0100006550.hg.1	5.306558	5.969182	5.547001	5.777406	6.02336	6.328343	5.584788	5.634607	NM_001033581	PRKCZ	protein kinase C, zeta	1p36.33-p36.2	NM_001033581	RefSeq	Homo sapiens protein kinase C, zeta (PRKCZ), transcript variant 2, mRNA.	100	100	0	---	FALSE	Hs.496255	bone| brain| cervix| connective tissue| embryonic tissue| eye| heart| intestine| kidney| liver| lung| lymph| lymph node| mammary gland| mouth| nerve| ovary| pancreas| parathyroid| pituitary gland| placenta| prostate| skin| spleen| stomach| testis| thymus| thyroid| uterus| breast (mammary gland) tumor| cervical tumor| chondrosarcoma| colorectal tumor| gastrointestinal tumor| germ cell tumor| gliom…	chr1	+	2050470	2185395	NM_001033581	Q05513	GO:0000226 // GO:0001954 // GO:0006468 // GO:0006954 // GO:0007165 // GO:0007179 // GO:0007596 // GO:0007616 // GO:0008284 // GO:0008286 // GO:0016477 // GO:0018105 // GO:0030010 // GO:0030168 // GO:0031333 // GO:0031532 // GO:0031584 // GO:0032148 // GO:0032753 // GO:0043066 // GO:0045630 // GO:0046326 // GO:0046627 // GO:0046628 // GO:0047496 // GO:0048010 // GO:0050732 // GO:0051092 // GO:0051…	microtubule cytoskeleton organization // positive regulation of cell-matrix adhesion // protein phosphorylation // inflammatory response // signal transduction // transforming growth factor beta receptor signaling pathway // blood coagulation // long-term memory // positive regulation of cell proliferation // insulin receptor signaling pathway // cell migration // peptidyl-serine phosphorylation …	inferred from electronic annotation // inferred from electronic annotation // inferred from direct assay // inferred from electronic annotation // traceable author statement // traceable author statement // traceable author statement // inferred from electronic annotation // inferred from electronic annotation // inferred from electronic annotation // inferred from electronic annotation // inferr…	GO:0005635 // GO:0005737 // GO:0005768 // GO:0005815 // GO:0005829 // GO:0005886 // GO:0005911 // GO:0005923 // GO:0016020 // GO:0016324 // GO:0016363 // GO:0030054 // GO:0031252 // GO:0031941 // GO:0031982 // GO:0035748 // GO:0043203 // GO:0045121 // GO:0045179 // GO:0048471 // GO:0070062 // GO:0005634 // GO:0005737 // GO:0005829 // GO:0005886 // GO:0005938 // GO:0030054 // GO:0043231 // GO:0043…	nuclear envelope // cytoplasm // endosome // microtubule organizing center // cytosol // plasma membrane // cell-cell junction // bicellular tight junction // membrane // apical plasma membrane // nuclear matrix // cell junction // cell leading edge // filamentous actin // vesicle // myelin sheath abaxonal region // axon hillock // membrane raft // apical cortex // perinuclear region of cytoplasm…	inferred from electronic annotation // traceable author statement // inferred from electronic annotation // inferred from electronic annotation // traceable author statement // traceable author statement // inferred from direct assay // inferred from electronic annotation // traceable author statement // inferred from electronic annotation // inferred from electronic annotation // traceable autho…	GO:0004672 // GO:0004674 // GO:0004674 // GO:0004697 // GO:0005515 // GO:0005524 // GO:0015459 // GO:0019901 // GO:0019904 // GO:0043274 // GO:0043560 // GO:0046872 // GO:0071889 // GO:0000166 // GO:0004672 // GO:0004674 // GO:0004674 // GO:0016301 // GO:0016740	protein kinase activity // protein serine/threonine kinase activity // protein serine/threonine kinase activity // protein kinase C activity // protein binding // ATP binding // potassium channel regulator activity // protein kinase binding // protein domain specific binding // phospholipase binding // insulin receptor substrate binding // metal ion binding // 14-3-3 protein binding // nucleotide…	inferred from direct assay // not recorded // inferred from direct assay // inferred from electronic annotation // inferred from physical interaction // inferred from electronic annotation // inferred from electronic annotation // inferred from electronic annotation // inferred from electronic annotation // inferred from electronic annotation // inferred by curator // inferred from electronic ann…	GenMAPP // GenMAPP // GenMAPP // GenMAPP	G_Protein_Signaling // Wnt_signaling // Calcium_regulation_in_cardiac_cells // Smooth_muscle_contraction	---	---	---	TC0100006550.hg.1	10	main	Multiple_Complex	---
TC0100006565.hg.1	9.015557	8.764318	8.643998	8.627736	8.555141	8.409875	8.405002	8.330033	NM_003036	SKI	SKI proto-oncogene	1p36.33	NM_003036	RefSeq	Homo sapiens v-ski avian sarcoma viral oncogene homolog (SKI), mRNA.	100	100	0	---	FALSE	Hs.656507	adrenal gland| bone| brain| connective tissue| embryonic tissue| esophagus| eye| heart| intestine| kidney| lung| lymph node| ovary| pancreas| placenta| prostate| skin| stomach| testis| uterus|adrenal tumor| chondrosarcoma| esophageal tumor| gastrointestinal tumor| glioma| kidney tumor| leukemia| lung tumor| non-neoplasia| normal| ovarian tumor| pancreatic tumor| prostate cancer| retinoblastoma| s…	chr1	+	2228695	2310213	NM_003036	P12755	GO:0000122 // GO:0000122 // GO:0000122 // GO:0001843 // GO:0002089 // GO:0006351 // GO:0006367 // GO:0007179 // GO:0007179 // GO:0008283 // GO:0008285 // GO:0009948 // GO:0010467 // GO:0010626 // GO:0014902 // GO:0021772 // GO:0022011 // GO:0030177 // GO:0030326 // GO:0030509 // GO:0030512 // GO:0030512 // GO:0030512 // GO:0030514 // GO:0030514 // GO:0031064 // GO:0032926 // GO:0035019 // GO:0042…	negative regulation of transcription from RNA polymerase II promoter // negative regulation of transcription from RNA polymerase II promoter // negative regulation of transcription from RNA polymerase II promoter // neural tube closure // lens morphogenesis in camera-type eye // transcription, DNA-templated // transcription initiation from RNA polymerase II promoter // transforming growth factor …	inferred from direct assay // inferred from mutant phenotype // traceable author statement // inferred from sequence or structural similarity // inferred from sequence or structural similarity // traceable author statement // traceable author statement // non-traceable author statement // traceable author statement // non-traceable author statement // inferred from direct assay // inferred from s…	GO:0005634 // GO:0005654 // GO:0005667 // GO:0005737 // GO:0005737 // GO:0005813 // GO:0016604 // GO:0016605 // GO:0017053 // GO:0043234 // GO:0005634 // GO:0005667 // GO:0005737 // GO:0005737 // GO:0017053	nucleus // nucleoplasm // transcription factor complex // cytoplasm // cytoplasm // centrosome // nuclear body // PML body // transcriptional repressor complex // protein complex // nucleus // transcription factor complex // cytoplasm // cytoplasm // transcriptional repressor complex	inferred from direct assay // traceable author statement // inferred from sequence or structural similarity // not recorded // inferred from sequence or structural similarity // inferred from direct assay // inferred from direct assay // inferred from direct assay // inferred from sequence or structural similarity // inferred from direct assay // inferred from electronic annotation // inferred fr…	GO:0003682 // GO:0003714 // GO:0003714 // GO:0005515 // GO:0008270 // GO:0019901 // GO:0019904 // GO:0031625 // GO:0046332 // GO:0046811 // GO:0070491 // GO:0046332 // GO:0046811	chromatin binding // transcription corepressor activity // transcription corepressor activity // protein binding // zinc ion binding // protein kinase binding // protein domain specific binding // ubiquitin protein ligase binding // SMAD binding // histone deacetylase inhibitor activity // repressing transcription factor binding // SMAD binding // histone deacetylase inhibitor activity	inferred from electronic annotation // inferred from direct assay // inferred from mutant phenotype // inferred from physical interaction // inferred from direct assay // inferred from physical interaction // inferred from physical interaction // inferred from physical interaction // inferred from physical interaction // inferred from sequence or structural similarity // inferred from physical in…	GenMAPP	TGF_Beta_Signaling_Pathway	---	---	---	TC0100006565.hg.1	10	main	Multiple_Complex	---
TC0100006571.hg.1	5.024235	4.963503	5.053181	5.15124	5.596989	5.016336	4.994066	5.281713	hsa_circ_0000009	SKI	Memczak2013 ALT_ACCEPTOR, ALT_DONOR, coding, INTERNAL, intronic best transcript NM_003036	---	hsa_circ_0000009	circbase	Memczak2013 ALT_ACCEPTOR, ALT_DONOR, coding, INTERNAL, intronic best transcript NM_003036	100	100	0	---	FALSE	---	---	chr1	+	2293975	2295038	---	---	---	---	---	---	---	---	---	---	---	---	---	---	---	---	TC0100006571.hg.1	9	main	Multiple_Complex	---
TC0100006577.hg.1	11.83019	11.70198	11.62496	11.82605	11.74717	11.47132	11.83758	11.91639	NM_007033	RER1	retention in endoplasmic reticulum sorting receptor 1	1p36	NM_007033	RefSeq	Homo sapiens retention in endoplasmic reticulum sorting receptor 1 (RER1), mRNA.	100	100	0	---	FALSE	Hs.525527	adipose tissue| adrenal gland| ascites| bladder| blood| bone| bone marrow| brain| cervix| connective tissue| embryonic tissue| esophagus| eye| heart| intestine| kidney| larynx| liver| lung| lymph| lymph node| mammary gland| mouth| muscle| nerve| ovary| pancreas| parathyroid| pituitary gland| placenta| prostate| salivary gland| skin| spleen| stomach| testis| thymus| thyroid| trachea| umbilical cor…	chr1	+	2391775	2405446	NM_007033	O15258	GO:0006890 // GO:0071340 // GO:0090004 // GO:0007528	retrograde vesicle-mediated transport, Golgi to ER // skeletal muscle acetylcholine-gated channel clustering // positive regulation of establishment of protein localization to plasma membrane // neuromuscular junction development	inferred from direct assay // inferred from electronic annotation // inferred from electronic annotation // inferred from electronic annotation	GO:0005793 // GO:0005794 // GO:0009986 // GO:0030173 // GO:0000139 // GO:0005794 // GO:0016020 // GO:0016021	endoplasmic reticulum-Golgi intermediate compartment // Golgi apparatus // cell surface // integral component of Golgi membrane // Golgi membrane // Golgi apparatus // membrane // integral component of membrane	inferred from electronic annotation // inferred from direct assay // inferred from electronic annotation // inferred from direct assay // inferred from electronic annotation // inferred from electronic annotation // inferred from electronic annotation // inferred from electronic annotation	GO:0033130 // GO:0003674	acetylcholine receptor binding // molecular_function	inferred from electronic annotation // no biological data available	---	---	---	---	---	TC0100006577.hg.1	10	main	Multiple_Complex	---
TC0100006587.hg.1	9.981788	8.995531	9.998541	9.849239	9.578072	8.548324	9.225835	9.206264	NM_001195736	FAM213B	family with sequence similarity 213, member B	1p36.32	NM_001195736	RefSeq	Homo sapiens family with sequence similarity 213, member B (FAM213B), transcript variant 1, mRNA.	100	100	0	---	FALSE	Hs.462033	adrenal gland| ascites| bladder| blood| bone| bone marrow| brain| cervix| connective tissue| embryonic tissue| eye| intestine| kidney| larynx| liver| lung| lymph node| mammary gland| mouth| ovary| pancreas| parathyroid| pituitary gland| placenta| prostate| salivary gland| skin| spleen| stomach| testis| thymus| thyroid| umbilical cord| uterus| vascular| breast (mammary gland) tumor| cervical tumor…	chr1	+	2586460	2591469	NM_001195736	Q8TBF2	GO:0001516 // GO:0019369 // GO:0019371 // GO:0044281 // GO:0055114 // GO:0001516 // GO:0006629 // GO:0006631 // GO:0006633 // GO:0006693	prostaglandin biosynthetic process // arachidonic acid metabolic process // cyclooxygenase pathway // small molecule metabolic process // oxidation-reduction process // prostaglandin biosynthetic process // lipid metabolic process // fatty acid metabolic process // fatty acid biosynthetic process // prostaglandin metabolic process	inferred from sequence or structural similarity // traceable author statement // traceable author statement // traceable author statement // inferred from electronic annotation // inferred from electronic annotation // inferred from electronic annotation // inferred from electronic annotation // inferred from electronic annotation // inferred from electronic annotation	GO:0005737 // GO:0005783 // GO:0005829 // GO:0043209 // GO:0070062 // GO:0005737 // GO:0005783 // GO:0043209	cytoplasm // endoplasmic reticulum // cytosol // myelin sheath // extracellular exosome // cytoplasm // endoplasmic reticulum // myelin sheath	inferred from sequence or structural similarity // inferred from sequence or structural similarity // inferred from electronic annotation // inferred from sequence or structural similarity // inferred from direct assay // inferred from electronic annotation // inferred from electronic annotation // inferred from electronic annotation	GO:0016616 // GO:0047017 // GO:0016491 // GO:0016616 // GO:0047017	oxidoreductase activity, acting on the CH-OH group of donors, NAD or NADP as acceptor // prostaglandin-F synthase activity // oxidoreductase activity // oxidoreductase activity, acting on the CH-OH group of donors, NAD or NADP as acceptor // prostaglandin-F synthase activity	inferred from sequence or structural similarity // inferred from sequence or structural similarity // inferred from electronic annotation // inferred from electronic annotation // inferred from electronic annotation	---	---	---	---	---	TC0100006587.hg.1	10	main	Multiple_Complex	---
TC0100006602.hg.1	4.892502	5.241718	4.959688	5.367708	5.388579	4.851625	5.39718	5.254866	NM_080431	ACTRT2	actin-related protein T2	1p36.32	NM_080431	RefSeq	Homo sapiens actin-related protein T2 (ACTRT2), mRNA.	100	100	0	---	FALSE	Hs.236635	brain| embryonic tissue| testis| germ cell tumor| normal|embryoid body| adult	chr1	+	3021482	3022903	NM_080431	Q8TDY3	---	---	---	GO:0005737 // GO:0005856	cytoplasm // cytoskeleton	inferred from electronic annotation // inferred from electronic annotation	---	---	---	---	---	---	---	---	TC0100006602.hg.1	10	main	Coding	---
TC0100006604.hg.1	6.857553	6.689215	6.958353	6.322394	6.587177	6.812398	6.895504	6.246406	NM_022114	PRDM16	PR domain containing 16	1p36.23-p33	NM_022114	RefSeq	Homo sapiens PR domain containing 16 (PRDM16), transcript variant 1, mRNA.	100	100	0	---	FALSE	Hs.99500	brain| ear| embryonic tissue| esophagus| eye| heart| intestine| liver| lung| lymph node| skin| trachea| colorectal tumor| esophageal tumor| gastrointestinal tumor| germ cell tumor| glioma| leukemia| normal| blastocyst| fetus| neonate| adult	chr1	+	3069168	3438621	NM_022114	Q9HAZ2	GO:0000122 // GO:0006325 // GO:0006351 // GO:0022008 // GO:0030512 // GO:0030512 // GO:0030853 // GO:0035019 // GO:0043457 // GO:0043586 // GO:0045892 // GO:0045892 // GO:0045893 // GO:0045893 // GO:0050872 // GO:0050873 // GO:0060021 // GO:0090336 // GO:0006355 // GO:0019827 // GO:0030154 // GO:0043457 // GO:0050873	negative regulation of transcription from RNA polymerase II promoter // chromatin organization // transcription, DNA-templated // neurogenesis // negative regulation of transforming growth factor beta receptor signaling pathway // negative regulation of transforming growth factor beta receptor signaling pathway // negative regulation of granulocyte differentiation // somatic stem cell population …	inferred from direct assay // traceable author statement // inferred from electronic annotation // inferred from electronic annotation // inferred from direct assay // inferred from mutant phenotype // inferred from direct assay // inferred from electronic annotation // inferred from sequence or structural similarity // inferred from electronic annotation // inferred from direct assay // inferred…	GO:0005634 // GO:0005829 // GO:0017053 // GO:0005634 // GO:0017053	nucleus // cytosol // transcriptional repressor complex // nucleus // transcriptional repressor complex	inferred from direct assay // traceable author statement // inferred from sequence or structural similarity // inferred from electronic annotation // inferred from electronic annotation	GO:0003713 // GO:0005515 // GO:0033613 // GO:0043565 // GO:0046332 // GO:0046872 // GO:0003676 // GO:0003677 // GO:0003713	transcription coactivator activity // protein binding // activating transcription factor binding // sequence-specific DNA binding // SMAD binding // metal ion binding // nucleic acid binding // DNA binding // transcription coactivator activity	inferred from sequence or structural similarity // inferred from physical interaction // inferred from physical interaction // inferred from direct assay // inferred from electronic annotation // inferred from electronic annotation // inferred from electronic annotation // inferred from electronic annotation // inferred from electronic annotation	---	---	---	---	---	TC0100006604.hg.1	10	main	Multiple_Complex	---
TC0100006613.hg.1	6.20418	6.503289	6.239533	6.495739	6.758536	6.496563	6.45486	6.535178	NM_014448	ARHGEF16	Rho guanine nucleotide exchange factor 16	1p36.3	NM_014448	RefSeq	Homo sapiens Rho guanine nucleotide exchange factor (GEF) 16 (ARHGEF16), mRNA.	100	100	0	---	FALSE	Hs.87435	ascites| brain| cervix| embryonic tissue| esophagus| eye| intestine| kidney| lung| mammary gland| mouth| muscle| nerve| ovary| pancreas| placenta| prostate| skin| stomach| testis| trachea| uterus| breast (mammary gland) tumor| colorectal tumor| esophageal tumor| gastrointestinal tumor| germ cell tumor| glioma| head and neck tumor| leukemia| lung tumor| normal| ovarian tumor| pancreatic tumor| pro…	chr1	+	3454426	3481113	NM_014448	Q5VV41	GO:0007264 // GO:0035023 // GO:0043065 // GO:0048011 // GO:0051056 // GO:0060326 // GO:0090004 // GO:0090630 // GO:0090630 // GO:0097190 // GO:0043547	small GTPase mediated signal transduction // regulation of Rho protein signal transduction // positive regulation of apoptotic process // neurotrophin TRK receptor signaling pathway // regulation of small GTPase mediated signal transduction // cell chemotaxis // positive regulation of establishment of protein localization to plasma membrane // activation of GTPase activity // activation of GTPase…	traceable author statement // inferred from electronic annotation // traceable author statement // traceable author statement // traceable author statement // inferred from mutant phenotype // inferred from mutant phenotype // inferred from direct assay // inferred from mutant phenotype // traceable author statement // inferred from electronic annotation	GO:0005829 // GO:0005737	cytosol // cytoplasm	traceable author statement // inferred from electronic annotation	GO:0005089 // GO:0005515 // GO:0017048 // GO:0030165 // GO:0030971 // GO:0005085 // GO:0005089	Rho guanyl-nucleotide exchange factor activity // protein binding // Rho GTPase binding // PDZ domain binding // receptor tyrosine kinase binding // guanyl-nucleotide exchange factor activity // Rho guanyl-nucleotide exchange factor activity	inferred from direct assay // inferred from physical interaction // inferred from physical interaction // inferred from physical interaction // inferred from physical interaction // inferred from electronic annotation // inferred from electronic annotation	---	---	---	---	---	TC0100006613.hg.1	10	main	Multiple_Complex	---
TC0100006619.hg.1	12.04008	12.40533	12.09359	12.24705	12.31877	12.42989	12.23496	12.34321	NM_182752	TPRG1L	tumor protein p63 regulated 1-like	1p36.32	NM_182752	RefSeq	Homo sapiens tumor protein p63 regulated 1-like (TPRG1L), mRNA.	100	100	0	---	FALSE	Hs.20529	adrenal gland| ascites| bladder| blood| bone marrow| brain| cervix| connective tissue| ear| embryonic tissue| eye| heart| intestine| kidney| larynx| liver| lung| mammary gland| mouth| muscle| nerve| ovary| pancreas| parathyroid| placenta| prostate| skin| spleen| stomach| testis| tonsil| uterus| bladder carcinoma| breast (mammary gland) tumor| cervical tumor| chondrosarcoma| colorectal tumor| gast…	chr1	+	3624992	3630130	NM_182752	Q5T0D9	GO:0008150	biological_process	no biological data available	GO:0008021 // GO:0030054 // GO:0070062 // GO:0008021 // GO:0031410 // GO:0045202	synaptic vesicle // cell junction // extracellular exosome // synaptic vesicle // cytoplasmic vesicle // synapse	inferred from sequence or structural similarity // inferred from electronic annotation // inferred from direct assay // inferred from electronic annotation // inferred from electronic annotation // inferred from electronic annotation	GO:0042802 // GO:0003674	identical protein binding // molecular_function	inferred from electronic annotation // no biological data available	---	---	---	---	---	TC0100006619.hg.1	10	main	Multiple_Complex	---
TC0100006620.hg.1	4.44824	4.437056	4.543637	5.148939	4.881916	4.853474	4.761449	4.68271	NM_001126240	TP73	tumor protein p73	1p36.3	NM_001126240	RefSeq	Homo sapiens tumor protein p73 (TP73), transcript variant 2, mRNA.	100	100	0	---	FALSE	Hs.192132	brain| connective tissue| embryonic tissue| eye| heart| intestine| liver| lung| lymph node| mammary gland| mouth| muscle| pancreas| pharynx| placenta| prostate| salivary gland| stomach| testis| trachea| uterus| breast (mammary gland) tumor| chondrosarcoma| colorectal tumor| gastrointestinal tumor| germ cell tumor| head and neck tumor| liver tumor| lung tumor| non-neoplasia| normal| pancreatic tum…	chr1	+	3652520	3736201	NM_001126240	O15350	GO:0000122 // GO:0000187 // GO:0001822 // GO:0006298 // GO:0006366 // GO:0006954 // GO:0006974 // GO:0006978 // GO:0007050 // GO:0007346 // GO:0008285 // GO:0008630 // GO:0009791 // GO:0010165 // GO:0010243 // GO:0010332 // GO:0010468 // GO:0016032 // GO:0021766 // GO:0031571 // GO:0033326 // GO:0034644 // GO:0042493 // GO:0042771 // GO:0043508 // GO:0043524 // GO:0045665 // GO:0045793 // GO:0045…	negative regulation of transcription from RNA polymerase II promoter // activation of MAPK activity // kidney development // mismatch repair // transcription from RNA polymerase II promoter // inflammatory response // cellular response to DNA damage stimulus // DNA damage response, signal transduction by p53 class mediator resulting in transcription of p21 class mediator // cell cycle arrest // r…	not recorded // inferred from electronic annotation // inferred from electronic annotation // traceable author statement // inferred from direct assay // inferred from electronic annotation // inferred from direct assay // not recorded // inferred from electronic annotation // inferred from mutant phenotype // inferred from mutant phenotype // traceable author statement // inferred from electroni…	GO:0000785 // GO:0005634 // GO:0005654 // GO:0005667 // GO:0005794 // GO:0005829 // GO:0030054 // GO:0043231 // GO:0000785 // GO:0000785 // GO:0005634 // GO:0005667 // GO:0005737 // GO:0005829	chromatin // nucleus // nucleoplasm // transcription factor complex // Golgi apparatus // cytosol // cell junction // intracellular membrane-bounded organelle // chromatin // chromatin // nucleus // transcription factor complex // cytoplasm // cytosol	not recorded // inferred from direct assay // inferred from direct assay // not recorded // inferred from direct assay // not recorded // inferred from direct assay // inferred from direct assay // --- // inferred from electronic annotation // inferred from electronic annotation // --- // inferred from electronic annotation // ---	GO:0000978 // GO:0000981 // GO:0001077 // GO:0002039 // GO:0003682 // GO:0003684 // GO:0003690 // GO:0003700 // GO:0005515 // GO:0008134 // GO:0019901 // GO:0042802 // GO:0044212 // GO:0046872 // GO:0002039 // GO:0003677 // GO:0003682 // GO:0003684 // GO:0003690 // GO:0003700 // GO:0003700 // GO:0043565 // GO:0044212	RNA polymerase II core promoter proximal region sequence-specific DNA binding // RNA polymerase II transcription factor activity, sequence-specific DNA binding // transcriptional activator activity, RNA polymerase II core promoter proximal region sequence-specific binding // p53 binding // chromatin binding // damaged DNA binding // double-stranded DNA binding // transcription factor activity, se…	inferred from direct assay // inferred from direct assay // inferred from direct assay // not recorded // not recorded // not recorded // not recorded // inferred from direct assay // inferred from physical interaction // inferred from physical interaction // inferred from physical interaction // inferred from physical interaction // inferred from direct assay // inferred from electronic annotati…	GenMAPP	Apoptosis	---	---	---	TC0100006620.hg.1	10	main	Multiple_Complex	---
TC0100006623.hg.1	4.136013	4.274791	4.469648	4.743389	4.41999	4.21242	4.993354	4.529954	NM_152492	CCDC27	coiled-coil domain containing 27	1p36.32	NM_152492	RefSeq	Homo sapiens coiled-coil domain containing 27 (CCDC27), mRNA.	100	100	0	---	FALSE	Hs.348700	testis| normal| adult	chr1	+	3752398	3771645	NM_152492	Q2M243	---	---	---	---	---	---	---	---	---	---	---	---	---	---	TC0100006623.hg.1	10	main	Coding	---
TC0100006624.hg.1	6.97096	6.819129	6.913359	7.074764	6.944221	6.797519	7.066355	6.731262	NM_001163724	SMIM1	small integral membrane protein 1 (Vel blood group)	1p36.32	NM_001163724	RefSeq	Homo sapiens small integral membrane protein 1 (Vel blood group) (SMIM1), transcript variant 1, mRNA.	100	100	0	---	FALSE	Hs.22047	bone marrow| kidney| liver| prostate| skin| testis| germ cell tumor| normal| skin tumor| fetus| adult	chr1	+	3772761	3775982	NM_001163724	B2RUZ4	---	---	---	GO:0016021 // GO:0070062 // GO:0016020	integral component of membrane // extracellular exosome // membrane	inferred from electronic annotation // inferred from direct assay // inferred from electronic annotation	---	---	---	---	---	---	---	---	TC0100006624.hg.1	10	main	Multiple_Complex	---
TC0100006627.hg.1	6.389707	6.025014	6.767055	5.80447	6.752443	6.066251	6.844723	6.232614	NM_001282669	DFFB	DNA fragmentation factor, 40kDa, beta polypeptide (caspase-activated DNase)	1p36.3	NM_001282669	RefSeq	Homo sapiens DNA fragmentation factor, 40kDa, beta polypeptide (caspase-activated DNase) (DFFB), transcript variant 1, mRNA.	100	100	0	---	FALSE	Hs.133089	bone| bone marrow| brain| connective tissue| embryonic tissue| heart| intestine| kidney| liver| lung| mammary gland| mouth| muscle| skin| spleen| testis| thymus| uterus| vascular| chondrosarcoma| colorectal tumor| germ cell tumor| head and neck tumor| kidney tumor| leukemia| liver tumor| non-neoplasia| normal| soft tissue/muscle tissue tumor| uterine tumor| blastocyst| fetus| adult	chr1	+	3857267	3885429	NM_001282669	O76075	GO:0006309 // GO:0006309 // GO:0006915 // GO:0006921 // GO:0012501 // GO:0030263 // GO:0006309 // GO:0006915 // GO:0007420	apoptotic DNA fragmentation // apoptotic DNA fragmentation // apoptotic process // cellular component disassembly involved in execution phase of apoptosis // programmed cell death // apoptotic chromosome condensation // apoptotic DNA fragmentation // apoptotic process // brain development	inferred from direct assay // traceable author statement // traceable author statement // traceable author statement // traceable author statement // inferred from direct assay // inferred from electronic annotation // inferred from electronic annotation // inferred from electronic annotation	GO:0000790 // GO:0005634 // GO:0005654 // GO:0005730 // GO:0005829 // GO:0005829 // GO:0005622 // GO:0005634 // GO:0005737	nuclear chromatin // nucleus // nucleoplasm // nucleolus // cytosol // cytosol // intracellular // nucleus // cytoplasm	inferred from direct assay // inferred from direct assay // traceable author statement // inferred from direct assay // inferred from direct assay // traceable author statement // inferred from electronic annotation // inferred from electronic annotation // inferred from electronic annotation	GO:0004536 // GO:0019899 // GO:0004518 // GO:0016787 // GO:0003677 // GO:0004536	deoxyribonuclease activity // enzyme binding // nuclease activity // hydrolase activity // DNA binding // deoxyribonuclease activity	traceable author statement // inferred from physical interaction // inferred from electronic annotation // inferred from electronic annotation // inferred from electronic annotation // inferred from electronic annotation	GenMAPP // GenMAPP	Apoptosis // Apoptosis_KEGG	---	---	---	TC0100006627.hg.1	10	main	Multiple_Complex	---
TC0100006650.hg.1	4.222364	3.89622	3.589406	3.719077	3.700491	3.386689	3.772534	3.461954	NM_001042478	AJAP1	adherens junctions associated protein 1	1p36.32	NM_001042478	RefSeq	Homo sapiens adherens junctions associated protein 1 (AJAP1), transcript variant 2, mRNA.	100	100	0	---	FALSE	Hs.25924	brain| connective tissue| embryonic tissue| eye| kidney| lung| muscle| spleen| testis| kidney tumor| normal| soft tissue/muscle tissue tumor| blastocyst| fetus| adult	chr1	+	4654732	4792536	NM_001042478	Q9UKB5	GO:0007155	cell adhesion	inferred from electronic annotation	GO:0005912 // GO:0016021 // GO:0016323 // GO:0016324 // GO:0005886 // GO:0016020 // GO:0030054	adherens junction // integral component of membrane // basolateral plasma membrane // apical plasma membrane // plasma membrane // membrane // cell junction	inferred from electronic annotation // inferred from electronic annotation // inferred from electronic annotation // inferred from electronic annotation // inferred from electronic annotation // inferred from electronic annotation // inferred from electronic annotation	---	---	---	---	---	---	---	---	TC0100006650.hg.1	10	main	Multiple_Complex	---
TC0100006675.hg.1	8.704942	8.346202	7.910368	8.576867	8.235271	8.28596	8.474174	8.761178	NM_001199860	KCNAB2	potassium channel, voltage gated subfamily A regulatory beta subunit 2	1p36.3	NM_001199860	RefSeq	Homo sapiens potassium channel, voltage gated subfamily A regulatory beta subunit 2 (KCNAB2), transcript variant 3, mRNA.	100	100	0	---	FALSE	Hs.440497	adrenal gland| ascites| blood| bone| bone marrow| brain| cervix| connective tissue| embryonic tissue| eye| heart| intestine| kidney| liver| lung| lymph| lymph node| mouth| muscle| ovary| pancreas| placenta| prostate| skin| spleen| testis| thymus| tonsil| trachea| uterus|adrenal tumor| cervical tumor| chondrosarcoma| colorectal tumor| gastrointestinal tumor| germ cell tumor| glioma| head and neck …	chr1	+	5991466	6101193	NM_001199860	Q13303	GO:0002244 // GO:0007268 // GO:0050905 // GO:0055114 // GO:0070995 // GO:0071805 // GO:1901379 // GO:2000008 // GO:0006810 // GO:0006811 // GO:0006813 // GO:0034765 // GO:0055114	hematopoietic progenitor cell differentiation // synaptic transmission // neuromuscular process // oxidation-reduction process // NADPH oxidation // potassium ion transmembrane transport // regulation of potassium ion transmembrane transport // regulation of protein localization to cell surface // transport // ion transport // potassium ion transport // regulation of ion transmembrane transport /…	inferred from electronic annotation // traceable author statement // inferred from electronic annotation // inferred from sequence or structural similarity // inferred from sequence or structural similarity // inferred from electronic annotation // inferred from direct assay // inferred from sequence or structural similarity // inferred from electronic annotation // inferred from electronic annot…	GO:0005829 // GO:0005874 // GO:0005886 // GO:0008076 // GO:0014069 // GO:0016020 // GO:0030054 // GO:0031234 // GO:0043679 // GO:0044224 // GO:0044224 // GO:1990031 // GO:0005737 // GO:0005856 // GO:0005886 // GO:0016020 // GO:0016021 // GO:0030424 // GO:0042995 // GO:0043005 // GO:0045202	cytosol // microtubule // plasma membrane // voltage-gated potassium channel complex // postsynaptic density // membrane // cell junction // extrinsic component of cytoplasmic side of plasma membrane // axon terminus // juxtaparanode region of axon // juxtaparanode region of axon // pinceau fiber // cytoplasm // cytoskeleton // plasma membrane // membrane // integral component of membrane // axon…	inferred from sequence or structural similarity // inferred from sequence or structural similarity // traceable author statement // inferred from direct assay // inferred from electronic annotation // inferred from direct assay // inferred from electronic annotation // inferred from sequence or structural similarity // inferred from electronic annotation // inferred from direct assay // inferred …	GO:0004033 // GO:0005249 // GO:0015459 // GO:0005244 // GO:0016491	aldo-keto reductase (NADP) activity // voltage-gated potassium channel activity // potassium channel regulator activity // voltage-gated ion channel activity // oxidoreductase activity	inferred from sequence or structural similarity // inferred from electronic annotation // inferred from direct assay // inferred from electronic annotation // inferred from electronic annotation	---	---	---	---	---	TC0100006675.hg.1	10	main	Multiple_Complex	---
TC0100006681.hg.1	6.242346	5.971737	6.514399	6.363111	5.687003	6.071757	6.546736	5.987724	NM_207396	RNF207	ring finger protein 207	1p36.31	NM_207396	RefSeq	Homo sapiens ring finger protein 207 (RNF207), mRNA.	100	100	0	---	FALSE	Hs.716549	brain| connective tissue| eye| heart| intestine| kidney| lung| mammary gland| ovary| pancreas| parathyroid| pituitary gland| placenta| prostate| skin| stomach| testis| thymus| thyroid| trachea| uterus| breast (mammary gland) tumor| chondrosarcoma| colorectal tumor| gastrointestinal tumor| germ cell tumor| glioma| head and neck tumor| kidney tumor| lung tumor| lymphoma| non-neoplasia| normal| ovar…	chr1	+	6205475	6221299	NM_207396	Q6ZRF8	GO:0010628 // GO:0055117 // GO:0086019 // GO:1901207 // GO:1902261 // GO:1903761 // GO:1903762 // GO:1903953	positive regulation of gene expression // regulation of cardiac muscle contraction // cell-cell signaling involved in cardiac conduction // regulation of heart looping // positive regulation of delayed rectifier potassium channel activity // negative regulation of voltage-gated potassium channel activity involved in ventricular cardiac muscle cell action potential repolarization // positive regul…	inferred from mutant phenotype // inferred from sequence or structural similarity // inferred from sequence or structural similarity // inferred from sequence or structural similarity // inferred from mutant phenotype // inferred from sequence or structural similarity // inferred from mutant phenotype // inferred from sequence or structural similarity	GO:0048471 // GO:0005622	perinuclear region of cytoplasm // intracellular	inferred from mutant phenotype // inferred from electronic annotation	GO:0005515 // GO:0008270 // GO:0030544 // GO:0044325 // GO:0051087 // GO:0046872	protein binding // zinc ion binding // Hsp70 protein binding // ion channel binding // chaperone binding // metal ion binding	inferred from physical interaction // inferred from electronic annotation // inferred from physical interaction // inferred from physical interaction // inferred from physical interaction // inferred from electronic annotation	---	---	---	---	---	TC0100006681.hg.1	10	main	Multiple_Complex	---
TC0100006682.hg.1	7.352871	7.613363	7.76422	7.118514	7.529064	7.296382	7.485741	6.886593	NR_103534	LINC00337	long intergenic non-protein coding RNA 337	1p36.31	NR_103534	RefSeq	Homo sapiens long intergenic non-protein coding RNA 337 (LINC00337), long non-coding RNA.	100	100	0	---	FALSE	Hs.185688	bone| cervix| connective tissue| eye| placenta| cervical tumor| chondrosarcoma| germ cell tumor| normal| soft tissue/muscle tissue tumor| fetus| adult	chr1	+	6236240	6239451	NR_103534	Q8N6G1	---	---	---	---	---	---	---	---	---	---	---	---	---	---	TC0100006682.hg.1	10	main	Multiple_Complex	---
TC0100006683.hg.1	4.81354	5.181077	5.337529	5.29541	5.181763	5.231498	6.03517	5.041786	NM_001024598	HES3	hes family bHLH transcription factor 3	1p36.31	NM_001024598	RefSeq	Homo sapiens hes family bHLH transcription factor 3 (HES3), mRNA.	100	100	0	---	FALSE	Hs.532677	embryonic tissue| normal| blastocyst	chr1	+	6244192	6245578	NM_001024598	Q5TGS1	GO:0000122 // GO:0001701 // GO:0006351 // GO:0021555 // GO:0021557 // GO:0021558 // GO:0021575 // GO:0030901 // GO:0045944 // GO:0060164 // GO:0006355 // GO:0021915 // GO:0045892 // GO:0050767	negative regulation of transcription from RNA polymerase II promoter // in utero embryonic development // transcription, DNA-templated // midbrain-hindbrain boundary morphogenesis // oculomotor nerve development // trochlear nerve development // hindbrain morphogenesis // midbrain development // positive regulation of transcription from RNA polymerase II promoter // regulation of timing of neuron…	inferred from electronic annotation // inferred from electronic annotation // inferred from electronic annotation // inferred from electronic annotation // inferred from electronic annotation // inferred from electronic annotation // inferred from electronic annotation // inferred from electronic annotation // inferred from electronic annotation // inferred from electronic annotation // inferred …	GO:0005634	nucleus	inferred from electronic annotation	GO:0003677 // GO:0008134 // GO:0046983	DNA binding // transcription factor binding // protein dimerization activity	inferred from electronic annotation // non-traceable author statement // inferred from electronic annotation	---	---	---	---	---	TC0100006683.hg.1	10	main	Coding	---
TC0100006689.hg.1	8.335325	8.091929	7.85058	8.039726	7.380395	7.886185	8.365096	8.235874	NM_031475	ESPN	espin	1p36.31	NM_031475	RefSeq	Homo sapiens espin (ESPN), mRNA.	100	100	0	---	FALSE	Hs.744222	ascites| brain| eye| intestine| kidney| liver| lung| mammary gland| ovary| stomach| testis| uterus| gastrointestinal tumor| glioma| liver tumor| lung tumor| non-neoplasia| normal| ovarian tumor| uterine tumor| fetus| adult	chr1	+	6424788	6461370	NM_031475	B1AK53	GO:0007605 // GO:0007626 // GO:0030046 // GO:0051491 // GO:0051494 // GO:0051017	sensory perception of sound // locomotory behavior // parallel actin filament bundle assembly // positive regulation of filopodium assembly // negative regulation of cytoskeleton organization // actin filament bundle assembly	inferred from electronic annotation // inferred from electronic annotation // inferred from electronic annotation // inferred from electronic annotation // inferred from electronic annotation // inferred from electronic annotation	GO:0005737 // GO:0005902 // GO:0005903 // GO:0031941 // GO:0032426 // GO:0005856 // GO:0032420 // GO:0032421 // GO:0042995	cytoplasm // microvillus // brush border // filamentous actin // stereocilium tip // cytoskeleton // stereocilium // stereocilium bundle // cell projection	inferred from electronic annotation // inferred from electronic annotation // inferred from sequence or structural similarity // inferred from sequence or structural similarity // inferred from electronic annotation // inferred from electronic annotation // inferred from electronic annotation // inferred from electronic annotation // inferred from electronic annotation	GO:0017124 // GO:0051015 // GO:0003779 // GO:0051015	SH3 domain binding // actin filament binding // actin binding // actin filament binding	inferred from sequence or structural similarity // inferred from sequence or structural similarity // inferred from electronic annotation // inferred from electronic annotation	---	---	---	---	---	TC0100006689.hg.1	10	main	Multiple_Complex	---
TC0100006695.hg.1	4.445726	5.359002	4.528775	5.181553	4.598406	4.529444	4.27402	4.966416	NM_138697	TAS1R1	taste receptor, type 1, member 1	1p36.23	NM_138697	RefSeq	Homo sapiens taste receptor, type 1, member 1 (TAS1R1), transcript variant 2, mRNA.	100	100	0	---	FALSE	Hs.124574	bone| brain| liver| lung| spleen| testis| chondrosarcoma| normal| adult	chr1	+	6555181	6579757	NM_138697	Q7RTX1	GO:0007186 // GO:0050912 // GO:0050912 // GO:0050917 // GO:0007165 // GO:0050896 // GO:0050909 // GO:0050917	G-protein coupled receptor signaling pathway // detection of chemical stimulus involved in sensory perception of taste // detection of chemical stimulus involved in sensory perception of taste // sensory perception of umami taste // signal transduction // response to stimulus // sensory perception of taste // sensory perception of umami taste	inferred from electronic annotation // inferred from direct assay // inferred from electronic annotation // inferred from direct assay // inferred from electronic annotation // inferred from electronic annotation // inferred from electronic annotation // inferred from electronic annotation	GO:0005886 // GO:0016021 // GO:0005886 // GO:0016020 // GO:0016021	plasma membrane // integral component of membrane // plasma membrane // membrane // integral component of membrane	traceable author statement // inferred by curator // inferred from electronic annotation // inferred from electronic annotation // inferred from electronic annotation	GO:0008527 // GO:0046982 // GO:0004871 // GO:0004930 // GO:0008527	taste receptor activity // protein heterodimerization activity // signal transducer activity // G-protein coupled receptor activity // taste receptor activity	inferred from direct assay // non-traceable author statement // inferred from electronic annotation // inferred from electronic annotation // inferred from electronic annotation	---	---	---	---	---	TC0100006695.hg.1	10	main	Coding	---
TC0100006696.hg.1	3.358549	3.632732	3.466196	3.779042	3.352938	3.20263	3.544056	3.807127	NM_001278647	ZBTB48	zinc finger and BTB domain containing 48	1p36.3	NM_001278647	RefSeq	Homo sapiens zinc finger and BTB domain containing 48 (ZBTB48), transcript variant 2, mRNA.	100	100	0	---	FALSE	Hs.502330	ascites| blood| bone| bone marrow| brain| cervix| connective tissue| embryonic tissue| eye| heart| intestine| kidney| liver| lung| lymph| lymph node| mammary gland| muscle| nerve| ovary| pancreas| placenta| prostate| salivary gland| skin| spleen| stomach| testis| thymus| thyroid| tonsil| trachea| uterus| breast (mammary gland) tumor| cervical tumor| chondrosarcoma| colorectal tumor| gastrointesti…	chr1	+	6579991	6589280	NM_001278647	P10074	GO:0006351 // GO:0006355	transcription, DNA-templated // regulation of transcription, DNA-templated	inferred from electronic annotation // inferred from electronic annotation	GO:0005654 // GO:0005737 // GO:0005634	nucleoplasm // cytoplasm // nucleus	inferred from direct assay // inferred from direct assay // inferred from electronic annotation	GO:0003677 // GO:0003700 // GO:0005515 // GO:0046872 // GO:0003676	DNA binding // transcription factor activity, sequence-specific DNA binding // protein binding // metal ion binding // nucleic acid binding	inferred from electronic annotation // traceable author statement // inferred from physical interaction // inferred from electronic annotation // inferred from electronic annotation	---	---	---	---	---	TC0100006696.hg.1	10	main	Multiple_Complex	---
TC0100006698.hg.1	9.380366	9.626304	9.371419	9.331136	9.689527	9.303361	9.198026	9.497354	NM_153812	PHF13	PHD finger protein 13	1p36.31	NM_153812	RefSeq	Homo sapiens PHD finger protein 13 (PHF13), mRNA.	100	100	0	---	FALSE	Hs.516079	adrenal gland| ascites| bone| brain| cervix| connective tissue| embryonic tissue| esophagus| eye| heart| intestine| kidney| liver| lung| lymph node| mammary gland| mouth| muscle| ovary| pancreas| pharynx| pituitary gland| placenta| prostate| salivary gland| skin| stomach| testis| thymus| thyroid| trachea| uterus| vascular| breast (mammary gland) tumor| cervical tumor| chondrosarcoma| colorectal t…	chr1	+	6613685	6624033	NM_153812	Q86YI8	GO:0000278 // GO:0007059 // GO:0007076 // GO:0016568 // GO:0051301 // GO:0007049 // GO:0007067 // GO:0030261	mitotic cell cycle // chromosome segregation // mitotic chromosome condensation // chromatin modification // cell division // cell cycle // mitotic nuclear division // chromosome condensation	inferred from mutant phenotype // inferred from mutant phenotype // inferred from mutant phenotype // inferred from electronic annotation // inferred from electronic annotation // inferred from electronic annotation // inferred from electronic annotation // inferred from electronic annotation	GO:0005634 // GO:0005654 // GO:0005634	nucleus // nucleoplasm // nucleus	inferred from direct assay // inferred from electronic annotation // inferred from electronic annotation	GO:0003682 // GO:0008270 // GO:0035064 // GO:0046872	chromatin binding // zinc ion binding // methylated histone binding // metal ion binding	inferred from direct assay // inferred from electronic annotation // non-traceable author statement // inferred from electronic annotation	---	---	---	---	---	TC0100006698.hg.1	10	main	Multiple_Complex	---
TC0100006699.hg.1	5.508018	5.177404	5.700435	5.685314	5.748042	5.657944	6.220938	5.664734	NM_001195752	THAP3	THAP domain containing, apoptosis associated protein 3	1p36.31	NM_001195752	RefSeq	Homo sapiens THAP domain containing, apoptosis associated protein 3 (THAP3), transcript variant 1, mRNA.	100	100	0	---	FALSE	Hs.689006	ascites| blood| bone| brain| cervix| connective tissue| embryonic tissue| eye| heart| intestine| kidney| liver| lung| lymph| lymph node| mammary gland| muscle| nerve| ovary| pancreas| pituitary gland| placenta| prostate| skin| spleen| stomach| testis| thymus| uterus| breast (mammary gland) tumor| cervical tumor| chondrosarcoma| colorectal tumor| gastrointestinal tumor| germ cell tumor| glioma| ki…	chr1	+	6624865	6635586	NM_001195752	Q8WTV1	---	---	---	---	---	---	GO:0003677 // GO:0005515 // GO:0046872 // GO:0003676	DNA binding // protein binding // metal ion binding // nucleic acid binding	inferred from electronic annotation // inferred from physical interaction // inferred from electronic annotation // inferred from electronic annotation	---	---	---	---	---	TC0100006699.hg.1	10	main	Multiple_Complex	---
TC0100006707.hg.1	12.22802	12.25719	12.26599	12.24541	12.24419	11.7108	12.32928	12.41458	NM_001195563	CAMTA1	calmodulin binding transcription activator 1	1p36.31-p36.23	NM_001195563	RefSeq	Homo sapiens calmodulin binding transcription activator 1 (CAMTA1), transcript variant 2, mRNA.	100	100	0	---	FALSE	Hs.397705 // Hs.671020	adrenal gland| blood| bone| bone marrow| brain| connective tissue| embryonic tissue| eye| heart| intestine| kidney| liver| lung| lymph node| mammary gland| muscle| nerve| ovary| pancreas| parathyroid| pharynx| pituitary gland| placenta| prostate| salivary gland| skin| spleen| stomach| testis| trachea| uterus| vascular| breast (mammary gland) tumor| gastrointestinal tumor| germ cell tumor| glioma|…	chr1	+	6785324	7769706	NM_001195563	Q9Y6Y1	GO:0006366 // GO:0045944 // GO:0050885 // GO:0006351 // GO:0006355 // GO:0006366 // GO:0045944	transcription from RNA polymerase II promoter // positive regulation of transcription from RNA polymerase II promoter // neuromuscular process controlling balance // transcription, DNA-templated // regulation of transcription, DNA-templated // transcription from RNA polymerase II promoter // positive regulation of transcription from RNA polymerase II promoter	not recorded // not recorded // inferred from electronic annotation // inferred from electronic annotation // inferred from electronic annotation // --- // ---	GO:0005634 // GO:0005737 // GO:0005634 // GO:0005737	nucleus // cytoplasm // nucleus // cytoplasm	inferred from direct assay // inferred from direct assay // inferred from electronic annotation // inferred from electronic annotation	GO:0001077 // GO:0043565 // GO:0001077 // GO:0003677 // GO:0043565 // GO:0043565	transcriptional activator activity, RNA polymerase II core promoter proximal region sequence-specific binding // sequence-specific DNA binding // transcriptional activator activity, RNA polymerase II core promoter proximal region sequence-specific binding // DNA binding // sequence-specific DNA binding // sequence-specific DNA binding	not recorded // not recorded // --- // inferred from electronic annotation // --- // inferred from electronic annotation	---	---	---	---	---	TC0100006707.hg.1	10	main	Multiple_Complex	---
TC0100006723.hg.1	13.28164	13.16614	13.33977	13.09037	13.21687	12.80876	13.32584	13.34382	NM_004781	VAMP3	vesicle associated membrane protein 3	1p36.23	NM_004781	RefSeq	Homo sapiens vesicle-associated membrane protein 3 (VAMP3), mRNA.	100	100	0	---	FALSE	Hs.66708	adipose tissue| adrenal gland| ascites| bladder| blood| bone| bone marrow| brain| cervix| connective tissue| ear| embryonic tissue| esophagus| eye| heart| intestine| kidney| larynx| liver| lung| lymph| lymph node| mammary gland| mouth| muscle| nerve| ovary| pancreas| parathyroid| pharynx| pituitary gland| placenta| prostate| salivary gland| skin| spleen| stomach| testis| thymus| thyroid| tonsil| …	chr1	+	7771269	7781432	NM_004781	Q15836	GO:0001921 // GO:0006461 // GO:0006887 // GO:0006904 // GO:0006906 // GO:0016192 // GO:0017156 // GO:0034446 // GO:0035493 // GO:0042147 // GO:0043001 // GO:0051024 // GO:0061025 // GO:0070254 // GO:1903531 // GO:1903593 // GO:0001921 // GO:0006461 // GO:0006810 // GO:0006906 // GO:0015031 // GO:0016192 // GO:0034446	positive regulation of receptor recycling // protein complex assembly // exocytosis // vesicle docking involved in exocytosis // vesicle fusion // vesicle-mediated transport // calcium ion-dependent exocytosis // substrate adhesion-dependent cell spreading // SNARE complex assembly // retrograde transport, endosome to Golgi // Golgi to plasma membrane protein transport // positive regulation of i…	inferred from sequence or structural similarity // traceable author statement // traceable author statement // traceable author statement // not recorded // inferred from sequence or structural similarity // inferred from electronic annotation // inferred from sequence or structural similarity // inferred from electronic annotation // inferred from direct assay // inferred from electronic annotat…	GO:0005622 // GO:0005829 // GO:0005886 // GO:0008021 // GO:0009986 // GO:0016021 // GO:0016324 // GO:0030054 // GO:0030136 // GO:0030141 // GO:0030665 // GO:0031201 // GO:0043005 // GO:0043231 // GO:0055037 // GO:0005886 // GO:0008021 // GO:0016020 // GO:0016021 // GO:0031201 // GO:0031410 // GO:0043229 // GO:0043231 // GO:0045202 // GO:0055037	intracellular // cytosol // plasma membrane // synaptic vesicle // cell surface // integral component of membrane // apical plasma membrane // cell junction // clathrin-coated vesicle // secretory granule // clathrin-coated vesicle membrane // SNARE complex // neuron projection // intracellular membrane-bounded organelle // recycling endosome // plasma membrane // synaptic vesicle // membrane // …	inferred from direct assay // inferred from direct assay // inferred from sequence or structural similarity // not recorded // inferred from electronic annotation // inferred from electronic annotation // inferred from electronic annotation // inferred from electronic annotation // inferred from direct assay // inferred from electronic annotation // inferred from electronic annotation // inferred…	GO:0000149 // GO:0005484 // GO:0005515 // GO:0017075 // GO:0000149 // GO:0000149 // GO:0005484	SNARE binding // SNAP receptor activity // protein binding // syntaxin-1 binding // SNARE binding // SNARE binding // SNAP receptor activity	not recorded // not recorded // inferred from physical interaction // inferred from electronic annotation // --- // inferred from electronic annotation // ---	---	---	---	---	---	TC0100006723.hg.1	10	main	Multiple_Complex	---
TC0100006725.hg.1	11.12577	10.90754	7.760707	8.506509	10.70135	11.02497	7.667936	9.441269	NM_001289861	PER3	period circadian clock 3	1p36.23	NM_001289861	RefSeq	Homo sapiens period circadian clock 3 (PER3), transcript variant 2, mRNA.	100	100	0	---	FALSE	Hs.162200	bladder| bone| bone marrow| brain| connective tissue| embryonic tissue| esophagus| eye| heart| intestine| kidney| larynx| liver| lung| lymph node| mammary gland| mouth| muscle| ovary| pancreas| parathyroid| prostate| skin| spleen| stomach| testis| thyroid| trachea| uterus| vascular| breast (mammary gland) tumor| chondrosarcoma| colorectal tumor| esophageal tumor| gastrointestinal tumor| germ cell…	chr1	+	7784320	7845180	NM_001289861	P56645	GO:0000122 // GO:0006351 // GO:0032922 // GO:0045187 // GO:0006355 // GO:0007623 // GO:0048511	negative regulation of transcription from RNA polymerase II promoter // transcription, DNA-templated // circadian regulation of gene expression // regulation of circadian sleep/wake cycle, sleep // regulation of transcription, DNA-templated // circadian rhythm // rhythmic process	inferred from electronic annotation // inferred from electronic annotation // inferred from electronic annotation // inferred from mutant phenotype // inferred from electronic annotation // inferred from electronic annotation // inferred from electronic annotation	GO:0005634 // GO:0005737	nucleus // cytoplasm	inferred from electronic annotation // inferred from electronic annotation	GO:0005515 // GO:0019900 // GO:0031625	protein binding // kinase binding // ubiquitin protein ligase binding	inferred from physical interaction // inferred from electronic annotation // inferred from electronic annotation	---	---	---	---	---	TC0100006725.hg.1	10	main	Multiple_Complex	---
TC0100006729.hg.1	14.63448	14.41522	14.59422	14.39884	14.78288	14.42878	14.5872	14.31988	NM_001123377	PARK7	parkinson protein 7	1p36.23	NM_001123377	RefSeq	Homo sapiens parkinson protein 7 (PARK7), transcript variant 2, mRNA.	100	100	0	---	FALSE	Hs.419640	adipose tissue| adrenal gland| ascites| bladder| blood| bone| bone marrow| brain| cervix| connective tissue| ear| embryonic tissue| eye| heart| intestine| kidney| larynx| liver| lung| lymph| lymph node| mammary gland| mouth| muscle| nerve| ovary| pancreas| parathyroid| pharynx| pituitary gland| placenta| prostate| salivary gland| skin| spleen| stomach| testis| thymus| thyroid| tonsil| umbilical c…	chr1	+	7954291	7985505	NM_001123377	Q99497	GO:0001933 // GO:0006469 // GO:0006508 // GO:0006517 // GO:0006914 // GO:0006954 // GO:0007005 // GO:0007265 // GO:0007338 // GO:0008344 // GO:0010273 // GO:0010628 // GO:0010629 // GO:0018323 // GO:0019243 // GO:0019249 // GO:0031397 // GO:0032091 // GO:0032091 // GO:0032091 // GO:0032148 // GO:0032435 // GO:0032757 // GO:0033138 // GO:0033234 // GO:0034599 // GO:0034599 // GO:0036471 // GO:0042…	negative regulation of protein phosphorylation // negative regulation of protein kinase activity // proteolysis // protein deglycosylation // autophagy // inflammatory response // mitochondrion organization // Ras protein signal transduction // single fertilization // adult locomotory behavior // detoxification of copper ion // positive regulation of gene expression // negative regulation of gene…	inferred from genetic interaction // inferred from genetic interaction // inferred from electronic annotation // inferred from direct assay // inferred from electronic annotation // inferred from electronic annotation // inferred from sequence or structural similarity // traceable author statement // inferred from electronic annotation // inferred from electronic annotation // inferred from mutan…	GO:0000785 // GO:0005634 // GO:0005737 // GO:0005739 // GO:0005739 // GO:0005747 // GO:0005758 // GO:0005759 // GO:0005783 // GO:0005829 // GO:0005829 // GO:0005886 // GO:0016605 // GO:0030424 // GO:0044297 // GO:0045121 // GO:0070062 // GO:0005634 // GO:0005737 // GO:0005739 // GO:0016020 // GO:0043005	chromatin // nucleus // cytoplasm // mitochondrion // mitochondrion // mitochondrial respiratory chain complex I // mitochondrial intermembrane space // mitochondrial matrix // endoplasmic reticulum // cytosol // cytosol // plasma membrane // PML body // axon // cell body // membrane raft // extracellular exosome // nucleus // cytoplasm // mitochondrion // membrane // neuron projection	inferred from direct assay // inferred from direct assay // inferred from direct assay // inferred from direct assay // inferred from mutant phenotype // inferred from direct assay // inferred from electronic annotation // inferred from electronic annotation // inferred from electronic annotation // inferred from direct assay // inferred from mutant phenotype // inferred from electronic annotatio…	GO:0001047 // GO:0003690 // GO:0003697 // GO:0003713 // GO:0003713 // GO:0003729 // GO:0005102 // GO:0005507 // GO:0005515 // GO:0008134 // GO:0008233 // GO:0016532 // GO:0016684 // GO:0019172 // GO:0019899 // GO:0019900 // GO:0019955 // GO:0036470 // GO:0036478 // GO:0042802 // GO:0042803 // GO:0044388 // GO:0044390 // GO:0045340 // GO:0050681 // GO:0051920 // GO:0070491 // GO:0097110 // GO:1903…	core promoter binding // double-stranded DNA binding // single-stranded DNA binding // transcription coactivator activity // transcription coactivator activity // mRNA binding // receptor binding // copper ion binding // protein binding // transcription factor binding // peptidase activity // superoxide dismutase copper chaperone activity // oxidoreductase activity, acting on peroxide as acceptor…	inferred by curator // inferred from direct assay // inferred from direct assay // inferred from genetic interaction // traceable author statement // inferred from direct assay // inferred from physical interaction // inferred from direct assay // inferred from physical interaction // inferred from physical interaction // inferred from direct assay // inferred from direct assay // inferred from d…	---	---	---	---	---	TC0100006729.hg.1	10	main	Multiple_Complex	---
TC0100006739.hg.1	5.28239	4.914021	5.224144	5.148977	5.062635	5.056573	4.9299	4.88742	NM_001080397	SLC45A1	solute carrier family 45, member 1	1p36.23	NM_001080397	RefSeq	Homo sapiens solute carrier family 45, member 1 (SLC45A1), mRNA.	100	100	0	---	FALSE	Hs.463036	brain| connective tissue| eye| lung| mammary gland| ovary| pituitary gland| stomach| testis| gastrointestinal tumor| germ cell tumor| glioma| leukemia| lung tumor| normal| ovarian tumor| soft tissue/muscle tissue tumor| fetus| adult	chr1	+	8317826	8344167	NM_001080397	Q9Y2W3	GO:0008643 // GO:0055085 // GO:0006810 // GO:0015758 // GO:1904659	carbohydrate transport // transmembrane transport // transport // glucose transport // glucose transmembrane transport	inferred from electronic annotation // inferred from electronic annotation // inferred from electronic annotation // inferred from electronic annotation // inferred from electronic annotation	GO:0016021 // GO:0016020	integral component of membrane // membrane	inferred from electronic annotation // inferred from electronic annotation	GO:0015293 // GO:0005355	symporter activity // glucose transmembrane transporter activity	inferred from electronic annotation // inferred from electronic annotation	---	---	---	---	---	TC0100006739.hg.1	10	main	Multiple_Complex	---
TC0100006755.hg.1	11.38624	10.73676	11.36975	10.54759	11.16928	10.47907	11.16038	10.22593	hsa_circ_0000013	ENO1	Memczak2013 ANTISENSE, coding, INTERNAL, UTR3 best transcript NM_001428	---	hsa_circ_0000013	circbase	Memczak2013 ANTISENSE, coding, INTERNAL, UTR3 best transcript NM_001428	100	100	0	---	FALSE	---	---	chr1	+	8861178	8861331	---	---	---	---	---	---	---	---	---	---	---	---	---	---	---	---	TC0100006755.hg.1	6	main	NonCoding	---
TC0100006761.hg.1	4.535388	4.106143	4.467371	3.762803	4.415723	4.296199	4.32576	4.452535	NM_001215	CA6	carbonic anhydrase VI	1p36.2	NM_001215	RefSeq	Homo sapiens carbonic anhydrase VI (CA6), transcript variant 1, mRNA.	100	100	0	---	FALSE	Hs.100322	eye| intestine| mammary gland| pharynx| salivary gland| skin| breast (mammary gland) tumor| non-neoplasia| normal| fetus| adult	chr1	+	8945834	8975092	NM_001215	P23280	GO:0001580 // GO:0006730 // GO:0015701 // GO:0044281	detection of chemical stimulus involved in sensory perception of bitter taste // one-carbon metabolic process // bicarbonate transport // small molecule metabolic process	inferred from direct assay // inferred from electronic annotation // traceable author statement // traceable author statement	GO:0005576 // GO:0005615 // GO:0005829 // GO:0070062 // GO:0005576 // GO:0005737	extracellular region // extracellular space // cytosol // extracellular exosome // extracellular region // cytoplasm	traceable author statement // inferred from direct assay // inferred from electronic annotation // inferred from direct assay // inferred from electronic annotation // inferred from electronic annotation	GO:0004089 // GO:0008270 // GO:0004089 // GO:0016829 // GO:0046872 // GO:0005515	carbonate dehydratase activity // zinc ion binding // carbonate dehydratase activity // lyase activity // metal ion binding // protein binding	traceable author statement // inferred from electronic annotation // inferred from electronic annotation // inferred from electronic annotation // inferred from electronic annotation // inferred from physical interaction	---	---	---	---	---	TC0100006761.hg.1	10	main	Multiple_Complex	---
TC0100006771.hg.1	11.03908	11.44543	11.33082	12.47188	11.0343	11.37313	11.40755	12.46223	NM_001282587	H6PD	hexose-6-phosphate dehydrogenase (glucose 1-dehydrogenase)	1p36	NM_001282587	RefSeq	Homo sapiens hexose-6-phosphate dehydrogenase (glucose 1-dehydrogenase) (H6PD), transcript variant 1, mRNA.	100	100	0	---	FALSE	Hs.463511	adrenal gland| bladder| blood| bone| bone marrow| brain| cervix| connective tissue| embryonic tissue| esophagus| eye| intestine| kidney| larynx| liver| lung| lymph| lymph node| mammary gland| mouth| muscle| ovary| pancreas| parathyroid| pharynx| placenta| prostate| salivary gland| skin| spleen| stomach| testis| thymus| thyroid| trachea| uterus| vascular| bladder carcinoma| breast (mammary gland) …	chr1	+	9234775	9271337	NM_001282587	O95479	GO:0006006 // GO:0006098 // GO:0055114 // GO:0005975 // GO:0008152 // GO:0006739 // GO:0097305	glucose metabolic process // pentose-phosphate shunt // oxidation-reduction process // carbohydrate metabolic process // metabolic process // NADP metabolic process // response to alcohol	inferred from electronic annotation // inferred from electronic annotation // inferred from electronic annotation // inferred from electronic annotation // inferred from electronic annotation // inferred from electronic annotation // inferred from electronic annotation	GO:0005788 // GO:0005783 // GO:0005737 // GO:0005739 // GO:0043231	endoplasmic reticulum lumen // endoplasmic reticulum // cytoplasm // mitochondrion // intracellular membrane-bounded organelle	inferred from electronic annotation // inferred from electronic annotation // inferred from electronic annotation // inferred from electronic annotation // inferred from electronic annotation	GO:0004345 // GO:0017057 // GO:0047936 // GO:0050661 // GO:0003824 // GO:0004345 // GO:0016491 // GO:0016787 // GO:0030246	glucose-6-phosphate dehydrogenase activity // 6-phosphogluconolactonase activity // glucose 1-dehydrogenase [NAD(P)] activity // NADP binding // catalytic activity // glucose-6-phosphate dehydrogenase activity // oxidoreductase activity // hydrolase activity // carbohydrate binding	inferred from electronic annotation // inferred from electronic annotation // inferred from electronic annotation // inferred from electronic annotation // inferred from electronic annotation // traceable author statement // inferred from electronic annotation // inferred from electronic annotation // inferred from electronic annotation	---	---	---	---	---	TC0100006771.hg.1	10	main	Multiple_Complex	---
TC0100006773.hg.1	10.71203	11.43634	9.684376	10.4163	10.62925	11.42115	9.448198	10.18257	NM_025106	SPSB1	splA/ryanodine receptor domain and SOCS box containing 1	1p36.22	NM_025106	RefSeq	Homo sapiens splA/ryanodine receptor domain and SOCS box containing 1 (SPSB1), mRNA.	100	100	0	---	FALSE	Hs.8261 // Hs.738680	bladder| blood| bone| brain| connective tissue| embryonic tissue| eye| intestine| kidney| liver| lung| mammary gland| mouth| muscle| ovary| pancreas| placenta| prostate| skin| stomach| testis| thyroid| umbilical cord| uterus| vascular| bladder carcinoma| breast (mammary gland) tumor| chondrosarcoma| colorectal tumor| gastrointestinal tumor| germ cell tumor| glioma| head and neck tumor| kidney tum…	chr1	+	9292880	9369532	NM_025106	Q96BD6	GO:0016567 // GO:0035556	protein ubiquitination // intracellular signal transduction	inferred from electronic annotation // inferred from electronic annotation	GO:0005737 // GO:0005622	cytoplasm // intracellular	inferred from electronic annotation // inferred from electronic annotation	GO:0005515	protein binding	inferred from physical interaction	---	---	---	---	---	TC0100006773.hg.1	10	main	Multiple_Complex	---
TC0100006781.hg.1	7.883512	7.672235	8.336543	7.767013	7.933688	7.913846	8.494172	7.984136	NM_032315	SLC25A33	solute carrier family 25 (pyrimidine nucleotide carrier), member 33	1p36.22	NM_032315	RefSeq	Homo sapiens solute carrier family 25 (pyrimidine nucleotide carrier), member 33 (SLC25A33), mRNA.	100	100	0	---	FALSE	Hs.568613	ascites| blood| bone| brain| connective tissue| embryonic tissue| eye| heart| intestine| kidney| larynx| liver| lung| lymph node| mammary gland| muscle| ovary| pancreas| pituitary gland| placenta| prostate| skin| stomach| testis| thyroid| uterus| breast (mammary gland) tumor| chondrosarcoma| gastrointestinal tumor| germ cell tumor| glioma| head and neck tumor| kidney tumor| leukemia| lymphoma| no…	chr1	+	9539469	9585179	NM_032315	Q9BSK2	GO:0000002 // GO:0002082 // GO:0006264 // GO:0006390 // GO:0006864 // GO:0007005 // GO:0007005 // GO:0008284 // GO:0030307 // GO:0030307 // GO:0031930 // GO:0032869 // GO:0034551 // GO:0051881 // GO:0071156 // GO:1903426 // GO:1990314 // GO:1990519 // GO:1990519 // GO:0006810 // GO:0031930	mitochondrial genome maintenance // regulation of oxidative phosphorylation // mitochondrial DNA replication // transcription from mitochondrial promoter // pyrimidine nucleotide transport // mitochondrion organization // mitochondrion organization // positive regulation of cell proliferation // positive regulation of cell growth // positive regulation of cell growth // mitochondria-nucleus signa…	inferred from direct assay // inferred from mutant phenotype // inferred from mutant phenotype // inferred from mutant phenotype // inferred from direct assay // inferred from direct assay // inferred from mutant phenotype // inferred from mutant phenotype // inferred from mutant phenotype // inferred from sequence or structural similarity // inferred from sequence or structural similarity // inf…	GO:0005743 // GO:0016021 // GO:0031966 // GO:0005739 // GO:0016020 // GO:0031966	mitochondrial inner membrane // integral component of membrane // mitochondrial membrane // mitochondrion // membrane // mitochondrial membrane	inferred from electronic annotation // inferred from electronic annotation // inferred from sequence or structural similarity // inferred from electronic annotation // inferred from electronic annotation // inferred from electronic annotation	GO:0015218	pyrimidine nucleotide transmembrane transporter activity	inferred from direct assay	---	---	---	---	---	TC0100006781.hg.1	10	main	Multiple_Complex	---
TC0100006784.hg.1	8.47868	8.410648	8.522686	8.159234	8.209932	7.660546	8.376386	7.985137	NM_001010866	TMEM201	transmembrane protein 201	1p36.22	NM_001010866	RefSeq	Homo sapiens transmembrane protein 201 (TMEM201), transcript variant 2, mRNA.	100	100	0	---	FALSE	Hs.632365	brain| cervix| embryonic tissue| eye| heart| intestine| kidney| lung| lymph| lymph node| muscle| nerve| ovary| pancreas| placenta| prostate| skin| stomach| testis| thymus| uterus| cervical tumor| colorectal tumor| gastrointestinal tumor| germ cell tumor| glioma| kidney tumor| leukemia| lymphoma| normal| ovarian tumor| pancreatic tumor| primitive neuroectodermal tumor of the CNS| prostate cancer| …	chr1	+	9588874	9614877	NM_001010866	Q5SNT2	GO:0007097 // GO:0010761	nuclear migration // fibroblast migration	inferred from electronic annotation // inferred from electronic annotation	GO:0005637 // GO:0016021 // GO:0005634 // GO:0016020 // GO:0031965	nuclear inner membrane // integral component of membrane // nucleus // membrane // nuclear membrane	inferred from electronic annotation // inferred from electronic annotation // inferred from electronic annotation // inferred from electronic annotation // inferred from electronic annotation	GO:0005521 // GO:0051015	lamin binding // actin filament binding	inferred from electronic annotation // inferred from electronic annotation	---	---	---	---	---	TC0100006784.hg.1	10	main	Multiple_Complex	---
TC0100006787.hg.1	9.638179	8.457952	9.577139	9.108444	9.09049	7.860602	9.18539	9.040554	NM_005026	PIK3CD	phosphatidylinositol-4,5-bisphosphate 3-kinase, catalytic subunit delta	1p36.2	NM_005026	RefSeq	Homo sapiens phosphatidylinositol-4,5-bisphosphate 3-kinase, catalytic subunit delta (PIK3CD), mRNA.	100	100	0	---	FALSE	Hs.518451	blood| bone| bone marrow| brain| embryonic tissue| eye| heart| intestine| kidney| liver| lung| lymph| lymph node| mammary gland| muscle| ovary| pancreas| pharynx| prostate| skin| spleen| stomach| testis| thymus| tonsil| trachea| umbilical cord| uterus| vascular| chondrosarcoma| colorectal tumor| gastrointestinal tumor| germ cell tumor| glioma| head and neck tumor| leukemia| liver tumor| lymphoma|…	chr1	+	9651732	9729114	NM_005026	O00329	GO:0001779 // GO:0001782 // GO:0001816 // GO:0002250 // GO:0002551 // GO:0002679 // GO:0006468 // GO:0006644 // GO:0006661 // GO:0006954 // GO:0007165 // GO:0007173 // GO:0008543 // GO:0010628 // GO:0010818 // GO:0014065 // GO:0030101 // GO:0030217 // GO:0030335 // GO:0030593 // GO:0035747 // GO:0035754 // GO:0038095 // GO:0042110 // GO:0042113 // GO:0043303 // GO:0044281 // GO:0045087 // GO:0046…	natural killer cell differentiation // B cell homeostasis // cytokine production // adaptive immune response // mast cell chemotaxis // respiratory burst involved in defense response // protein phosphorylation // phospholipid metabolic process // phosphatidylinositol biosynthetic process // inflammatory response // signal transduction // epidermal growth factor receptor signaling pathway // fibro…	traceable author statement // inferred from electronic annotation // traceable author statement // traceable author statement // traceable author statement // traceable author statement // non-traceable author statement // traceable author statement // traceable author statement // traceable author statement // non-traceable author statement // traceable author statement // traceable author state…	GO:0005829 // GO:0005886 // GO:0005942 // GO:0042629 // GO:0005737 // GO:0005622	cytosol // plasma membrane // phosphatidylinositol 3-kinase complex // mast cell granule // cytoplasm // intracellular	traceable author statement // traceable author statement // non-traceable author statement // traceable author statement // inferred from electronic annotation // inferred from electronic annotation	GO:0005515 // GO:0005524 // GO:0016303 // GO:0035004 // GO:0035005 // GO:0046934 // GO:0000166 // GO:0016301 // GO:0016740 // GO:0016773 // GO:0035005 // GO:0046934 // GO:0046934	protein binding // ATP binding // 1-phosphatidylinositol-3-kinase activity // phosphatidylinositol 3-kinase activity // 1-phosphatidylinositol-4-phosphate 3-kinase activity // phosphatidylinositol-4,5-bisphosphate 3-kinase activity // nucleotide binding // kinase activity // transferase activity // phosphotransferase activity, alcohol group as acceptor // 1-phosphatidylinositol-4-phosphate 3-kina…	inferred from physical interaction // inferred from electronic annotation // non-traceable author statement // traceable author statement // not recorded // not recorded // inferred from electronic annotation // inferred from electronic annotation // inferred from electronic annotation // inferred from electronic annotation // --- // --- // inferred from electronic annotation	GenMAPP	G13_Signaling_Pathway	---	---	---	TC0100006787.hg.1	10	main	Multiple_Complex	---
TC0100006801.hg.1	8.330265	8.612183	8.871686	8.704429	8.744022	8.69326	8.672749	8.761087	NM_001297778	NMNAT1	nicotinamide nucleotide adenylyltransferase 1	1p36.22	NM_001297778	RefSeq	Homo sapiens nicotinamide nucleotide adenylyltransferase 1 (NMNAT1), transcript variant 2, mRNA.	100	100	0	---	FALSE	Hs.633762	blood| brain| cervix| connective tissue| embryonic tissue| eye| heart| intestine| kidney| lung| mammary gland| muscle| ovary| pancreas| pharynx| prostate| salivary gland| spleen| testis| thyroid| trachea| umbilical cord| uterus| breast (mammary gland) tumor| colorectal tumor| germ cell tumor| glioma| head and neck tumor| kidney tumor| leukemia| lung tumor| non-neoplasia| normal| ovarian tumor| pa…	chr1	+	9942923	9985501	NM_001297778	Q9HAN9	GO:0006766 // GO:0006767 // GO:0009435 // GO:0019674 // GO:0034628 // GO:0044281 // GO:0009058 // GO:0009435 // GO:0019363 // GO:0034628	vitamin metabolic process // water-soluble vitamin metabolic process // NAD biosynthetic process // NAD metabolic process // 'de novo' NAD biosynthetic process from aspartate // small molecule metabolic process // biosynthetic process // NAD biosynthetic process // pyridine nucleotide biosynthetic process // 'de novo' NAD biosynthetic process from aspartate	traceable author statement // traceable author statement // inferred by curator // traceable author statement // not recorded // traceable author statement // inferred from electronic annotation // inferred from electronic annotation // inferred from electronic annotation // ---	GO:0005634 // GO:0005654 // GO:0005634	nucleus // nucleoplasm // nucleus	inferred from direct assay // traceable author statement // inferred from electronic annotation	GO:0000309 // GO:0000309 // GO:0004515 // GO:0005515 // GO:0005524 // GO:0000166 // GO:0000309 // GO:0003824 // GO:0004515 // GO:0016740 // GO:0016779	nicotinamide-nucleotide adenylyltransferase activity // nicotinamide-nucleotide adenylyltransferase activity // nicotinate-nucleotide adenylyltransferase activity // protein binding // ATP binding // nucleotide binding // nicotinamide-nucleotide adenylyltransferase activity // catalytic activity // nicotinate-nucleotide adenylyltransferase activity // transferase activity // nucleotidyltransferas…	inferred from direct assay // traceable author statement // inferred from direct assay // inferred from physical interaction // inferred from electronic annotation // inferred from electronic annotation // inferred from electronic annotation // inferred from electronic annotation // inferred from electronic annotation // inferred from electronic annotation // inferred from electronic annotation	---	---	---	---	---	TC0100006801.hg.1	10	main	Multiple_Complex	---
TC0100006805.hg.1	4.951963	4.889487	4.555471	5.835393	5.133914	4.361781	5.233136	4.500388	NM_052960	RBP7	retinol binding protein 7, cellular	1p36.22	NM_052960	RefSeq	Homo sapiens retinol binding protein 7, cellular (RBP7), mRNA.	100	100	0	---	FALSE	Hs.422688	adipose tissue| bone marrow| brain| connective tissue| embryonic tissue| eye| kidney| lung| muscle| pancreas| prostate| kidney tumor| normal| soft tissue/muscle tissue tumor|embryoid body| fetus| adult	chr1	+	9997197	10016020	NM_052960	Q96R05	GO:0006810	transport	inferred from electronic annotation	GO:0005737	cytoplasm	inferred from electronic annotation	GO:0005215 // GO:0005515 // GO:0016918 // GO:0019841 // GO:0005501 // GO:0008289	transporter activity // protein binding // retinal binding // retinol binding // retinoid binding // lipid binding	inferred from electronic annotation // inferred from physical interaction // inferred from electronic annotation // inferred from electronic annotation // inferred from electronic annotation // inferred from electronic annotation	---	---	---	---	---	TC0100006805.hg.1	10	main	Multiple_Complex	---
TC0100006806.hg.1	11.8706	11.92225	11.84056	11.7287	11.93031	11.85697	12.04949	12.07324	NM_001105562	UBE4B	ubiquitination factor E4B	1p36.3	NM_001105562	RefSeq	Homo sapiens ubiquitination factor E4B (UBE4B), transcript variant 1, mRNA.	100	100	0	---	FALSE	Hs.593974	adrenal gland| ascites| bladder| blood| bone| bone marrow| brain| cervix| connective tissue| ear| embryonic tissue| esophagus| eye| heart| intestine| kidney| larynx| liver| lung| lymph node| mammary gland| mouth| muscle| nerve| ovary| pancreas| parathyroid| pharynx| placenta| prostate| skin| spleen| stomach| testis| thymus| thyroid| uterus| vascular|adrenal tumor| bladder carcinoma| breast (mamma…	chr1	+	10032832	10181239	NM_001105562	O95155	GO:0008626 // GO:0009411 // GO:0042787 // GO:0043161 // GO:0006511 // GO:0016567	granzyme-mediated apoptotic signaling pathway // response to UV // protein ubiquitination involved in ubiquitin-dependent protein catabolic process // proteasome-mediated ubiquitin-dependent protein catabolic process // ubiquitin-dependent protein catabolic process // protein ubiquitination	inferred from direct assay // inferred from direct assay // traceable author statement // inferred from direct assay // inferred from electronic annotation // inferred from electronic annotation	GO:0000151 // GO:0005634 // GO:0005737 // GO:0000151 // GO:0005737	ubiquitin ligase complex // nucleus // cytoplasm // ubiquitin ligase complex // cytoplasm	traceable author statement // inferred from electronic annotation // inferred from sequence or structural similarity // inferred from electronic annotation // inferred from electronic annotation	GO:0016874 // GO:0019899 // GO:0034450 // GO:0004842 // GO:0019899	ligase activity // enzyme binding // ubiquitin-ubiquitin ligase activity // ubiquitin-protein transferase activity // enzyme binding	inferred from electronic annotation // inferred from sequence or structural similarity // inferred from electronic annotation // inferred from electronic annotation // inferred from electronic annotation	---	---	---	---	---	TC0100006806.hg.1	10	main	Multiple_Complex	---
TC0100006812.hg.1	10.08985	9.497791	9.788403	9.926993	10.12035	9.843465	10.16889	9.976764	NM_015074	KIF1B	kinesin family member 1B	1p36.2	NM_015074	RefSeq	Homo sapiens kinesin family member 1B (KIF1B), transcript variant 1, mRNA.	100	100	0	---	FALSE	Hs.97858	adrenal gland| ascites| blood| bone| bone marrow| brain| cervix| connective tissue| embryonic tissue| esophagus| eye| heart| intestine| kidney| larynx| liver| lung| lymph node| mammary gland| mouth| muscle| nerve| ovary| pancreas| parathyroid| pituitary gland| placenta| prostate| skin| spleen| stomach| testis| thyroid| trachea| uterus| vascular|adrenal tumor| breast (mammary gland) tumor| cervica…	chr1	+	10210706	10381603	NM_015074	O60333	GO:0006915 // GO:0007018 // GO:0007018 // GO:0007270 // GO:0007274 // GO:0008089 // GO:0008152 // GO:0016192 // GO:0030705 // GO:0030705 // GO:0047497 // GO:0007018 // GO:0007018 // GO:0007270 // GO:0007274 // GO:0008089 // GO:0016192 // GO:0030705 // GO:0030705	apoptotic process // microtubule-based movement // microtubule-based movement // neuron-neuron synaptic transmission // neuromuscular synaptic transmission // anterograde axon cargo transport // metabolic process // vesicle-mediated transport // cytoskeleton-dependent intracellular transport // cytoskeleton-dependent intracellular transport // mitochondrion transport along microtubule // microtub…	inferred from electronic annotation // not recorded // inferred from sequence or structural similarity // inferred from sequence or structural similarity // inferred from sequence or structural similarity // inferred from sequence or structural similarity // inferred from electronic annotation // not recorded // not recorded // inferred from sequence or structural similarity // inferred from elec…	GO:0005739 // GO:0005871 // GO:0005874 // GO:0005875 // GO:0030659 // GO:0031410 // GO:0043005 // GO:0005737 // GO:0005856 // GO:0005871 // GO:0005871 // GO:0005875 // GO:0016023 // GO:0030659 // GO:0031410 // GO:0043005	mitochondrion // kinesin complex // microtubule // microtubule associated complex // cytoplasmic vesicle membrane // cytoplasmic vesicle // neuron projection // cytoplasm // cytoskeleton // kinesin complex // kinesin complex // microtubule associated complex // cytoplasmic membrane-bounded vesicle // cytoplasmic vesicle membrane // cytoplasmic vesicle // neuron projection	inferred from electronic annotation // not recorded // inferred from electronic annotation // inferred from sequence or structural similarity // inferred from sequence or structural similarity // inferred from sequence or structural similarity // inferred from sequence or structural similarity // inferred from electronic annotation // inferred from electronic annotation // --- // inferred from el…	GO:0003777 // GO:0005515 // GO:0005524 // GO:0008017 // GO:0008574 // GO:0016887 // GO:0019894 // GO:0000166 // GO:0003777 // GO:0008574 // GO:0016887	microtubule motor activity // protein binding // ATP binding // microtubule binding // ATP-dependent microtubule motor activity, plus-end-directed // ATPase activity // kinesin binding // nucleotide binding // microtubule motor activity // ATP-dependent microtubule motor activity, plus-end-directed // ATPase activity	inferred from sequence or structural similarity // inferred from physical interaction // inferred from electronic annotation // inferred from electronic annotation // not recorded // inferred from sequence or structural similarity // traceable author statement // inferred from electronic annotation // inferred from electronic annotation // --- // inferred from electronic annotation	---	---	---	---	---	TC0100006812.hg.1	10	main	Multiple_Complex	---
TC0100006818.hg.1	10.98716	12.08461	10.60023	11.00212	11.10322	12.35094	10.545	11.332	NM_001304451	PGD	phosphogluconate dehydrogenase	1p36.22	NM_001304451	RefSeq	Homo sapiens phosphogluconate dehydrogenase (PGD), transcript variant 2, mRNA.	100	100	0	---	FALSE	Hs.464071	adipose tissue| adrenal gland| ascites| bladder| blood| bone| bone marrow| brain| cervix| connective tissue| embryonic tissue| esophagus| eye| heart| intestine| kidney| larynx| liver| lung| lymph| lymph node| mammary gland| mouth| muscle| nerve| ovary| pancreas| pharynx| pituitary gland| placenta| prostate| salivary gland| skin| spleen| stomach| testis| thymus| thyroid| tonsil| trachea| umbilical…	chr1	+	10398592	10420511	NM_001304451	P52209	GO:0005975 // GO:0006098 // GO:0006098 // GO:0009051 // GO:0019322 // GO:0019521 // GO:0044281 // GO:0055114 // GO:0006098 // GO:0055114	carbohydrate metabolic process // pentose-phosphate shunt // pentose-phosphate shunt // pentose-phosphate shunt, oxidative branch // pentose biosynthetic process // D-gluconate metabolic process // small molecule metabolic process // oxidation-reduction process // pentose-phosphate shunt // oxidation-reduction process	traceable author statement // inferred from sequence or structural similarity // traceable author statement // inferred from direct assay // inferred from electronic annotation // inferred from electronic annotation // traceable author statement // inferred from direct assay // inferred from electronic annotation // inferred from electronic annotation	GO:0005634 // GO:0005829 // GO:0070062 // GO:0005737	nucleus // cytosol // extracellular exosome // cytoplasm	inferred from direct assay // traceable author statement // inferred from direct assay // inferred from electronic annotation	GO:0004616 // GO:0004616 // GO:0050661 // GO:0004616 // GO:0004616 // GO:0016491	phosphogluconate dehydrogenase (decarboxylating) activity // phosphogluconate dehydrogenase (decarboxylating) activity // NADP binding // phosphogluconate dehydrogenase (decarboxylating) activity // phosphogluconate dehydrogenase (decarboxylating) activity // oxidoreductase activity	not recorded // inferred from sequence or structural similarity // inferred from electronic annotation // --- // inferred from electronic annotation // inferred from electronic annotation	GenMAPP	Pentose_Phosphate_Pathway	---	---	---	TC0100006818.hg.1	10	main	Multiple_Complex	---
TC0100006819.hg.1	8.162883	8.56402	8.341596	8.901752	8.54871	8.457264	8.72686	8.433776	NM_001243768	APITD1-CORT	APITD1-CORT readthrough	1p	NM_001243768	RefSeq	Homo sapiens APITD1-CORT readthrough (APITD1-CORT), transcript variant 3, mRNA.	100	100	0	---	FALSE	Hs.412311	blood| bone| brain| cervix| connective tissue| embryonic tissue| eye| heart| intestine| kidney| lung| lymph node| ovary| pancreas| parathyroid| pharynx| pituitary gland| placenta| prostate| skin| stomach| testis| uterus| cervical tumor| chondrosarcoma| germ cell tumor| glioma| kidney tumor| leukemia| lung tumor| non-neoplasia| normal| pancreatic tumor| prostate cancer| retinoblastoma| skin tumor|…	chr1	+	10430102	10452153	NM_001243768	Q8N2Z9	GO:0000278 // GO:0000712 // GO:0006281 // GO:0006281 // GO:0006281 // GO:0006334 // GO:0006974 // GO:0006974 // GO:0006974 // GO:0007049 // GO:0007067 // GO:0007264 // GO:0031297 // GO:0031398 // GO:0034080 // GO:0036297 // GO:0051301 // GO:0007193 // GO:0007268	mitotic cell cycle // resolution of meiotic recombination intermediates // DNA repair // DNA repair // DNA repair // nucleosome assembly // cellular response to DNA damage stimulus // cellular response to DNA damage stimulus // cellular response to DNA damage stimulus // cell cycle // mitotic nuclear division // small GTPase mediated signal transduction // replication fork processing // positive …	traceable author statement // inferred from mutant phenotype // inferred from direct assay // inferred from electronic annotation // traceable author statement // traceable author statement // inferred from direct assay // inferred from electronic annotation // inferred from mutant phenotype // inferred from electronic annotation // inferred from electronic annotation // traceable author statemen…	GO:0000775 // GO:0000776 // GO:0000777 // GO:0005634 // GO:0005654 // GO:0005694 // GO:0005829 // GO:0043240 // GO:0071821 // GO:0005576 // GO:0005615	chromosome, centromeric region // kinetochore // condensed chromosome kinetochore // nucleus // nucleoplasm // chromosome // cytosol // Fanconi anaemia nuclear complex // FANCM-MHF complex // extracellular region // extracellular space	inferred from electronic annotation // inferred from electronic annotation // inferred from electronic annotation // inferred from electronic annotation // traceable author statement // inferred from electronic annotation // traceable author statement // inferred from direct assay // inferred from direct assay // inferred from electronic annotation // non-traceable author statement	GO:0003677 // GO:0003677 // GO:0003682 // GO:0003690 // GO:0005515 // GO:0046982 // GO:0001664 // GO:0005179 // GO:0005184	DNA binding // DNA binding // chromatin binding // double-stranded DNA binding // protein binding // protein heterodimerization activity // G-protein coupled receptor binding // hormone activity // neuropeptide hormone activity	inferred from direct assay // inferred from electronic annotation // inferred from direct assay // inferred from direct assay // inferred from physical interaction // inferred from electronic annotation // inferred from physical interaction // inferred from electronic annotation // inferred from direct assay	---	---	---	---	---	TC0100006819.hg.1	10	main	Multiple_Complex	---
TC0100006822.hg.1	8.848529	8.129696	8.991332	8.680256	9.121536	8.614547	9.187325	8.137482	NM_004565	PEX14	peroxisomal biogenesis factor 14	1p36.22	NM_004565	RefSeq	Homo sapiens peroxisomal biogenesis factor 14 (PEX14), mRNA.	100	100	0	---	FALSE	Hs.149983	adrenal gland| ascites| bladder| blood| bone| brain| cervix| connective tissue| embryonic tissue| esophagus| eye| heart| intestine| kidney| liver| lung| lymph node| mammary gland| mouth| muscle| nerve| ovary| pancreas| parathyroid| pituitary gland| placenta| prostate| skin| stomach| testis| thymus| thyroid| umbilical cord| uterus| bladder carcinoma| breast (mammary gland) tumor| cervical tumor| c…	chr1	+	10472288	10630761	NM_004565	O75381	GO:0006461 // GO:0007031 // GO:0007031 // GO:0016558 // GO:0016561 // GO:0032091 // GO:0034453 // GO:0036250 // GO:0043433 // GO:0044721 // GO:0045892 // GO:0051260 // GO:1901094 // GO:0006810 // GO:0015031 // GO:0016560	protein complex assembly // peroxisome organization // peroxisome organization // protein import into peroxisome matrix // protein import into peroxisome matrix, translocation // negative regulation of protein binding // microtubule anchoring // peroxisome transport along microtubule // negative regulation of sequence-specific DNA binding transcription factor activity // protein import into perox…	inferred from direct assay // inferred from genetic interaction // inferred from sequence or structural similarity // inferred from mutant phenotype // inferred from direct assay // inferred from direct assay // inferred from direct assay // inferred from direct assay // inferred from direct assay // inferred from direct assay // inferred from direct assay // inferred from direct assay // inferre…	GO:0005622 // GO:0005634 // GO:0005730 // GO:0005777 // GO:0005778 // GO:0005778 // GO:0016020 // GO:0016021 // GO:0043231 // GO:0043234 // GO:0043234 // GO:0005777 // GO:0005778 // GO:0016020 // GO:0016021 // GO:0043234	intracellular // nucleus // nucleolus // peroxisome // peroxisomal membrane // peroxisomal membrane // membrane // integral component of membrane // intracellular membrane-bounded organelle // protein complex // protein complex // peroxisome // peroxisomal membrane // membrane // integral component of membrane // protein complex	inferred from direct assay // non-traceable author statement // inferred from direct assay // inferred from direct assay // inferred from direct assay // inferred from sequence or structural similarity // inferred from direct assay // inferred from sequence or structural similarity // inferred from direct assay // inferred from direct assay // inferred from sequence or structural similarity // in…	GO:0003714 // GO:0005102 // GO:0005515 // GO:0008017 // GO:0047485 // GO:0048487	transcription corepressor activity // receptor binding // protein binding // microtubule binding // protein N-terminus binding // beta-tubulin binding	inferred from direct assay // inferred from physical interaction // inferred from physical interaction // inferred from direct assay // inferred from physical interaction // inferred from physical interaction	---	---	---	---	---	TC0100006822.hg.1	10	main	Multiple_Complex	---
TC0100006840.hg.1	13.56812	13.11014	13.39732	12.938	13.48575	12.73969	13.17589	12.92117	NM_007375	TARDBP	TAR DNA binding protein	1p36.22	NM_007375	RefSeq	Homo sapiens TAR DNA binding protein (TARDBP), mRNA.	100	100	0	---	FALSE	Hs.300624	adipose tissue| adrenal gland| ascites| bladder| blood| bone| bone marrow| brain| cervix| connective tissue| ear| embryonic tissue| esophagus| eye| heart| intestine| kidney| larynx| liver| lung| lymph| lymph node| mammary gland| mouth| muscle| nerve| ovary| pancreas| parathyroid| pharynx| placenta| prostate| skin| spleen| stomach| testis| thymus| thyroid| tonsil| trachea| umbilical cord| uterus| …	chr1	+	11012344	11030528	NM_007375	Q13148	GO:0001933 // GO:0006366 // GO:0006397 // GO:0008380 // GO:0010629 // GO:0030264 // GO:0032024 // GO:0034976 // GO:0043922 // GO:0045944 // GO:0051726 // GO:0070935 // GO:0071765 // GO:0006351 // GO:0006355 // GO:0006366 // GO:0008380	negative regulation of protein phosphorylation // transcription from RNA polymerase II promoter // mRNA processing // RNA splicing // negative regulation of gene expression // nuclear fragmentation involved in apoptotic nuclear change // positive regulation of insulin secretion // response to endoplasmic reticulum stress // negative regulation by host of viral transcription // positive regulation…	inferred from mutant phenotype // inferred from electronic annotation // inferred from electronic annotation // inferred from direct assay // inferred from mutant phenotype // inferred from mutant phenotype // inferred from electronic annotation // inferred from electronic annotation // inferred from direct assay // inferred from electronic annotation // inferred from mutant phenotype // inferred…	GO:0005634 // GO:0005654 // GO:0005726 // GO:0005737 // GO:0016607 // GO:0035061 // GO:0005634	nucleus // nucleoplasm // perichromatin fibrils // cytoplasm // nuclear speck // interchromatin granule // nucleus	inferred from direct assay // inferred from direct assay // inferred from electronic annotation // inferred from electronic annotation // inferred from electronic annotation // inferred from electronic annotation // inferred from electronic annotation	GO:0000166 // GO:0001205 // GO:0003690 // GO:0003700 // GO:0003723 // GO:0003730 // GO:0005515 // GO:0042802 // GO:0044822 // GO:0003676 // GO:0003677 // GO:0003723	nucleotide binding // transcriptional activator activity, RNA polymerase II distal enhancer sequence-specific binding // double-stranded DNA binding // transcription factor activity, sequence-specific DNA binding // RNA binding // mRNA 3'-UTR binding // protein binding // identical protein binding // poly(A) RNA binding // nucleic acid binding // DNA binding // RNA binding	inferred from electronic annotation // inferred from electronic annotation // inferred from direct assay // traceable author statement // inferred from direct assay // inferred from direct assay // inferred from physical interaction // inferred from physical interaction // inferred from direct assay // inferred from electronic annotation // inferred from electronic annotation // inferred from ele…	---	---	---	---	---	TC0100006840.hg.1	10	main	Multiple_Complex	---
TC0100006849.hg.1	5.327041	5.542696	5.182402	5.723941	5.311674	5.3845	5.432653	5.474556	NM_021146	ANGPTL7	angiopoietin like 7	1p36	NM_021146	RefSeq	Homo sapiens angiopoietin-like 7 (ANGPTL7), mRNA.	100	100	0	---	FALSE	Hs.146559	adipose tissue| adrenal gland| brain| connective tissue| eye| lung| mammary gland| muscle| nerve| ovary| pituitary gland| prostate| skin| testis| trachea| uterus|adrenal tumor| breast (mammary gland) tumor| germ cell tumor| non-neoplasia| normal| primitive neuroectodermal tumor of the CNS| skin tumor| uterine tumor| fetus| juvenile| adult	chr1	+	11189289	11195981	NM_021146	O43827	GO:0006979	response to oxidative stress	traceable author statement	GO:0005576	extracellular region	inferred from electronic annotation	---	---	---	---	---	---	---	---	TC0100006849.hg.1	10	main	Multiple_Complex	---
TC0100006852.hg.1	11.81921	11.52184	11.92226	11.40814	11.7101	11.80385	11.8822	11.29085	NM_013319	UBIAD1	UbiA prenyltransferase domain containing 1	1p36.22	NM_013319	RefSeq	Homo sapiens UbiA prenyltransferase domain containing 1 (UBIAD1), mRNA.	100	100	0	---	FALSE	Hs.522933	ascites| blood| bone| bone marrow| brain| cervix| connective tissue| embryonic tissue| esophagus| eye| intestine| kidney| liver| lung| lymph| lymph node| mammary gland| mouth| muscle| ovary| pancreas| parathyroid| pituitary gland| placenta| prostate| salivary gland| skin| spleen| stomach| testis| thymus| trachea| uterus| vascular| breast (mammary gland) tumor| cervical tumor| chondrosarcoma| colo…	chr1	+	11273198	11296049	NM_013319	Q9Y5Z9	GO:0006744 // GO:0006744 // GO:0009234 // GO:0009234 // GO:0042371 // GO:0042371	ubiquinone biosynthetic process // ubiquinone biosynthetic process // menaquinone biosynthetic process // menaquinone biosynthetic process // vitamin K biosynthetic process // vitamin K biosynthetic process	inferred from electronic annotation // inferred from mutant phenotype // inferred from electronic annotation // inferred from mutant phenotype // inferred from direct assay // inferred from mutant phenotype	GO:0005634 // GO:0005737 // GO:0005783 // GO:0005789 // GO:0016020 // GO:0030173 // GO:0031966 // GO:0000139 // GO:0005634 // GO:0005737 // GO:0005739 // GO:0005783 // GO:0005794 // GO:0016020 // GO:0016021	nucleus // cytoplasm // endoplasmic reticulum // endoplasmic reticulum membrane // membrane // integral component of Golgi membrane // mitochondrial membrane // Golgi membrane // nucleus // cytoplasm // mitochondrion // endoplasmic reticulum // Golgi apparatus // membrane // integral component of membrane	inferred from direct assay // inferred from direct assay // inferred from direct assay // inferred from electronic annotation // inferred from direct assay // inferred from direct assay // inferred from electronic annotation // inferred from electronic annotation // inferred from electronic annotation // inferred from electronic annotation // inferred from electronic annotation // inferred from e…	GO:0004659 // GO:0005515 // GO:0016209 // GO:0004659 // GO:0016740	prenyltransferase activity // protein binding // antioxidant activity // prenyltransferase activity // transferase activity	inferred from direct assay // inferred from physical interaction // inferred from mutant phenotype // inferred from electronic annotation // inferred from electronic annotation	---	---	---	---	---	TC0100006852.hg.1	10	main	Multiple_Complex	---
TC0100006857.hg.1	5.446354	5.536136	5.496862	5.773641	5.797695	5.347242	5.639338	5.765695	NM_020780	PTCHD2	patched domain containing 2	1p36.22	NM_020780	RefSeq	Homo sapiens patched domain containing 2 (PTCHD2), mRNA.	100	100	0	---	FALSE	Hs.202355	brain| embryonic tissue| eye| lung| testis| uterus| glioma| lung tumor| normal| primitive neuroectodermal tumor of the CNS| uterine tumor|embryoid body| fetus| adult	chr1	+	11479166	11537584	NM_020780	Q9P2K9	GO:0007224 // GO:0032368 // GO:0042632 // GO:0007165	smoothened signaling pathway // regulation of lipid transport // cholesterol homeostasis // signal transduction	non-traceable author statement // non-traceable author statement // inferred from sequence or structural similarity // inferred from electronic annotation	GO:0005783 // GO:0016021 // GO:0031965 // GO:0016020 // GO:0016021	endoplasmic reticulum // integral component of membrane // nuclear membrane // membrane // integral component of membrane	inferred from sequence or structural similarity // non-traceable author statement // inferred from sequence or structural similarity // inferred from electronic annotation // inferred from electronic annotation	GO:0008158 // GO:0003674	hedgehog receptor activity // molecular_function	inferred from electronic annotation // no biological data available	---	---	---	---	---	TC0100006857.hg.1	10	main	Multiple_Complex	---
TC0100006861.hg.1	7.866235	9.720575	8.708624	8.903855	8.218438	9.710671	8.518841	8.984877	NM_001014765	FBXO44	F-box protein 44	1p36.22	NM_001014765	RefSeq	Homo sapiens F-box protein 44 (FBXO44), transcript variant 4, mRNA.	100	100	0	---	FALSE	Hs.556006	adrenal gland| bladder| blood| brain| cervix| connective tissue| embryonic tissue| eye| heart| intestine| kidney| liver| lung| lymph node| mammary gland| muscle| ovary| pancreas| pituitary gland| prostate| salivary gland| skin| spleen| stomach| testis| thymus| tonsil| trachea| uterus| breast (mammary gland) tumor| gastrointestinal tumor| germ cell tumor| glioma| head and neck tumor| kidney tumor|…	chr1	+	11654375	11663327	NM_001014765	Q9H4M3	---	---	---	GO:0019005	SCF ubiquitin ligase complex	inferred from direct assay	GO:0005515	protein binding	inferred from physical interaction	---	---	---	---	---	TC0100006861.hg.1	10	main	Multiple_Complex	---
TC0100006862.hg.1	6.860017	7.630984	6.997616	7.553119	6.493651	7.684233	6.74221	7.472659	NM_018438	FBXO6	F-box protein 6	1p36.22	NM_018438	RefSeq	Homo sapiens F-box protein 6 (FBXO6), mRNA.	100	100	0	---	FALSE	Hs.464419	blood| bone| brain| connective tissue| eye| intestine| kidney| lung| mammary gland| mouth| muscle| pancreas| prostate| skin| spleen| testis| thyroid| uterus| breast (mammary gland) tumor| chondrosarcoma| germ cell tumor| glioma| head and neck tumor| leukemia| lung tumor| non-neoplasia| normal| pancreatic tumor| skin tumor| soft tissue/muscle tissue tumor| adult	chr1	+	11664093	11674354	NM_018438	Q9NRD1	GO:0000077 // GO:0006281 // GO:0006508 // GO:0006516 // GO:0006986 // GO:0016567 // GO:0030433 // GO:0031146 // GO:0006281 // GO:0006974 // GO:0030433	DNA damage checkpoint // DNA repair // proteolysis // glycoprotein catabolic process // response to unfolded protein // protein ubiquitination // ER-associated ubiquitin-dependent protein catabolic process // SCF-dependent proteasomal ubiquitin-dependent protein catabolic process // DNA repair // cellular response to DNA damage stimulus // ER-associated ubiquitin-dependent protein catabolic proce…	traceable author statement // traceable author statement // traceable author statement // inferred from electronic annotation // inferred from electronic annotation // inferred from electronic annotation // inferred from sequence or structural similarity // inferred from direct assay // inferred from electronic annotation // inferred from electronic annotation // inferred from electronic annotati…	GO:0005737 // GO:0019005 // GO:0044322 // GO:0005737	cytoplasm // SCF ubiquitin ligase complex // endoplasmic reticulum quality control compartment // cytoplasm	inferred from direct assay // inferred from direct assay // inferred from electronic annotation // inferred from electronic annotation	GO:0001948 // GO:0005515 // GO:0030246 // GO:0061630 // GO:0001948	glycoprotein binding // protein binding // carbohydrate binding // ubiquitin protein ligase activity // glycoprotein binding	inferred from sequence or structural similarity // inferred from physical interaction // inferred from electronic annotation // inferred from electronic annotation // inferred from electronic annotation	---	---	---	---	---	TC0100006862.hg.1	10	main	Multiple_Complex	---
TC0100006864.hg.1	4.705503	5.151588	4.662592	5.419066	4.690847	4.369267	5.089551	4.891395	NM_198545	DRAXIN	dorsal inhibitory axon guidance protein	1p36.22	NM_198545	RefSeq	Homo sapiens dorsal inhibitory axon guidance protein (DRAXIN), mRNA.	100	100	0	---	FALSE	Hs.632364 // Hs.733197	ascites| brain| embryonic tissue| intestine| ovary| pancreas| testis| uterus| gastrointestinal tumor| germ cell tumor| normal| pancreatic tumor| primitive neuroectodermal tumor of the CNS|embryoid body| blastocyst| fetus| infant| adult // brain| eye| stomach| uterus| gastrointestinal tumor| germ cell tumor| glioma| normal| uterine tumor| fetus| adult	chr1	+	11691722	11725857	NM_198545	Q8NBI3	GO:0007411 // GO:0016055 // GO:0021516 // GO:0021528 // GO:0030517 // GO:0030900 // GO:0043524 // GO:0090090 // GO:0007275 // GO:0007411 // GO:0021516 // GO:0021528 // GO:0030900 // GO:0090090	axon guidance // Wnt signaling pathway // dorsal spinal cord development // commissural neuron differentiation in spinal cord // negative regulation of axon extension // forebrain development // negative regulation of neuron apoptotic process // negative regulation of canonical Wnt signaling pathway // multicellular organismal development // axon guidance // dorsal spinal cord development // comm…	inferred from sequence or structural similarity // inferred from electronic annotation // inferred from sequence or structural similarity // inferred from sequence or structural similarity // inferred from electronic annotation // inferred from sequence or structural similarity // inferred from electronic annotation // inferred from sequence or structural similarity // inferred from electronic an…	GO:0005576 // GO:0005576	extracellular region // extracellular region	inferred from sequence or structural similarity // inferred from electronic annotation	GO:0005515	protein binding	inferred from physical interaction	---	---	---	---	---	TC0100006864.hg.1	10	main	Multiple_Complex	---
TC0100006865.hg.1	8.598825	9.063484	9.598447	9.963078	8.208445	8.579869	8.664635	9.09938	NM_001040194	AGTRAP	angiotensin II receptor-associated protein	1p36.22	NM_001040194	RefSeq	Homo sapiens angiotensin II receptor-associated protein (AGTRAP), transcript variant 2, mRNA.	100	100	0	---	FALSE	Hs.464438	ascites| blood| bone| bone marrow| brain| cervix| connective tissue| embryonic tissue| esophagus| eye| heart| intestine| kidney| liver| lung| mammary gland| muscle| ovary| pancreas| placenta| prostate| salivary gland| skin| spleen| stomach| testis| thyroid| uterus| vascular| breast (mammary gland) tumor| cervical tumor| chondrosarcoma| colorectal tumor| esophageal tumor| gastrointestinal tumor| g…	chr1	+	11736084	11754802	NM_001040194	Q6RW13	GO:0001666 // GO:0008217 // GO:0038166	response to hypoxia // regulation of blood pressure // angiotensin-activated signaling pathway	inferred from electronic annotation // inferred from electronic annotation // inferred from electronic annotation	GO:0000139 // GO:0005654 // GO:0005737 // GO:0005789 // GO:0005886 // GO:0005938 // GO:0016021 // GO:0030659 // GO:0043231 // GO:0005783 // GO:0005794 // GO:0016020 // GO:0031410	Golgi membrane // nucleoplasm // cytoplasm // endoplasmic reticulum membrane // plasma membrane // cell cortex // integral component of membrane // cytoplasmic vesicle membrane // intracellular membrane-bounded organelle // endoplasmic reticulum // Golgi apparatus // membrane // cytoplasmic vesicle	inferred from electronic annotation // inferred from direct assay // inferred from direct assay // inferred from electronic annotation // inferred from electronic annotation // inferred from electronic annotation // inferred from electronic annotation // inferred from electronic annotation // inferred from direct assay // inferred from electronic annotation // inferred from electronic annotation …	GO:0004945 // GO:0005515	angiotensin type II receptor activity // protein binding	inferred from electronic annotation // inferred from physical interaction	---	---	---	---	---	TC0100006865.hg.1	10	main	Multiple_Complex	---
TC0100006866.hg.1	5.254896	5.037981	5.052675	5.235161	4.957526	4.92656	5.106465	5.253651	NM_001010881	C1orf167	chromosome 1 open reading frame 167	1p36.22	NM_001010881	RefSeq	Homo sapiens chromosome 1 open reading frame 167 (C1orf167), mRNA.	100	100	0	---	FALSE	Hs.585415 // Hs.730573	blood| brain| larynx| lung| mammary gland| placenta| prostate| testis| head and neck tumor| leukemia| lung tumor| normal| fetus| juvenile| adult // testis	chr1	+	11761787	11789585	NM_001010881	Q5SNV9	---	---	---	---	---	---	---	---	---	---	---	---	---	---	TC0100006866.hg.1	10	main	Multiple_Complex	---
TC0100006874.hg.1	13.66463	14.68567	13.72269	14.05257	13.91953	14.72658	13.99693	13.62877	NM_000302	PLOD1	procollagen-lysine, 2-oxoglutarate 5-dioxygenase 1	1p36.22	NM_000302	RefSeq	Homo sapiens procollagen-lysine, 2-oxoglutarate 5-dioxygenase 1 (PLOD1), transcript variant 2, mRNA.	100	100	0	---	FALSE	Hs.75093	adipose tissue| adrenal gland| ascites| bladder| blood| bone| bone marrow| brain| cervix| connective tissue| ear| embryonic tissue| esophagus| eye| heart| intestine| kidney| larynx| liver| lung| lymph| lymph node| mammary gland| mouth| muscle| nerve| ovary| pancreas| pharynx| pituitary gland| placenta| prostate| salivary gland| skin| spleen| stomach| testis| thymus| thyroid| trachea| umbilical co…	chr1	+	11934205	11975542	NM_000302	Q02809	GO:0001666 // GO:0006464 // GO:0008544 // GO:0008544 // GO:0017185 // GO:0030198 // GO:0032870 // GO:0046947 // GO:0055114 // GO:0001666 // GO:0055114	response to hypoxia // cellular protein modification process // epidermis development // epidermis development // peptidyl-lysine hydroxylation // extracellular matrix organization // cellular response to hormone stimulus // hydroxylysine biosynthetic process // oxidation-reduction process // response to hypoxia // oxidation-reduction process	inferred from expression pattern // non-traceable author statement // inferred from mutant phenotype // traceable author statement // inferred from electronic annotation // traceable author statement // inferred from electronic annotation // traceable author statement // traceable author statement // inferred from electronic annotation // inferred from electronic annotation	GO:0005789 // GO:0030867 // GO:0070062 // GO:0005783 // GO:0016020 // GO:0005581	endoplasmic reticulum membrane // rough endoplasmic reticulum membrane // extracellular exosome // endoplasmic reticulum // membrane // collagen trimer	traceable author statement // inferred from electronic annotation // inferred from direct assay // inferred from electronic annotation // inferred from electronic annotation // inferred from electronic annotation	GO:0008198 // GO:0008475 // GO:0031418 // GO:0042277 // GO:0042803 // GO:0005506 // GO:0016491 // GO:0016705 // GO:0046872 // GO:0051213	ferrous iron binding // procollagen-lysine 5-dioxygenase activity // L-ascorbic acid binding // peptide binding // protein homodimerization activity // iron ion binding // oxidoreductase activity // oxidoreductase activity, acting on paired donors, with incorporation or reduction of molecular oxygen // metal ion binding // dioxygenase activity	inferred from electronic annotation // inferred from electronic annotation // inferred from electronic annotation // inferred from electronic annotation // traceable author statement // inferred from electronic annotation // inferred from electronic annotation // inferred from electronic annotation // inferred from electronic annotation // inferred from electronic annotation	---	---	---	---	---	TC0100006874.hg.1	10	main	Multiple_Complex	---
TC0100006875.hg.1	11.94268	11.66136	12.11484	11.8691	12.24142	12.0147	11.83691	11.7421	NM_001127660	MFN2	mitofusin 2	1p36.22	NM_001127660	RefSeq	Homo sapiens mitofusin 2 (MFN2), transcript variant 2, mRNA.	100	100	0	---	FALSE	Hs.376681	adipose tissue| adrenal gland| ascites| bladder| blood| bone| bone marrow| brain| cervix| connective tissue| ear| embryonic tissue| eye| heart| intestine| kidney| larynx| liver| lung| lymph| lymph node| mammary gland| mouth| muscle| nerve| ovary| pancreas| pharynx| placenta| prostate| salivary gland| skin| spleen| stomach| testis| thymus| thyroid| trachea| umbilical cord| uterus| vascular|adrenal…	chr1	+	11980181	12013515	NM_001127660	O95140	GO:0000423 // GO:0001825 // GO:0006626 // GO:0006915 // GO:0006986 // GO:0007006 // GO:0007050 // GO:0007596 // GO:0008053 // GO:0008053 // GO:0008053 // GO:0016236 // GO:0034497 // GO:0046580 // GO:0048593 // GO:0048662 // GO:0051646 // GO:0006914 // GO:0008053 // GO:0048662 // GO:0008152	macromitophagy // blastocyst formation // protein targeting to mitochondrion // apoptotic process // response to unfolded protein // mitochondrial membrane organization // cell cycle arrest // blood coagulation // mitochondrial fusion // mitochondrial fusion // mitochondrial fusion // macroautophagy // protein localization to pre-autophagosomal structure // negative regulation of Ras protein sign…	traceable author statement // inferred from electronic annotation // inferred from direct assay // inferred from electronic annotation // inferred from electronic annotation // inferred from direct assay // inferred from sequence or structural similarity // traceable author statement // inferred from mutant phenotype // inferred from sequence or structural similarity // non-traceable author state…	GO:0005739 // GO:0005741 // GO:0005829 // GO:0015630 // GO:0016021 // GO:0031306 // GO:0005739 // GO:0005741 // GO:0016020	mitochondrion // mitochondrial outer membrane // cytosol // microtubule cytoskeleton // integral component of membrane // intrinsic component of mitochondrial outer membrane // mitochondrion // mitochondrial outer membrane // membrane	inferred from direct assay // traceable author statement // inferred from sequence or structural similarity // inferred from electronic annotation // inferred from electronic annotation // inferred from sequence or structural similarity // inferred from electronic annotation // inferred from electronic annotation // inferred from electronic annotation	GO:0003924 // GO:0005515 // GO:0005525 // GO:0031625 // GO:0000166 // GO:0016787	GTPase activity // protein binding // GTP binding // ubiquitin protein ligase binding // nucleotide binding // hydrolase activity	inferred from electronic annotation // inferred from physical interaction // inferred from electronic annotation // inferred from physical interaction // inferred from electronic annotation // inferred from electronic annotation	---	---	---	---	---	TC0100006875.hg.1	10	main	Multiple_Complex	---
TC0100006876.hg.1	6.751873	6.690634	6.76687	6.688087	6.467968	6.766023	6.586583	6.578798	NM_021933	MIIP	migration and invasion inhibitory protein	1p36.22	NM_021933	RefSeq	Homo sapiens migration and invasion inhibitory protein (MIIP), mRNA.	100	100	0	---	FALSE	Hs.8595	adipose tissue| ascites| bladder| blood| bone marrow| brain| cervix| connective tissue| embryonic tissue| esophagus| eye| heart| intestine| kidney| liver| lung| lymph| mammary gland| mouth| muscle| ovary| pancreas| pituitary gland| placenta| prostate| skin| spleen| stomach| testis| thymus| thyroid| umbilical cord| uterus| vascular| breast (mammary gland) tumor| cervical tumor| chondrosarcoma| col…	chr1	+	12019242	12032049	NM_021933	Q5JXC2	GO:0010972 // GO:0030336	negative regulation of G2/M transition of mitotic cell cycle // negative regulation of cell migration	inferred from electronic annotation // inferred from electronic annotation	---	---	---	GO:0005515	protein binding	inferred from physical interaction	---	---	---	---	---	TC0100006876.hg.1	10	main	Multiple_Complex	---
TC0100006877.hg.1	4.119802	4.333857	3.819657	3.898058	4.860526	4.19102	4.256333	4.758057	MIIP.lAug10-unspliced	MIIP	Transcript Identified by AceView, Entrez Gene ID(s) 60672	---	MIIP.lAug10-unspliced	Ace View	Transcript Identified by AceView, Entrez Gene ID(s) 60672	100	100	0	---	FALSE	---	---	chr1	+	12023790	12024159	---	---	---	---	---	---	---	---	---	---	---	---	---	---	---	---	TC0100006877.hg.1	6	main	Unassigned	---
TC0100006880.hg.1	6.417272	6.274033	6.134754	5.943741	6.13822	5.788745	6.221884	5.920629	NM_001243	TNFRSF8	tumor necrosis factor receptor superfamily, member 8	1p36	NM_001243	RefSeq	Homo sapiens tumor necrosis factor receptor superfamily, member 8 (TNFRSF8), transcript variant 1, mRNA.	100	100	0	---	FALSE	Hs.1314	blood| embryonic tissue| intestine| lung| lymph node| salivary gland| testis| uterus| germ cell tumor| leukemia| lung tumor| lymphoma| normal| blastocyst| juvenile| adult	chr1	+	12063377	12144207	NM_001243	P28908	GO:0006954 // GO:0006955 // GO:0007165 // GO:0007275 // GO:0008285 // GO:0032496 // GO:0033209 // GO:0042535 // GO:0043065 // GO:0045556 // GO:0071260 // GO:0097190 // GO:0006954 // GO:0006955 // GO:0007165 // GO:0007275 // GO:0032496 // GO:0033209 // GO:0097190	inflammatory response // immune response // signal transduction // multicellular organismal development // negative regulation of cell proliferation // response to lipopolysaccharide // tumor necrosis factor-mediated signaling pathway // positive regulation of tumor necrosis factor biosynthetic process // positive regulation of apoptotic process // positive regulation of TRAIL biosynthetic proces…	not recorded // not recorded // traceable author statement // not recorded // traceable author statement // not recorded // not recorded // inferred from direct assay // inferred from direct assay // inferred from direct assay // inferred from expression pattern // not recorded // --- // --- // inferred from electronic annotation // --- // --- // --- // ---	GO:0005737 // GO:0005887 // GO:0070062 // GO:0005886 // GO:0005887 // GO:0016020 // GO:0016021	cytoplasm // integral component of plasma membrane // extracellular exosome // plasma membrane // integral component of plasma membrane // membrane // integral component of membrane	inferred from electronic annotation // not recorded // inferred from direct assay // inferred from electronic annotation // --- // inferred from electronic annotation // inferred from electronic annotation	GO:0004888 // GO:0005031 // GO:0004888 // GO:0005031	transmembrane signaling receptor activity // tumor necrosis factor-activated receptor activity // transmembrane signaling receptor activity // tumor necrosis factor-activated receptor activity	traceable author statement // not recorded // inferred from electronic annotation // ---	---	---	---	---	---	TC0100006880.hg.1	10	main	Multiple_Complex	---
TC0100006881.hg.1	8.011301	7.524447	8.0864	8.451917	7.909687	7.413038	7.924311	7.85213	NM_001066	TNFRSF1B	tumor necrosis factor receptor superfamily, member 1B	1p36.22	NM_001066	RefSeq	Homo sapiens tumor necrosis factor receptor superfamily, member 1B (TNFRSF1B), mRNA.	100	100	0	---	FALSE	Hs.256278	adipose tissue| adrenal gland| ascites| blood| bone| brain| connective tissue| eye| heart| intestine| kidney| lung| lymph node| mammary gland| muscle| nerve| ovary| pancreas| pharynx| pituitary gland| placenta| prostate| skin| spleen| stomach| testis| thymus| uterus| vascular| breast (mammary gland) tumor| chondrosarcoma| colorectal tumor| gastrointestinal tumor| germ cell tumor| glioma| leukemia…	chr1	+	12166943	12209228	NM_001066	P20333	GO:0006954 // GO:0006955 // GO:0007275 // GO:0007568 // GO:0008630 // GO:0033209 // GO:0042127 // GO:0042981 // GO:0043410 // GO:0050728 // GO:0050779 // GO:0051044 // GO:0071222 // GO:0071363 // GO:0097190 // GO:0097191 // GO:0006915 // GO:0006954 // GO:0006954 // GO:0006955 // GO:0006955 // GO:0007166 // GO:0007275 // GO:0032496 // GO:0042127 // GO:0042981 // GO:0043410 // GO:0097190 // GO:0033…	inflammatory response // immune response // multicellular organismal development // aging // intrinsic apoptotic signaling pathway in response to DNA damage // tumor necrosis factor-mediated signaling pathway // regulation of cell proliferation // regulation of apoptotic process // positive regulation of MAPK cascade // negative regulation of inflammatory response // RNA destabilization // positi…	not recorded // not recorded // not recorded // inferred from electronic annotation // inferred from electronic annotation // traceable author statement // not recorded // not recorded // not recorded // inferred from electronic annotation // inferred from electronic annotation // inferred from mutant phenotype // inferred from mutant phenotype // inferred from electronic annotation // not record…	GO:0005576 // GO:0005634 // GO:0005886 // GO:0005887 // GO:0043025 // GO:0043196 // GO:0045121 // GO:0048471 // GO:0005886 // GO:0005887 // GO:0016020 // GO:0016021 // GO:0030424	extracellular region // nucleus // plasma membrane // integral component of plasma membrane // neuronal cell body // varicosity // membrane raft // perinuclear region of cytoplasm // plasma membrane // integral component of plasma membrane // membrane // integral component of membrane // axon	inferred from electronic annotation // inferred from electronic annotation // traceable author statement // not recorded // inferred from electronic annotation // inferred from electronic annotation // inferred from direct assay // inferred from electronic annotation // inferred from electronic annotation // --- // inferred from electronic annotation // inferred from electronic annotation // infe…	GO:0005031 // GO:0005515 // GO:0031625 // GO:0005031	tumor necrosis factor-activated receptor activity // protein binding // ubiquitin protein ligase binding // tumor necrosis factor-activated receptor activity	inferred from electronic annotation // inferred from physical interaction // inferred from physical interaction // traceable author statement	GenMAPP // GenMAPP // GenMAPP // GenMAPP	Apoptosis // Apoptosis_GenMAPP // Apoptosis_KEGG // Inflammatory_Response_Pathway	---	---	---	TC0100006881.hg.1	10	main	Multiple_Complex	---
TC0100006884.hg.1	7.751049	7.508946	7.358475	8.259651	7.860196	7.597721	7.741968	7.805936	NM_015378	VPS13D	vacuolar protein sorting 13 homolog D (S. cerevisiae)	1p36.22	NM_015378	RefSeq	Homo sapiens vacuolar protein sorting 13 homolog D (S. cerevisiae) (VPS13D), transcript variant 1, mRNA.	100	100	0	---	FALSE	Hs.439381	adipose tissue| ascites| blood| bone| bone marrow| brain| connective tissue| embryonic tissue| esophagus| eye| heart| intestine| kidney| larynx| liver| lung| lymph node| mammary gland| mouth| muscle| nerve| ovary| pancreas| parathyroid| pharynx| placenta| prostate| skin| stomach| testis| thymus| thyroid| trachea| uterus| breast (mammary gland) tumor| chondrosarcoma| colorectal tumor| esophageal t…	chr1	+	12230039	12512047	NM_015378	Q5THJ4	GO:0006623 // GO:0045053 // GO:0006623 // GO:0045053	protein targeting to vacuole // protein retention in Golgi apparatus // protein targeting to vacuole // protein retention in Golgi apparatus	not recorded // not recorded // --- // ---	GO:0005622 // GO:0005623 // GO:0019898 // GO:0070062 // GO:0005622 // GO:0005623 // GO:0019898	intracellular // cell // extrinsic component of membrane // extracellular exosome // intracellular // cell // extrinsic component of membrane	not recorded // not recorded // not recorded // inferred from direct assay // --- // --- // ---	---	---	---	---	---	---	---	---	TC0100006884.hg.1	10	main	Multiple_Complex	---
TC0100006900.hg.1	4.012203	3.662522	3.706135	3.800715	4.024788	3.716165	3.708385	3.912044	NM_001013630	AADACL4	arylacetamide deacetylase-like 4	1p36.21	NM_001013630	RefSeq	Homo sapiens arylacetamide deacetylase-like 4 (AADACL4), mRNA.	100	100	0	---	FALSE	Hs.209954	normal| fetus	chr1	+	12644547	12667086	NM_001013630	Q5VUY2	GO:0008152	metabolic process	inferred from electronic annotation	GO:0016021 // GO:0016020	integral component of membrane // membrane	inferred from electronic annotation // inferred from electronic annotation	GO:0052689 // GO:0016787	carboxylic ester hydrolase activity // hydrolase activity	inferred from electronic annotation // inferred from electronic annotation	---	---	---	---	---	TC0100006900.hg.1	10	main	Coding	---
TC0100006903.hg.1	4.424113	6.161111	5.743236	5.285158	5.022039	4.890963	5.529513	5.032402	NM_001103170	AADACL3	arylacetamide deacetylase-like 3	1p36.21	NM_001103170	RefSeq	Homo sapiens arylacetamide deacetylase-like 3 (AADACL3), transcript variant 1, mRNA.	100	100	0	---	FALSE	Hs.464705	placenta| skin| normal| adult	chr1	+	12716115	12728759	NM_001103170	Q5VUY0	GO:0008152	metabolic process	inferred from electronic annotation	---	---	---	GO:0016787	hydrolase activity	inferred from electronic annotation	---	---	---	---	---	TC0100006903.hg.1	10	main	Multiple_Complex	---
TC0100006905.hg.1	3.285378	3.017656	2.96099	2.945568	3.161756	3.451086	3.117052	3.737205	NM_152290	C1orf158	chromosome 1 open reading frame 158	1p36.21	NM_152290	RefSeq	Homo sapiens chromosome 1 open reading frame 158 (C1orf158), mRNA.	100	100	0	---	FALSE	Hs.98095	bone| brain| lung| ovary| testis| uterus| chondrosarcoma| germ cell tumor| normal| uterine tumor| adult	chr1	+	12746186	12763699	NM_152290	Q8N1D5	---	---	---	---	---	---	---	---	---	---	---	---	---	---	TC0100006905.hg.1	10	main	Multiple_Complex	---
TC0100006906.hg.1	3.532318	3.468125	3.059601	3.611118	3.609339	4.076824	3.466873	3.845567	C1orf158.eAug10-unspliced	C1orf158	Transcript Identified by AceView, Entrez Gene ID(s) 93190	---	C1orf158.eAug10-unspliced	Ace View	Transcript Identified by AceView, Entrez Gene ID(s) 93190	100	100	0	---	FALSE	---	---	chr1	+	12756790	12757297	---	---	---	---	---	---	---	---	---	---	---	---	---	---	---	---	TC0100006906.hg.1	6	main	Unassigned	---
TC0100006907.hg.1	5.532116	5.292904	5.264129	5.304421	5.34042	5.008085	5.333923	5.59553	NM_001080830	PRAMEF12	PRAME family member 12	1p36.21	NM_001080830	RefSeq	Homo sapiens PRAME family member 12 (PRAMEF12), mRNA.	100	100	0	---	FALSE	Hs.156406	germ cell tumor	chr1	+	12774841	12777906	ENST00000357726	O95522	GO:0008284 // GO:0043066 // GO:0045596 // GO:0045892 // GO:0048387	positive regulation of cell proliferation // negative regulation of apoptotic process // negative regulation of cell differentiation // negative regulation of transcription, DNA-templated // negative regulation of retinoic acid receptor signaling pathway	inferred from electronic annotation // inferred from electronic annotation // inferred from electronic annotation // inferred from electronic annotation // inferred from electronic annotation	---	---	---	GO:0042974	retinoic acid receptor binding	inferred from electronic annotation	---	---	---	---	---	TC0100006907.hg.1	10	main	Coding	---
TC0100006908.hg.1	3.93098	3.962639	3.941601	4.35837	3.576301	3.868389	3.922231	4.103505	NM_001294139	PRAMEF1	PRAME family member 1	1p36.21	NM_001294139	RefSeq	Homo sapiens PRAME family member 1 (PRAMEF1), transcript variant 2, mRNA.	100	100	0	---	FALSE	Hs.454859	brain| testis| normal| adult	chr1	+	12791397	12796628	NM_001294139	O95521	GO:0008284 // GO:0043066 // GO:0045596 // GO:0045892 // GO:0048387	positive regulation of cell proliferation // negative regulation of apoptotic process // negative regulation of cell differentiation // negative regulation of transcription, DNA-templated // negative regulation of retinoic acid receptor signaling pathway	inferred from electronic annotation // inferred from electronic annotation // inferred from electronic annotation // inferred from electronic annotation // inferred from electronic annotation	---	---	---	GO:0042974	retinoic acid receptor binding	inferred from electronic annotation	---	---	---	---	---	TC0100006908.hg.1	10	main	Multiple_Complex	---
TC0100006910.hg.1	3.781131	3.192569	3.462387	3.352043	3.95454	3.546563	3.694112	3.358281	NM_023014	PRAMEF2	PRAME family member 2	1p36.21	NM_023014	RefSeq	Homo sapiens PRAME family member 2 (PRAMEF2), mRNA.	100	100	0	---	FALSE	Hs.104991	brain| testis| normal| primitive neuroectodermal tumor of the CNS| juvenile	chr1	+	12857086	12861909	NM_023014	O60811	GO:0008284 // GO:0043066 // GO:0045596 // GO:0045892 // GO:0048387	positive regulation of cell proliferation // negative regulation of apoptotic process // negative regulation of cell differentiation // negative regulation of transcription, DNA-templated // negative regulation of retinoic acid receptor signaling pathway	inferred from electronic annotation // inferred from electronic annotation // inferred from electronic annotation // inferred from electronic annotation // inferred from electronic annotation	---	---	---	GO:0042974	retinoic acid receptor binding	inferred from electronic annotation	---	---	---	---	---	TC0100006910.hg.1	10	main	Coding	---
TC0100006912.hg.1	4.193955	4.150166	3.80873	4.531849	4.127783	4.224684	3.975552	4.278071	NM_001012277	PRAMEF7	PRAME family member 7	1p36.21	NM_001012277	RefSeq	Homo sapiens PRAME family member 7 (PRAMEF7), mRNA.	100	100	0	---	FALSE	Hs.553832	---	chr1	+	12916610	12920482	NM_001012277	Q5VXH5	GO:0008284 // GO:0043066 // GO:0045596 // GO:0045892 // GO:0048387	positive regulation of cell proliferation // negative regulation of apoptotic process // negative regulation of cell differentiation // negative regulation of transcription, DNA-templated // negative regulation of retinoic acid receptor signaling pathway	inferred from electronic annotation // inferred from electronic annotation // inferred from electronic annotation // inferred from electronic annotation // inferred from electronic annotation	---	---	---	GO:0042974	retinoic acid receptor binding	inferred from electronic annotation	---	---	---	---	---	TC0100006912.hg.1	10	main	Coding	---
TC0100006920.hg.1	5.980387	5.949502	5.781864	6.324861	5.738887	6.143637	5.991488	6.134925	ENST00000415919	PRAMEF9	PRAME family member 9	1p36.21	ENST00000415919	ENSEMBL	PRAME family member 25 [gene_biotype:protein_coding transcript_biotype:protein_coding]	100	100	0	---	FALSE	---	---	chr1	+	13172455	13179464	ENST00000415919	A0A096LNW4	GO:0008284 // GO:0043066 // GO:0045596 // GO:0045892 // GO:0048387	positive regulation of cell proliferation // negative regulation of apoptotic process // negative regulation of cell differentiation // negative regulation of transcription, DNA-templated // negative regulation of retinoic acid receptor signaling pathway	inferred from electronic annotation // inferred from electronic annotation // inferred from electronic annotation // inferred from electronic annotation // inferred from electronic annotation	---	---	---	GO:0042974	retinoic acid receptor binding	inferred from electronic annotation	---	---	---	---	---	TC0100006920.hg.1	10	main	Coding	---
TC0100006922.hg.1	6.06228	5.603175	6.187356	6.208735	5.75887	5.711671	5.969033	5.99876	ENST00000622421	PRAMEF5	PRAME family member 5	1p36.21	ENST00000622421	ENSEMBL	PRAME family member 5 [gene_biotype:protein_coding transcript_biotype:protein_coding]	100	100	0	---	FALSE	Hs.567864	---	chr1	+	13254198	13263435	ENST00000622421	Q5TYX0	GO:0008284 // GO:0043066 // GO:0045596 // GO:0045892 // GO:0048387	positive regulation of cell proliferation // negative regulation of apoptotic process // negative regulation of cell differentiation // negative regulation of transcription, DNA-templated // negative regulation of retinoic acid receptor signaling pathway	inferred from electronic annotation // inferred from electronic annotation // inferred from electronic annotation // inferred from electronic annotation // inferred from electronic annotation	---	---	---	GO:0042974	retinoic acid receptor binding	inferred from electronic annotation	---	---	---	---	---	TC0100006922.hg.1	10	main	Coding	---
TC0100006925.hg.1	3.390025	3.233034	2.926134	3.22656	3.492913	3.110005	3.415228	2.990823	NM_001045480	PRAMEF16	PRAME family member 16	1p36.21	NM_001045480	RefSeq	Homo sapiens PRAME family member 16 (PRAMEF16), mRNA.	100	100	0	---	FALSE	Hs.684629	---	chr1	+	13389628	13392631	NM_001045480	O60809	GO:0008284 // GO:0043066 // GO:0045596 // GO:0045892 // GO:0048387	positive regulation of cell proliferation // negative regulation of apoptotic process // negative regulation of cell differentiation // negative regulation of transcription, DNA-templated // negative regulation of retinoic acid receptor signaling pathway	inferred from electronic annotation // inferred from electronic annotation // inferred from electronic annotation // inferred from electronic annotation // inferred from electronic annotation	---	---	---	GO:0042974	retinoic acid receptor binding	inferred from electronic annotation	---	---	---	---	---	TC0100006925.hg.1	10	main	Coding	---
TC0100006926.hg.1	3.172643	3.671437	3.690976	3.600385	3.387208	4.042303	3.645552	3.44819	NM_001099852	PRAMEF20	PRAME family member 20	1p36.21	NM_001099852	RefSeq	Homo sapiens PRAME family member 20 (PRAMEF20), mRNA.	100	100	0	---	FALSE	Hs.700561	---	chr1	+	13410450	13421328	NM_001099852	Q5VT98	GO:0008284 // GO:0043066 // GO:0045596 // GO:0045892 // GO:0048387	positive regulation of cell proliferation // negative regulation of apoptotic process // negative regulation of cell differentiation // negative regulation of transcription, DNA-templated // negative regulation of retinoic acid receptor signaling pathway	inferred from electronic annotation // inferred from electronic annotation // inferred from electronic annotation // inferred from electronic annotation // inferred from electronic annotation	---	---	---	GO:0042974	retinoic acid receptor binding	inferred from electronic annotation	---	---	---	---	---	TC0100006926.hg.1	10	main	Coding	---
TC0100006931.hg.1	8.807158	13.03428	8.429166	12.61977	7.351617	9.004415	6.709234	9.141225	NM_001006624	PDPN	podoplanin	1p36.21	NM_001006624	RefSeq	Homo sapiens podoplanin (PDPN), transcript variant 3, mRNA.	100	100	0	---	FALSE	Hs.468675	adrenal gland| blood| bone| brain| connective tissue| ear| embryonic tissue| esophagus| eye| heart| intestine| kidney| lung| lymph node| mammary gland| mouth| muscle| nerve| ovary| pancreas| pharynx| placenta| prostate| skin| stomach| testis| thymus| thyroid| trachea| umbilical cord| uterus| vascular|adrenal tumor| chondrosarcoma| colorectal tumor| esophageal tumor| gastrointestinal tumor| germ c…	chr1	+	13583465	13617957	NM_001006624	Q86YL7	GO:0000902 // GO:0001946 // GO:0006693 // GO:0006833 // GO:0006865 // GO:0007165 // GO:0008283 // GO:0008360 // GO:0015884 // GO:0016337 // GO:0030324 // GO:0048286 // GO:0048870 // GO:0051272 // GO:2000045 // GO:0000902 // GO:0001946 // GO:0007275 // GO:0030324 // GO:0048870 // GO:0051272	cell morphogenesis // lymphangiogenesis // prostaglandin metabolic process // water transport // amino acid transport // signal transduction // cell proliferation // regulation of cell shape // folic acid transport // single organismal cell-cell adhesion // lung development // lung alveolus development // cell motility // positive regulation of cellular component movement // regulation of G1/S tr…	inferred from sequence or structural similarity // inferred from sequence or structural similarity // inferred from electronic annotation // inferred from sequence or structural similarity // inferred from sequence or structural similarity // inferred from electronic annotation // inferred from electronic annotation // inferred from electronic annotation // inferred from sequence or structural si…	GO:0001726 // GO:0005886 // GO:0005887 // GO:0009897 // GO:0030027 // GO:0030175 // GO:0031258 // GO:0031527 // GO:0031528 // GO:0032587 // GO:0001726 // GO:0005886 // GO:0016020 // GO:0016021 // GO:0030027 // GO:0030175 // GO:0042995	ruffle // plasma membrane // integral component of plasma membrane // external side of plasma membrane // lamellipodium // filopodium // lamellipodium membrane // filopodium membrane // microvillus membrane // ruffle membrane // ruffle // plasma membrane // membrane // integral component of membrane // lamellipodium // filopodium // cell projection	inferred from sequence or structural similarity // inferred from sequence or structural similarity // traceable author statement // inferred from electronic annotation // inferred from sequence or structural similarity // inferred from sequence or structural similarity // inferred from electronic annotation // inferred from electronic annotation // inferred from electronic annotation // inferred …	GO:0005372 // GO:0008517 // GO:0015171 // GO:0015250	water transmembrane transporter activity // folic acid transporter activity // amino acid transmembrane transporter activity // water channel activity	inferred from sequence or structural similarity // inferred from sequence or structural similarity // inferred from sequence or structural similarity // inferred from sequence or structural similarity	---	---	---	---	---	TC0100006931.hg.1	10	main	Multiple_Complex	---
TC0100006937.hg.1	10.46751	10.59643	9.87821	10.81601	10.32335	10.65504	10.30624	10.7693	NM_001007257	PRDM2	PR domain containing 2, with ZNF domain	1p36.21	NM_001007257	RefSeq	Homo sapiens PR domain containing 2, with ZNF domain (PRDM2), transcript variant 3, mRNA.	100	100	0	---	FALSE	Hs.371823	adipose tissue| bladder| blood| bone| bone marrow| brain| embryonic tissue| eye| heart| intestine| kidney| liver| lung| lymph| lymph node| mammary gland| mouth| muscle| nerve| ovary| pancreas| parathyroid| pharynx| placenta| prostate| skin| spleen| stomach| testis| thymus| thyroid| uterus| vascular| bladder carcinoma| breast (mammary gland) tumor| chondrosarcoma| colorectal tumor| gastrointestina…	chr1	+	13700198	13825079	NM_001007257	Q13029	GO:0006351 // GO:0006355 // GO:0008340 // GO:0032355 // GO:0034968 // GO:0006355 // GO:0032259	transcription, DNA-templated // regulation of transcription, DNA-templated // determination of adult lifespan // response to estradiol // histone lysine methylation // regulation of transcription, DNA-templated // methylation	inferred from electronic annotation // non-traceable author statement // inferred from electronic annotation // inferred from electronic annotation // inferred from electronic annotation // inferred from electronic annotation // inferred from electronic annotation	GO:0005634 // GO:0005634 // GO:0005634	nucleus // nucleus // nucleus	inferred from direct assay // non-traceable author statement // inferred from electronic annotation	GO:0003677 // GO:0003700 // GO:0008270 // GO:0018024 // GO:0003676 // GO:0008168 // GO:0016740 // GO:0046872	DNA binding // transcription factor activity, sequence-specific DNA binding // zinc ion binding // histone-lysine N-methyltransferase activity // nucleic acid binding // methyltransferase activity // transferase activity // metal ion binding	inferred from electronic annotation // non-traceable author statement // non-traceable author statement // inferred from electronic annotation // inferred from electronic annotation // inferred from electronic annotation // inferred from electronic annotation // inferred from electronic annotation	---	---	---	---	---	TC0100006937.hg.1	10	main	Multiple_Complex	---
TC0100006954.hg.1	7.574091	9.328948	7.61606	8.258146	7.51123	9.93571	7.273569	8.266525	NM_001017999	KAZN	kazrin, periplakin interacting protein	1p36.21	NM_001017999	RefSeq	Homo sapiens kazrin, periplakin interacting protein (KAZN), transcript variant D, mRNA.	100	100	0	---	FALSE	Hs.368823	adrenal gland| blood| bone| bone marrow| brain| connective tissue| esophagus| eye| intestine| kidney| liver| lung| mammary gland| muscle| ovary| parathyroid| placenta| prostate| skin| spleen| stomach| testis| uterus| vascular| breast (mammary gland) tumor| chondrosarcoma| colorectal tumor| germ cell tumor| glioma| kidney tumor| leukemia| liver tumor| lung tumor| non-neoplasia| normal| ovarian tum…	chr1	+	14598704	15118048	NM_001017999	Q674X7	GO:0031424	keratinization	inferred from electronic annotation	GO:0001533 // GO:0005634 // GO:0005737 // GO:0005856 // GO:0030057 // GO:0030054 // GO:0030057	cornified envelope // nucleus // cytoplasm // cytoskeleton // desmosome // cell junction // desmosome	inferred from direct assay // inferred from electronic annotation // inferred from electronic annotation // inferred from electronic annotation // inferred from direct assay // inferred from electronic annotation // inferred from electronic annotation	GO:0005515	protein binding	inferred from physical interaction	---	---	---	---	---	TC0100006954.hg.1	10	main	Multiple_Complex	---
TC0100006977.hg.1	7.490204	7.252954	6.4877	7.022255	6.070017	6.3888	6.036043	6.281569	NM_001136216	TMEM51	transmembrane protein 51	1p36.21	NM_001136216	RefSeq	Homo sapiens transmembrane protein 51 (TMEM51), transcript variant 1, mRNA.	100	100	0	---	FALSE	Hs.465305	adrenal gland| ascites| bladder| blood| bone| brain| connective tissue| ear| embryonic tissue| esophagus| eye| intestine| kidney| larynx| liver| lung| lymph node| mammary gland| nerve| ovary| pancreas| parathyroid| placenta| prostate| skin| stomach| testis| thymus| thyroid| umbilical cord| uterus| breast (mammary gland) tumor| chondrosarcoma| colorectal tumor| esophageal tumor| gastrointestinal t…	chr1	+	15152532	15220480	NM_001136216	Q9NW97	GO:0008150	biological_process	no biological data available	GO:0016021 // GO:0005575 // GO:0016020	integral component of membrane // cellular_component // membrane	inferred from electronic annotation // no biological data available // inferred from electronic annotation	GO:0005515 // GO:0003674	protein binding // molecular_function	inferred from physical interaction // no biological data available	---	---	---	---	---	TC0100006977.hg.1	10	main	Coding	---
TC0100006982.hg.1	10.83189	9.829794	10.3573	9.703547	10.30081	9.333675	10.37043	9.011262	NM_024329	EFHD2	EF-hand domain family member D2	1p36.21	NM_024329	RefSeq	Homo sapiens EF-hand domain family, member D2 (EFHD2), mRNA.	100	100	0	---	FALSE	Hs.465374	adrenal gland| ascites| blood| bone| bone marrow| brain| cervix| connective tissue| ear| embryonic tissue| esophagus| eye| intestine| kidney| lung| lymph| lymph node| mammary gland| muscle| ovary| pancreas| pharynx| pituitary gland| placenta| prostate| salivary gland| skin| spleen| stomach| testis| thyroid| uterus| vascular|adrenal tumor| bladder carcinoma| breast (mammary gland) tumor| cervical …	chr1	+	15409895	15430343	NM_024329	Q96C19	---	---	---	GO:0045121 // GO:0016020	membrane raft // membrane	inferred from electronic annotation // inferred from electronic annotation	GO:0005509 // GO:0046872	calcium ion binding // metal ion binding	inferred from electronic annotation // inferred from electronic annotation	---	---	---	---	---	TC0100006982.hg.1	10	main	Coding	---
TC0100006983.hg.1	4.26314	3.687458	4.166016	4.454666	3.75016	4.155996	4.693411	4.87148	NM_007272	CTRC	chymotrypsin C (caldecrin)	1p36.21	NM_007272	RefSeq	Homo sapiens chymotrypsin C (caldecrin) (CTRC), mRNA.	100	100	0	---	FALSE	Hs.631869	bladder| liver| mammary gland| pancreas| prostate| spleen| testis| breast (mammary gland) tumor| normal| pancreatic tumor| fetus| adult	chr1	+	15438439	15449242	NM_007272	Q99895	GO:0006508 // GO:0006766 // GO:0006767 // GO:0009235 // GO:0044281 // GO:0006508	proteolysis // vitamin metabolic process // water-soluble vitamin metabolic process // cobalamin metabolic process // small molecule metabolic process // proteolysis	inferred from electronic annotation // traceable author statement // traceable author statement // traceable author statement // traceable author statement // traceable author statement	GO:0005576	extracellular region	traceable author statement	GO:0004252 // GO:0005515 // GO:0008233 // GO:0008233 // GO:0008236 // GO:0016787	serine-type endopeptidase activity // protein binding // peptidase activity // peptidase activity // serine-type peptidase activity // hydrolase activity	inferred from electronic annotation // inferred from physical interaction // traceable author statement // inferred from electronic annotation // inferred from electronic annotation // inferred from electronic annotation	---	---	---	---	---	TC0100006983.hg.1	10	main	Multiple_Complex	---
TC0100006989.hg.1	10.15502	10.69375	10.27284	10.6665	10.5218	10.74791	10.40152	10.71547	NM_001287811	DNAJC16	DnaJ (Hsp40) homolog, subfamily C, member 16	1p36.1	NM_001287811	RefSeq	Homo sapiens DnaJ (Hsp40) homolog, subfamily C, member 16 (DNAJC16), transcript variant 2, mRNA.	100	100	0	---	FALSE	Hs.655410	ascites| blood| bone marrow| brain| connective tissue| embryonic tissue| eye| heart| intestine| kidney| liver| lung| lymph node| mouth| muscle| nerve| ovary| pancreas| pharynx| pituitary gland| placenta| prostate| skin| spleen| testis| thymus| thyroid| trachea| uterus| chondrosarcoma| colorectal tumor| gastrointestinal tumor| germ cell tumor| glioma| head and neck tumor| leukemia| lymphoma| non-n…	chr1	+	15526813	15592379	NM_001287811	Q9Y2G8	GO:0045454	cell redox homeostasis	inferred from electronic annotation	GO:0005623 // GO:0016021 // GO:0016020	cell // integral component of membrane // membrane	inferred from electronic annotation // inferred from electronic annotation // inferred from electronic annotation	---	---	---	---	---	---	---	---	TC0100006989.hg.1	10	main	Multiple_Complex	---
TC0100006991.hg.1	10.27824	10.23108	10.15958	10.06177	10.2146	10.32356	10.27285	10.69508	NM_006511	RSC1A1	regulatory solute carrier protein, family 1, member 1	1p36.1	NM_006511	RefSeq	Homo sapiens regulatory solute carrier protein, family 1, member 1 (RSC1A1), mRNA.	100	100	0	---	FALSE	Hs.239459	ear| embryonic tissue| intestine| kidney| liver| lung| mouth| nerve| placenta| prostate| thyroid| colorectal tumor| head and neck tumor| liver tumor| normal| prostate cancer|embryoid body| blastocyst| fetus| juvenile| adult	chr1	+	15617458	15669044	NM_006511	Q92681	GO:0006351 // GO:0006355 // GO:0006810 // GO:0051051	transcription, DNA-templated // regulation of transcription, DNA-templated // transport // negative regulation of transport	inferred from electronic annotation // inferred from electronic annotation // traceable author statement // inferred from direct assay	GO:0005634 // GO:0005654 // GO:0005794 // GO:0005886 // GO:0030054 // GO:0043231 // GO:0005634 // GO:0005794 // GO:0005886 // GO:0016020	nucleus // nucleoplasm // Golgi apparatus // plasma membrane // cell junction // intracellular membrane-bounded organelle // nucleus // Golgi apparatus // plasma membrane // membrane	inferred from direct assay // inferred from direct assay // inferred from direct assay // inferred from direct assay // inferred from direct assay // inferred from direct assay // inferred from electronic annotation // inferred from electronic annotation // inferred from electronic annotation // inferred from electronic annotation	GO:0008200	ion channel inhibitor activity	traceable author statement	---	---	---	---	---	TC0100006991.hg.1	10	main	Multiple_Complex	---
TC0100006994.hg.1	10.25125	10.83707	10.49809	10.63315	10.3969	10.54179	10.40154	10.75481	NM_015164	PLEKHM2	pleckstrin homology domain containing, family M (with RUN domain) member 2	1p36.21	NM_015164	RefSeq	Homo sapiens pleckstrin homology domain containing, family M (with RUN domain) member 2 (PLEKHM2), mRNA.	100	100	0	---	FALSE	Hs.646775	ascites| blood| bone| bone marrow| brain| cervix| connective tissue| embryonic tissue| esophagus| eye| heart| intestine| kidney| liver| lung| lymph| lymph node| mammary gland| muscle| nerve| ovary| pancreas| parathyroid| pharynx| pituitary gland| placenta| prostate| salivary gland| skin| spleen| stomach| testis| thymus| thyroid| tonsil| uterus| breast (mammary gland) tumor| cervical tumor| chondr…	chr1	+	15684332	15734769	NM_015164	Q8IWE5	GO:0007030 // GO:0032880	Golgi organization // regulation of protein localization	inferred from mutant phenotype // inferred from mutant phenotype	GO:0005737	cytoplasm	inferred from electronic annotation	GO:0005515 // GO:0019894	protein binding // kinesin binding	inferred from physical interaction // inferred from direct assay	---	---	---	---	---	TC0100006994.hg.1	10	main	Multiple_Complex	---
TC0100006997.hg.1	8.284858	8.184249	8.066067	8.394032	7.979089	8.090854	8.522574	8.180903	NM_207348	SLC25A34	solute carrier family 25, member 34	1p36.21	NM_207348	RefSeq	Homo sapiens solute carrier family 25, member 34 (SLC25A34), mRNA.	100	100	0	---	FALSE	Hs.631867	adipose tissue| bladder| bone| brain| intestine| lung| mammary gland| muscle| placenta| testis| breast (mammary gland) tumor| germ cell tumor| lung tumor| normal| adult	chr1	+	15736314	15741396	NM_207348	Q6PIV7	GO:0006810	transport	inferred from electronic annotation	GO:0005743 // GO:0016021 // GO:0005739 // GO:0016020	mitochondrial inner membrane // integral component of membrane // mitochondrion // membrane	inferred from electronic annotation // inferred from electronic annotation // inferred from electronic annotation // inferred from electronic annotation	---	---	---	---	---	---	---	---	TC0100006997.hg.1	10	main	Multiple_Complex	---
TC0100006998.hg.1	4.231312	4.437029	4.255106	4.519044	4.372741	4.866142	4.660467	4.322775	NM_001013641	TMEM82	transmembrane protein 82	1p36.21	NM_001013641	RefSeq	Homo sapiens transmembrane protein 82 (TMEM82), mRNA.	100	100	0	---	FALSE	Hs.454828	liver| normal| adult	chr1	+	15742422	15747982	NM_001013641	A0PJX8	---	---	---	GO:0016021 // GO:0016020	integral component of membrane // membrane	inferred from electronic annotation // inferred from electronic annotation	---	---	---	---	---	---	---	---	TC0100006998.hg.1	10	main	Multiple_Complex	---
TC0100006999.hg.1	5.535355	6.104733	5.719712	5.861133	5.79016	5.941278	6.077031	5.816348	NM_001024215	FBLIM1	filamin binding LIM protein 1	1p36.21	NM_001024215	RefSeq	Homo sapiens filamin binding LIM protein 1 (FBLIM1), transcript variant 2, mRNA.	100	100	0	---	FALSE	Hs.530101	adrenal gland| ascites| bladder| bone| bone marrow| brain| cervix| connective tissue| embryonic tissue| esophagus| eye| heart| intestine| kidney| larynx| liver| lung| mammary gland| mouth| muscle| ovary| pancreas| parathyroid| placenta| prostate| salivary gland| skin| spleen| stomach| testis| trachea| umbilical cord| uterus| vascular| cervical tumor| chondrosarcoma| colorectal tumor| esophageal t…	chr1	+	15756607	15786594	NM_001024215	Q8WUP2	GO:0008360 // GO:0016337 // GO:0033623 // GO:0034329 // GO:0007155	regulation of cell shape // single organismal cell-cell adhesion // regulation of integrin activation // cell junction assembly // cell adhesion	inferred from electronic annotation // inferred from mutant phenotype // inferred from mutant phenotype // traceable author statement // inferred from electronic annotation	GO:0001725 // GO:0005829 // GO:0005925 // GO:0005938 // GO:0005737 // GO:0005856 // GO:0005925 // GO:0030054	stress fiber // cytosol // focal adhesion // cell cortex // cytoplasm // cytoskeleton // focal adhesion // cell junction	inferred from direct assay // traceable author statement // inferred from direct assay // inferred from electronic annotation // inferred from electronic annotation // inferred from electronic annotation // inferred from electronic annotation // inferred from electronic annotation	GO:0005515 // GO:0008270 // GO:0031005 // GO:0046872	protein binding // zinc ion binding // filamin binding // metal ion binding	inferred from physical interaction // inferred from electronic annotation // inferred from direct assay // inferred from electronic annotation	---	---	---	---	---	TC0100006999.hg.1	10	main	Multiple_Complex	---
TC0100007006.hg.1	10.71823	10.44682	10.38216	10.81169	10.98873	10.8762	10.91128	10.91375	NM_015001	SPEN	spen family transcriptional repressor	1p36	NM_015001	RefSeq	Homo sapiens spen family transcriptional repressor (SPEN), mRNA.	100	100	0	---	FALSE	Hs.744843	ascites| bladder| blood| bone| bone marrow| brain| connective tissue| embryonic tissue| eye| heart| intestine| kidney| liver| lung| lymph| lymph node| mammary gland| mouth| muscle| nerve| ovary| pancreas| parathyroid| pharynx| placenta| prostate| skin| stomach| testis| thyroid| uterus| vascular| bladder carcinoma| breast (mammary gland) tumor| chondrosarcoma| colorectal tumor| gastrointestinal tu…	chr1	+	15847864	15940460	NM_015001	Q96T58	GO:0000122 // GO:0000398 // GO:0006351 // GO:0007219 // GO:0016032 // GO:0045892 // GO:0045893 // GO:0050769 // GO:0000398 // GO:0006355	negative regulation of transcription from RNA polymerase II promoter // mRNA splicing, via spliceosome // transcription, DNA-templated // Notch signaling pathway // viral process // negative regulation of transcription, DNA-templated // positive regulation of transcription, DNA-templated // positive regulation of neurogenesis // mRNA splicing, via spliceosome // regulation of transcription, DNA-t…	inferred from direct assay // not recorded // inferred from electronic annotation // inferred from electronic annotation // inferred from electronic annotation // inferred from direct assay // inferred from electronic annotation // inferred from mutant phenotype // --- // inferred from electronic annotation	GO:0005654 // GO:0017053 // GO:0070062 // GO:0005634	nucleoplasm // transcriptional repressor complex // extracellular exosome // nucleus	inferred from direct assay // inferred from direct assay // inferred from direct assay // inferred from electronic annotation	GO:0000166 // GO:0001085 // GO:0001191 // GO:0003697 // GO:0003700 // GO:0003714 // GO:0005515 // GO:0044822 // GO:0003676 // GO:0003677 // GO:0003723	nucleotide binding // RNA polymerase II transcription factor binding // transcriptional repressor activity, RNA polymerase II transcription factor binding // single-stranded DNA binding // transcription factor activity, sequence-specific DNA binding // transcription corepressor activity // protein binding // poly(A) RNA binding // nucleic acid binding // DNA binding // RNA binding	inferred from electronic annotation // inferred from physical interaction // inferred from direct assay // inferred from electronic annotation // inferred from electronic annotation // inferred from electronic annotation // inferred from physical interaction // inferred from direct assay // inferred from electronic annotation // inferred from electronic annotation // inferred from electronic anno…	---	---	---	---	---	TC0100007006.hg.1	10	main	Multiple_Complex	---
TC0100007017.hg.1	4.804421	5.942023	4.676942	4.986555	4.776616	4.936217	4.913931	4.746772	NM_178840	C1orf64	chromosome 1 open reading frame 64	1p36.13	NM_178840	RefSeq	Homo sapiens chromosome 1 open reading frame 64 (C1orf64), mRNA.	100	100	0	---	FALSE	Hs.29190	bone| brain| connective tissue| heart| kidney| mammary gland| pituitary gland| prostate| breast (mammary gland) tumor| chondrosarcoma| germ cell tumor| glioma| normal| soft tissue/muscle tissue tumor| fetus| adult	chr1	+	16004236	16008807	NM_178840	Q8NEQ6	---	---	---	---	---	---	---	---	---	---	---	---	---	---	TC0100007017.hg.1	10	main	Coding	---
TC0100007020.hg.1	4.299472	4.633358	4.249886	4.460949	4.939168	5.014899	4.831837	4.60107	NM_000085	CLCNKB	chloride channel, voltage-sensitive Kb	1p36	NM_000085	RefSeq	Homo sapiens chloride channel, voltage-sensitive Kb (CLCNKB), transcript variant 1, mRNA.	100	100	0	---	FALSE	Hs.352243	brain| connective tissue| eye| heart| intestine| kidney| pancreas| parathyroid| placenta| prostate| testis| thyroid| uterus| head and neck tumor| kidney tumor| non-neoplasia| normal| retinoblastoma| fetus| adult	chr1	+	16043736	16057326	NM_000085	P51801	GO:0006810 // GO:0007588 // GO:0034220 // GO:0055085 // GO:1902476 // GO:1903959 // GO:1903959 // GO:0006810 // GO:0006811 // GO:0006821 // GO:0034765 // GO:0055085 // GO:0034220	transport // excretion // ion transmembrane transport // transmembrane transport // chloride transmembrane transport // regulation of anion transmembrane transport // regulation of anion transmembrane transport // transport // ion transport // chloride transport // regulation of ion transmembrane transport // transmembrane transport // ion transmembrane transport	traceable author statement // traceable author statement // traceable author statement // traceable author statement // inferred from electronic annotation // inferred from electronic annotation // traceable author statement // inferred from electronic annotation // inferred from electronic annotation // inferred from electronic annotation // inferred from electronic annotation // inferred from e…	GO:0005886 // GO:0005887 // GO:0034707 // GO:0005886 // GO:0016020 // GO:0016021	plasma membrane // integral component of plasma membrane // chloride channel complex // plasma membrane // membrane // integral component of membrane	traceable author statement // traceable author statement // inferred from electronic annotation // inferred from electronic annotation // inferred from electronic annotation // inferred from electronic annotation	GO:0005247 // GO:0046872 // GO:0005216 // GO:0005244 // GO:0005247 // GO:0005254	voltage-gated chloride channel activity // metal ion binding // ion channel activity // voltage-gated ion channel activity // voltage-gated chloride channel activity // chloride channel activity	inferred from electronic annotation // inferred from electronic annotation // inferred from electronic annotation // inferred from electronic annotation // traceable author statement // inferred from electronic annotation	---	---	---	---	---	TC0100007020.hg.1	10	main	Coding	---
TC0100007038.hg.1	10.90883	10.38354	11.03918	10.54295	10.55678	10.28188	10.78939	10.46663	NM_001145277	NECAP2	NECAP endocytosis associated 2	1p36.13	NM_001145277	RefSeq	Homo sapiens NECAP endocytosis associated 2 (NECAP2), transcript variant 2, mRNA.	100	100	0	---	FALSE	Hs.437385	adrenal gland| ascites| bladder| blood| bone| bone marrow| brain| cervix| connective tissue| embryonic tissue| esophagus| eye| heart| intestine| kidney| lung| lymph| lymph node| mammary gland| mouth| muscle| ovary| pancreas| parathyroid| pharynx| placenta| prostate| salivary gland| skin| spleen| stomach| testis| thymus| tonsil| umbilical cord| uterus| vascular|adrenal tumor| bladder carcinoma| br…	chr1	+	16440672	16460089	NM_001145277	Q9NVZ3	GO:0006897 // GO:0015031 // GO:0006810 // GO:0006897	endocytosis // protein transport // transport // endocytosis	inferred from sequence or structural similarity // inferred from electronic annotation // inferred from electronic annotation // inferred from electronic annotation	GO:0005622 // GO:0005886 // GO:0005905 // GO:0030125 // GO:0016020 // GO:0030125 // GO:0030665 // GO:0031410	intracellular // plasma membrane // coated pit // clathrin vesicle coat // membrane // clathrin vesicle coat // clathrin-coated vesicle membrane // cytoplasmic vesicle	inferred from direct assay // inferred from electronic annotation // inferred from sequence or structural similarity // inferred from sequence or structural similarity // inferred from electronic annotation // inferred from electronic annotation // inferred from electronic annotation // inferred from electronic annotation	---	---	---	---	---	---	---	---	TC0100007038.hg.1	10	main	Multiple_Complex	---
TC0100007050.hg.1	4.860417	4.838869	5.196007	4.792371	4.702997	4.333448	5.317605	5.092075	NM_001310155	FAM231B	family with sequence similarity 231, member B	1p36.13	NM_001310155	RefSeq	Homo sapiens family with sequence similarity 231, member B (FAM231B), mRNA.	100	100	0	---	FALSE	---	---	chr1	+	16538724	16540035	NM_001310155	A6NCW3	---	---	---	---	---	---	---	---	---	---	---	---	---	---	TC0100007050.hg.1	10	main	Coding	---
TC0100007063.hg.1	7.031295	7.232516	6.582416	6.750789	6.87531	6.907423	7.113142	6.830835	NM_001310138	FAM231C	family with sequence similarity 231, member C	1p36.13	NM_001310138	RefSeq	Homo sapiens family with sequence similarity 231, member C (FAM231C), mRNA.	100	100	0	---	FALSE	---	---	chr1	+	16673003	16673657	NM_001310138	P0DMU4	---	---	---	---	---	---	---	---	---	---	---	---	---	---	TC0100007063.hg.1	10	main	Coding	---
TC0100007091.hg.1	7.865475	7.06365	7.485634	7.921502	7.692914	7.437349	7.705299	7.030704	hsa_circ_0092359	CROCC	Zhang2013 ALT_ACCEPTOR, ALT_DONOR, coding, INTERNAL, intronic best transcript NM_014675	---	hsa_circ_0092359	circbase	Zhang2013 ALT_ACCEPTOR, ALT_DONOR, coding, INTERNAL, intronic best transcript NM_014675	100	100	0	---	FALSE	---	---	chr1	+	16944903	16945102	---	---	---	---	---	---	---	---	---	---	---	---	---	---	---	---	TC0100007091.hg.1	6	main	NonCoding	---
TC0100007102.hg.1	5.08228	5.250255	5.205963	5.42177	4.915194	4.96944	5.151226	5.082313	NM_013358	PADI1	peptidyl arginine deiminase, type I	1p36.13	NM_013358	RefSeq	Homo sapiens peptidyl arginine deiminase, type I (PADI1), mRNA.	100	100	0	---	FALSE	Hs.412941	brain| esophagus| eye| intestine| kidney| mouth| muscle| pancreas| placenta| skin| stomach| trachea| uterus| colorectal tumor| gastrointestinal tumor| germ cell tumor| head and neck tumor| normal| pancreatic tumor| skin tumor| uterine tumor| fetus| adult	chr1	+	17205126	17246006	NM_013358	Q9ULC6	GO:0018101	protein citrullination	inferred from electronic annotation	GO:0005737 // GO:0070062	cytoplasm // extracellular exosome	inferred from electronic annotation // inferred from direct assay	GO:0004668 // GO:0005509 // GO:0016787	protein-arginine deiminase activity // calcium ion binding // hydrolase activity	inferred from electronic annotation // inferred from electronic annotation // inferred from electronic annotation	HumanCyc	PWY-4921	---	---	---	TC0100007102.hg.1	10	main	Multiple_Complex	---
TC0100007103.hg.1	4.26376	4.056619	3.852241	4.477681	4.801802	4.089754	4.415384	3.928457	NM_016233	PADI3	peptidyl arginine deiminase, type III	1p36.13	NM_016233	RefSeq	Homo sapiens peptidyl arginine deiminase, type III (PADI3), mRNA.	100	100	0	---	FALSE	Hs.149195	brain| embryonic tissue| mouth| muscle| pancreas| pharynx| stomach| glioma| head and neck tumor| normal| pancreatic tumor| blastocyst| fetus| adult	chr1	+	17249098	17284233	NM_016233	Q9ULW8	GO:0018101	protein citrullination	inferred from electronic annotation	GO:0005737	cytoplasm	inferred from electronic annotation	GO:0004668 // GO:0005509 // GO:0004668 // GO:0016787	protein-arginine deiminase activity // calcium ion binding // protein-arginine deiminase activity // hydrolase activity	inferred from electronic annotation // inferred from electronic annotation // traceable author statement // inferred from electronic annotation	HumanCyc	PWY-4921	---	---	---	TC0100007103.hg.1	10	main	Coding	---
TC0100007105.hg.1	4.734997	4.503063	5.257092	5.354834	5.288246	4.970887	5.315291	5.834791	NM_012387	PADI4	peptidyl arginine deiminase, type IV	1p36.13	NM_012387	RefSeq	Homo sapiens peptidyl arginine deiminase, type IV (PADI4), mRNA.	100	100	0	---	FALSE	Hs.522969	blood| bone marrow| brain| eye| intestine| kidney| lung| spleen| testis| leukemia| non-neoplasia| normal| fetus| adult	chr1	+	17308195	17364004	NM_012387	Q9UM07	GO:0006325 // GO:0006334 // GO:0006338 // GO:0006351 // GO:0006355 // GO:0006464 // GO:0016568 // GO:0018101 // GO:0019827 // GO:0036413 // GO:0036414 // GO:0045087 // GO:0002376 // GO:0006334 // GO:0006338 // GO:0016568 // GO:0018101 // GO:0019827	chromatin organization // nucleosome assembly // chromatin remodeling // transcription, DNA-templated // regulation of transcription, DNA-templated // cellular protein modification process // chromatin modification // protein citrullination // stem cell population maintenance // histone H3-R26 citrullination // histone citrullination // innate immune response // immune system process // nucleosom…	traceable author statement // inferred from sequence or structural similarity // inferred from sequence or structural similarity // inferred from electronic annotation // inferred from electronic annotation // traceable author statement // inferred from sequence or structural similarity // inferred from direct assay // inferred from sequence or structural similarity // inferred from direct assay …	GO:0005634 // GO:0005654 // GO:0005737 // GO:0005634	nucleus // nucleoplasm // cytoplasm // nucleus	inferred from direct assay // traceable author statement // inferred from electronic annotation // inferred from electronic annotation	GO:0004668 // GO:0005509 // GO:0005515 // GO:0016990 // GO:0004668 // GO:0004668 // GO:0005509 // GO:0016787 // GO:0046872	protein-arginine deiminase activity // calcium ion binding // protein binding // arginine deiminase activity // protein-arginine deiminase activity // protein-arginine deiminase activity // calcium ion binding // hydrolase activity // metal ion binding	inferred from direct assay // inferred from direct assay // inferred from physical interaction // inferred from direct assay // inferred from electronic annotation // traceable author statement // inferred from electronic annotation // inferred from electronic annotation // inferred from electronic annotation	HumanCyc	PWY-4921	---	---	---	TC0100007105.hg.1	10	main	Multiple_Complex	---
TC0100007108.hg.1	5.904819	6.597643	5.707325	6.143104	5.629098	6.259943	6.175903	6.137478	NM_207421	PADI6	peptidyl arginine deiminase, type VI	1p36.13	NM_207421	RefSeq	Homo sapiens peptidyl arginine deiminase, type VI (PADI6), mRNA.	100	100	0	---	FALSE	Hs.531598	skin| normal	chr1	+	17372196	17401699	NM_207421	Q6TGC4	GO:0007010 // GO:0007028 // GO:0018101 // GO:0043143 // GO:0034613	cytoskeleton organization // cytoplasm organization // protein citrullination // regulation of translation by machinery localization // cellular protein localization	inferred from electronic annotation // inferred from electronic annotation // inferred from electronic annotation // inferred from electronic annotation // inferred from electronic annotation	GO:0005634 // GO:0005737 // GO:0045111	nucleus // cytoplasm // intermediate filament cytoskeleton	inferred from electronic annotation // inferred from electronic annotation // inferred from electronic annotation	GO:0004668 // GO:0005509 // GO:0016787	protein-arginine deiminase activity // calcium ion binding // hydrolase activity	inferred from electronic annotation // inferred from electronic annotation // inferred from electronic annotation	---	---	---	---	---	TC0100007108.hg.1	10	main	Multiple_Complex	---
TC0100007117.hg.1	5.030282	5.3255	4.983235	5.402032	5.549011	5.836275	5.232817	5.195921	NM_001011722	ARHGEF10L	Rho guanine nucleotide exchange factor 10 like	1p36.13	NM_001011722	RefSeq	Homo sapiens Rho guanine nucleotide exchange factor (GEF) 10-like (ARHGEF10L), transcript variant 2, mRNA.	100	100	0	---	FALSE	Hs.443460	ascites| bladder| blood| bone| brain| connective tissue| embryonic tissue| esophagus| eye| heart| intestine| kidney| liver| lung| mammary gland| mouth| muscle| nerve| ovary| pancreas| placenta| prostate| skin| spleen| stomach| testis| thymus| thyroid| trachea| uterus| breast (mammary gland) tumor| chondrosarcoma| colorectal tumor| gastrointestinal tumor| germ cell tumor| glioma| head and neck tum…	chr1	+	17539835	17697875	NM_001011722	Q9HCE6	GO:0035023 // GO:0043547	regulation of Rho protein signal transduction // positive regulation of GTPase activity	inferred from electronic annotation // inferred from electronic annotation	GO:0005737	cytoplasm	inferred from electronic annotation	GO:0005089 // GO:0005085	Rho guanyl-nucleotide exchange factor activity // guanyl-nucleotide exchange factor activity	inferred from electronic annotation // inferred from electronic annotation	---	---	---	---	---	TC0100007117.hg.1	10	main	Multiple_Complex	---
TC0100007127.hg.1	4.329204	4.991051	4.971116	5.024362	5.715724	5.480937	5.447471	5.02146	NM_030812	ACTL8	actin-like 8	1p36.13	NM_030812	RefSeq	Homo sapiens actin-like 8 (ACTL8), mRNA.	100	100	0	---	FALSE	Hs.2149	brain| cervix| intestine| lung| testis| uterus| germ cell tumor| glioma| lung tumor| lymphoma| normal| adult	chr1	+	17755313	17827063	NM_030812	Q9H568	GO:0030855	epithelial cell differentiation	inferred from expression pattern	GO:0005737 // GO:0005856	cytoplasm // cytoskeleton	inferred from electronic annotation // inferred from electronic annotation	GO:0005515	protein binding	inferred from physical interaction	---	---	---	---	---	TC0100007127.hg.1	10	main	Multiple_Complex	---
TC0100007136.hg.1	5.927275	5.958382	5.222244	5.74269	5.621278	5.706155	5.464148	5.54546	NM_032880	IGSF21	immunoglobin superfamily, member 21	1p36.13	NM_032880	RefSeq	Homo sapiens immunoglobin superfamily, member 21 (IGSF21), mRNA.	100	100	0	---	FALSE	Hs.212511	brain| embryonic tissue| eye| kidney| lung| mammary gland| pancreas| prostate| spleen| testis| vascular| breast (mammary gland) tumor| germ cell tumor| glioma| non-neoplasia| normal| pancreatic tumor| primitive neuroectodermal tumor of the CNS| retinoblastoma| fetus| adult	chr1	+	18107746	18378483	NM_032880	Q96ID5	---	---	---	GO:0005576	extracellular region	inferred from electronic annotation	---	---	---	---	---	---	---	---	TC0100007136.hg.1	10	main	Multiple_Complex	---
TC0100007144.hg.1	3.075741	3.25392	3.043538	3.386706	3.168553	3.206078	3.234378	3.216508	NM_152375	KLHDC7A	kelch domain containing 7A	1p36.13	NM_152375	RefSeq	Homo sapiens kelch domain containing 7A (KLHDC7A), mRNA.	100	100	0	---	FALSE	Hs.406913 // Hs.710799	brain| kidney| lung| mouth| ovary| thyroid| trachea| germ cell tumor| head and neck tumor| normal| fetus| adult // ---	chr1	+	18480930	18486126	NM_152375	Q5VTJ3	GO:0016567 // GO:0016567	protein ubiquitination // protein ubiquitination	not recorded // ---	GO:0016021 // GO:0031463 // GO:0016020 // GO:0031463	integral component of membrane // Cul3-RING ubiquitin ligase complex // membrane // Cul3-RING ubiquitin ligase complex	inferred from electronic annotation // not recorded // inferred from electronic annotation // ---	GO:0004842 // GO:0004842	ubiquitin-protein transferase activity // ubiquitin-protein transferase activity	not recorded // ---	---	---	---	---	---	TC0100007144.hg.1	10	main	Multiple_Complex	---
TC0100007147.hg.1	5.011443	5.702564	5.988324	5.19993	5.596432	5.790904	5.906901	5.450724	NM_001135254	PAX7	paired box 7	1p36.13	NM_001135254	RefSeq	Homo sapiens paired box 7 (PAX7), transcript variant 3, mRNA.	100	100	0	---	FALSE	Hs.113253	brain| connective tissue| embryonic tissue| eye| kidney| testis| germ cell tumor| glioma| kidney tumor| normal| primitive neuroectodermal tumor of the CNS| soft tissue/muscle tissue tumor| fetus| juvenile| adult	chr1	+	18631006	18748875	NM_001135254	P23759	GO:0006338 // GO:0006351 // GO:0009653 // GO:0010453 // GO:0014813 // GO:0021527 // GO:0021904 // GO:0031062 // GO:0043066 // GO:0043393 // GO:0043403 // GO:0045944 // GO:0048663 // GO:0048706 // GO:0051216 // GO:0060415 // GO:2000288 // GO:0006355 // GO:0007275 // GO:0007517 // GO:0007519 // GO:0010468	chromatin remodeling // transcription, DNA-templated // anatomical structure morphogenesis // regulation of cell fate commitment // skeletal muscle satellite cell commitment // spinal cord association neuron differentiation // dorsal/ventral neural tube patterning // positive regulation of histone methylation // negative regulation of apoptotic process // regulation of protein binding // skeletal…	inferred from electronic annotation // inferred from electronic annotation // traceable author statement // inferred from electronic annotation // inferred from electronic annotation // inferred from electronic annotation // inferred from electronic annotation // inferred from electronic annotation // traceable author statement // inferred from electronic annotation // inferred from electronic an…	GO:0005634	nucleus	inferred from electronic annotation	GO:0000983 // GO:0003700 // GO:0043565 // GO:0003677	transcription factor activity, RNA polymerase II core promoter sequence-specific // transcription factor activity, sequence-specific DNA binding // sequence-specific DNA binding // DNA binding	inferred from electronic annotation // traceable author statement // inferred from electronic annotation // inferred from electronic annotation	---	---	---	---	---	TC0100007147.hg.1	10	main	Multiple_Complex	---
TC0100007160.hg.1	9.119837	7.542388	9.18853	8.221066	8.994661	8.233812	9.043987	7.800575	NM_016183	MRTO4	MRT4 homolog, ribosome maturation factor	1p36.13	NM_016183	RefSeq	Homo sapiens MRT4 homolog, ribosome maturation factor (MRTO4), mRNA.	100	100	0	---	FALSE	Hs.463797	ascites| bladder| blood| bone| brain| cervix| connective tissue| embryonic tissue| esophagus| eye| heart| intestine| kidney| larynx| liver| lung| lymph| lymph node| mammary gland| muscle| ovary| pancreas| pharynx| placenta| prostate| salivary gland| skin| spleen| stomach| testis| tonsil| uterus| vascular| breast (mammary gland) tumor| cervical tumor| chondrosarcoma| colorectal tumor| esophageal t…	chr1	+	19251539	19260128	NM_016183	Q9UKD2	GO:0042254	ribosome biogenesis	inferred from electronic annotation	GO:0005634 // GO:0005654 // GO:0005730 // GO:0005737 // GO:0031965 // GO:0005622 // GO:0005634 // GO:0005730 // GO:0005840 // GO:0030529	nucleus // nucleoplasm // nucleolus // cytoplasm // nuclear membrane // intracellular // nucleus // nucleolus // ribosome // ribonucleoprotein complex	inferred from direct assay // inferred from direct assay // inferred from direct assay // inferred from electronic annotation // inferred from direct assay // inferred from electronic annotation // inferred from electronic annotation // inferred from electronic annotation // inferred from electronic annotation // inferred from electronic annotation	GO:0005515 // GO:0044822	protein binding // poly(A) RNA binding	inferred from physical interaction // inferred from direct assay	---	---	---	---	---	TC0100007160.hg.1	10	main	Multiple_Complex	---
TC0100007162.hg.1	9.392956	9.603299	9.575147	9.502082	9.489005	9.759872	9.589565	9.660602	NM_001040125	PQLC2	PQ loop repeat containing 2	1p36.13	NM_001040125	RefSeq	Homo sapiens PQ loop repeat containing 2 (PQLC2), transcript variant 1, mRNA.	100	100	0	---	FALSE	Hs.647620	adrenal gland| ascites| bladder| bone marrow| brain| cervix| connective tissue| embryonic tissue| esophagus| heart| intestine| kidney| liver| lung| mammary gland| nerve| pancreas| placenta| prostate| skin| spleen| stomach| testis| thymus| thyroid| uterus| vascular| breast (mammary gland) tumor| cervical tumor| esophageal tumor| gastrointestinal tumor| germ cell tumor| glioma| head and neck tumor|…	chr1	+	19312246	19334437	NM_001040125	Q6ZP29	GO:0015809 // GO:0015819 // GO:0080144 // GO:1903401 // GO:1903826 // GO:1990822 // GO:1990822 // GO:0006810 // GO:0006865 // GO:0015802 // GO:0080144	arginine transport // lysine transport // amino acid homeostasis // L-lysine transmembrane transport // arginine transmembrane transport // basic amino acid transmembrane transport // basic amino acid transmembrane transport // transport // amino acid transport // basic amino acid transport // amino acid homeostasis	inferred from direct assay // inferred from direct assay // inferred from direct assay // inferred from direct assay // inferred from direct assay // inferred from electronic annotation // inferred from sequence or structural similarity // inferred from electronic annotation // inferred from electronic annotation // inferred from electronic annotation // inferred from electronic annotation	GO:0005765 // GO:0031301 // GO:0043231 // GO:0005764 // GO:0005765 // GO:0016020 // GO:0016021	lysosomal membrane // integral component of organelle membrane // intracellular membrane-bounded organelle // lysosome // lysosomal membrane // membrane // integral component of membrane	inferred from direct assay // inferred from direct assay // inferred from direct assay // inferred from electronic annotation // inferred from electronic annotation // inferred from electronic annotation // inferred from electronic annotation	GO:0015174 // GO:0015181 // GO:0015189 // GO:0015174	basic amino acid transmembrane transporter activity // arginine transmembrane transporter activity // L-lysine transmembrane transporter activity // basic amino acid transmembrane transporter activity	inferred from sequence or structural similarity // inferred from direct assay // inferred from direct assay // inferred from electronic annotation	---	---	---	---	---	TC0100007162.hg.1	10	main	Multiple_Complex	---
TC0100007175.hg.1	4.354407	4.248663	4.550496	4.511853	4.244196	4.045379	4.465748	4.131955	NM_000871	HTR6	5-hydroxytryptamine (serotonin) receptor 6, G protein-coupled	1p36-p35	NM_000871	RefSeq	Homo sapiens 5-hydroxytryptamine (serotonin) receptor 6, G protein-coupled (HTR6), mRNA.	100	100	0	---	FALSE	Hs.22180	mammary gland| ovary| breast (mammary gland) tumor| normal| ovarian tumor| adult	chr1	+	19665287	19680966	NM_000871	P50406	GO:0007187 // GO:0007210 // GO:0007268 // GO:0021795 // GO:0032008 // GO:0007165 // GO:0007186 // GO:0021795	G-protein coupled receptor signaling pathway, coupled to cyclic nucleotide second messenger // serotonin receptor signaling pathway // synaptic transmission // cerebral cortex cell migration // positive regulation of TOR signaling // signal transduction // G-protein coupled receptor signaling pathway // cerebral cortex cell migration	traceable author statement // inferred from electronic annotation // traceable author statement // inferred from sequence or structural similarity // inferred from direct assay // inferred from electronic annotation // inferred from electronic annotation // inferred from electronic annotation	GO:0005886 // GO:0005887 // GO:0005929 // GO:0005886 // GO:0016020 // GO:0016021	plasma membrane // integral component of plasma membrane // cilium // plasma membrane // membrane // integral component of membrane	traceable author statement // traceable author statement // inferred from electronic annotation // inferred from electronic annotation // inferred from electronic annotation // inferred from electronic annotation	GO:0004969 // GO:0004993 // GO:0005515 // GO:0004871 // GO:0004930	histamine receptor activity // serotonin receptor activity // protein binding // signal transducer activity // G-protein coupled receptor activity	traceable author statement // inferred from electronic annotation // inferred from physical interaction // inferred from electronic annotation // inferred from electronic annotation	GenMAPP // GenMAPP	GPCRDB_Class_A_Rhodopsin-like // Monoamine_GPCRs	---	---	---	TC0100007175.hg.1	10	main	Multiple_Complex	---
TC0100007184.hg.1	7.777608	7.530542	7.745921	7.627129	7.624336	7.144637	7.569263	7.398306	NM_015207	OTUD3	OTU deubiquitinase 3	1p36.13	NM_015207	RefSeq	Homo sapiens OTU deubiquitinase 3 (OTUD3), mRNA.	100	100	0	---	FALSE	Hs.374987	blood| bone| brain| embryonic tissue| eye| heart| intestine| kidney| larynx| liver| lung| lymph node| mammary gland| muscle| nerve| pharynx| placenta| prostate| skin| testis| thyroid| uterus| breast (mammary gland) tumor| chondrosarcoma| germ cell tumor| glioma| head and neck tumor| leukemia| non-neoplasia| normal| prostate cancer| retinoblastoma| uterine tumor|embryoid body| blastocyst| fetus| a…	chr1	+	19882395	19912945	NM_015207	Q5T2D3	GO:0035871 // GO:0044313 // GO:0006508	protein K11-linked deubiquitination // protein K6-linked deubiquitination // proteolysis	inferred from direct assay // inferred from direct assay // inferred from electronic annotation	---	---	---	GO:0004843 // GO:0008233 // GO:0008234 // GO:0016787	ubiquitin-specific protease activity // peptidase activity // cysteine-type peptidase activity // hydrolase activity	inferred from direct assay // inferred from electronic annotation // inferred from electronic annotation // inferred from electronic annotation	---	---	---	---	---	TC0100007184.hg.1	10	main	Multiple_Complex	---
TC0100007188.hg.1	8.062757	7.545524	7.768538	8.521827	7.908492	7.420577	7.686816	7.076836	NM_000929	PLA2G5	phospholipase A2, group V	1p36-p34	NM_000929	RefSeq	Homo sapiens phospholipase A2, group V (PLA2G5), mRNA.	100	100	0	---	FALSE	Hs.319438	adrenal gland| bone| brain| eye| heart| lung| pancreas| placenta| prostate| testis| chondrosarcoma| glioma| normal| fetus| adult	chr1	+	20028179	20091901	NM_000929	P39877	GO:0006644 // GO:0006654 // GO:0006663 // GO:0010518 // GO:0016042 // GO:0019370 // GO:0034097 // GO:0036148 // GO:0036149 // GO:0036150 // GO:0036151 // GO:0036152 // GO:0044281 // GO:0046474 // GO:0050482 // GO:0051591 // GO:0070374 // GO:0006629 // GO:0006644	phospholipid metabolic process // phosphatidic acid biosynthetic process // platelet activating factor biosynthetic process // positive regulation of phospholipase activity // lipid catabolic process // leukotriene biosynthetic process // response to cytokine // phosphatidylglycerol acyl-chain remodeling // phosphatidylinositol acyl-chain remodeling // phosphatidylserine acyl-chain remodeling // …	traceable author statement // traceable author statement // inferred from electronic annotation // inferred from direct assay // inferred from electronic annotation // inferred from electronic annotation // inferred from electronic annotation // traceable author statement // traceable author statement // traceable author statement // traceable author statement // traceable author statement // tra…	GO:0005576 // GO:0005794 // GO:0005886 // GO:0009986 // GO:0048471 // GO:0005576	extracellular region // Golgi apparatus // plasma membrane // cell surface // perinuclear region of cytoplasm // extracellular region	traceable author statement // inferred from electronic annotation // inferred from electronic annotation // inferred from electronic annotation // inferred from electronic annotation // inferred from electronic annotation	GO:0005509 // GO:0008201 // GO:0047498 // GO:0004623 // GO:0016787 // GO:0046872 // GO:0047498	calcium ion binding // heparin binding // calcium-dependent phospholipase A2 activity // phospholipase A2 activity // hydrolase activity // metal ion binding // calcium-dependent phospholipase A2 activity	inferred from electronic annotation // inferred from electronic annotation // inferred from electronic annotation // inferred from electronic annotation // inferred from electronic annotation // inferred from electronic annotation // traceable author statement	HumanCyc	LIPASYN-PWY	---	---	---	TC0100007188.hg.1	10	main	Multiple_Complex	---
TC0100007191.hg.1	4.981628	5.363167	5.351063	5.072463	5.661397	5.04504	5.4977	5.454625	NM_022819	PLA2G2F	phospholipase A2, group IIF	1p35	NM_022819	RefSeq	Homo sapiens phospholipase A2, group IIF (PLA2G2F), mRNA.	100	100	0	---	FALSE	Hs.302034	thymus	chr1	+	20139326	20150386	NM_022819	Q9BZM2	GO:0006644 // GO:0006654 // GO:0016042 // GO:0036148 // GO:0036149 // GO:0036150 // GO:0036151 // GO:0036152 // GO:0044281 // GO:0046474 // GO:0006629 // GO:0006644 // GO:0008150	phospholipid metabolic process // phosphatidic acid biosynthetic process // lipid catabolic process // phosphatidylglycerol acyl-chain remodeling // phosphatidylinositol acyl-chain remodeling // phosphatidylserine acyl-chain remodeling // phosphatidylcholine acyl-chain remodeling // phosphatidylethanolamine acyl-chain remodeling // small molecule metabolic process // glycerophospholipid biosynthe…	traceable author statement // traceable author statement // inferred from electronic annotation // traceable author statement // traceable author statement // traceable author statement // traceable author statement // traceable author statement // traceable author statement // traceable author statement // inferred from electronic annotation // inferred from electronic annotation // no biologica…	GO:0005576 // GO:0005576 // GO:0005829 // GO:0005576	extracellular region // extracellular region // cytosol // extracellular region	non-traceable author statement // traceable author statement // traceable author statement // inferred from electronic annotation	GO:0004623 // GO:0005509 // GO:0004623 // GO:0016787 // GO:0046872	phospholipase A2 activity // calcium ion binding // phospholipase A2 activity // hydrolase activity // metal ion binding	non-traceable author statement // inferred from electronic annotation // inferred from electronic annotation // inferred from electronic annotation // inferred from electronic annotation	HumanCyc	LIPASYN-PWY	---	---	---	TC0100007191.hg.1	10	main	Multiple_Complex	---
TC0100007194.hg.1	4.306106	4.608785	4.715811	4.406041	5.093351	5.058221	4.576478	4.160845	NM_152376	UBXN10	UBX domain protein 10	1p36.12	NM_152376	RefSeq	Homo sapiens UBX domain protein 10 (UBXN10), mRNA.	100	100	0	---	FALSE	Hs.432503	ascites| brain| intestine| kidney| lung| lymph node| mammary gland| ovary| pancreas| pharynx| prostate| stomach| testis| thyroid| trachea| uterus| breast (mammary gland) tumor| colorectal tumor| gastrointestinal tumor| germ cell tumor| leukemia| normal| ovarian tumor| pancreatic tumor| uterine tumor| fetus| adult	chr1	+	20186078	20196048	NM_152376	Q96LJ8	---	---	---	---	---	---	---	---	---	---	---	---	---	---	TC0100007194.hg.1	10	main	Coding	---
TC0100007199.hg.1	4.960001	5.371508	5.290462	5.466645	4.883814	4.92075	4.891855	5.582228	NM_001039500	VWA5B1	von Willebrand factor A domain containing 5B1	1p36.12	NM_001039500	RefSeq	Homo sapiens von Willebrand factor A domain containing 5B1 (VWA5B1), mRNA.	100	100	0	---	FALSE	Hs.205178	brain| liver| lung| testis| germ cell tumor| normal| fetus| adult	chr1	+	20290919	20354894	NM_001039500	Q5TIE3	---	---	---	GO:0005576	extracellular region	inferred from electronic annotation	---	---	---	---	---	---	---	---	TC0100007199.hg.1	10	main	Multiple_Complex	---
TC0100007205.hg.1	4.070649	4.09107	4.395226	4.069813	4.080107	4.065497	4.429808	3.624068	NM_207334	FAM43B	family with sequence similarity 43, member B	1p36.12	NM_207334	RefSeq	Homo sapiens family with sequence similarity 43, member B (FAM43B), mRNA.	100	100	0	---	FALSE	Hs.429179	adrenal gland| bone| brain| kidney| lung| uterus| lung tumor| normal| primitive neuroectodermal tumor of the CNS| soft tissue/muscle tissue tumor| fetus| adult	chr1	+	20552439	20555020	NM_207334	Q6ZT52	---	---	---	---	---	---	---	---	---	---	---	---	---	---	TC0100007205.hg.1	10	main	Coding	---
TC0100007206.hg.1	3.411761	3.475402	3.280942	4.203927	4.390297	3.567993	2.988503	4.050077	NM_001785	CDA	cytidine deaminase	1p36.2-p35	NM_001785	RefSeq	Homo sapiens cytidine deaminase (CDA), mRNA.	100	100	0	---	FALSE	Hs.466910	blood| bone| bone marrow| brain| cervix| connective tissue| embryonic tissue| eye| intestine| kidney| larynx| liver| lung| mammary gland| pancreas| placenta| prostate| skin| spleen| stomach| testis| uterus| cervical tumor| colorectal tumor| gastrointestinal tumor| germ cell tumor| glioma| head and neck tumor| leukemia| liver tumor| lung tumor| non-neoplasia| normal| pancreatic tumor| prostate can…	chr1	+	20588948	20618908	NM_001785	P32320	GO:0006206 // GO:0007166 // GO:0008655 // GO:0009972 // GO:0019858 // GO:0030308 // GO:0043097 // GO:0044281 // GO:0045980 // GO:0051289 // GO:0055086 // GO:0009972	pyrimidine nucleobase metabolic process // cell surface receptor signaling pathway // pyrimidine-containing compound salvage // cytidine deamination // cytosine metabolic process // negative regulation of cell growth // pyrimidine nucleoside salvage // small molecule metabolic process // negative regulation of nucleotide metabolic process // protein homotetramerization // nucleobase-containing sm…	traceable author statement // non-traceable author statement // non-traceable author statement // inferred from direct assay // traceable author statement // inferred from direct assay // traceable author statement // traceable author statement // inferred from direct assay // inferred from direct assay // traceable author statement // inferred from electronic annotation	GO:0005576 // GO:0005829 // GO:0005829	extracellular region // cytosol // cytosol	traceable author statement // non-traceable author statement // traceable author statement	GO:0001882 // GO:0004126 // GO:0004126 // GO:0005515 // GO:0008270 // GO:0008270 // GO:0042803 // GO:0003824 // GO:0004126 // GO:0004126 // GO:0008270 // GO:0016787 // GO:0042802 // GO:0046872	nucleoside binding // cytidine deaminase activity // cytidine deaminase activity // protein binding // zinc ion binding // zinc ion binding // protein homodimerization activity // catalytic activity // cytidine deaminase activity // cytidine deaminase activity // zinc ion binding // hydrolase activity // identical protein binding // metal ion binding	inferred from direct assay // not recorded // inferred from direct assay // inferred from physical interaction // inferred from direct assay // traceable author statement // inferred from direct assay // inferred from electronic annotation // --- // inferred from electronic annotation // inferred from electronic annotation // inferred from electronic annotation // inferred from electronic annotat…	HumanCyc // HumanCyc // HumanCyc // HumanCyc // HumanCyc // HumanCyc	P1-PWY // PWY0-1295 // PWY0-1298 // PWY0-181 // PWY0-163 // DRIBOPMET-PWY	---	---	---	TC0100007206.hg.1	10	main	Multiple_Complex	---
TC0100007207.hg.1	9.16466	8.508161	8.649305	9.151268	9.198809	8.142353	9.047133	9.480058	NM_032409	PINK1	PTEN induced putative kinase 1	1p36	NM_032409	RefSeq	Homo sapiens PTEN induced putative kinase 1 (PINK1), mRNA.	100	100	0	---	FALSE	Hs.389171	adipose tissue| adrenal gland| ascites| bladder| blood| bone| bone marrow| brain| cervix| connective tissue| ear| embryonic tissue| eye| heart| intestine| kidney| liver| lung| lymph node| mammary gland| mouth| muscle| nerve| ovary| pancreas| parathyroid| pharynx| pituitary gland| placenta| prostate| salivary gland| skin| spleen| stomach| testis| thymus| thyroid| trachea| uterus| vascular|adrenal …	chr1	+	20633455	20651511	NM_032409	Q9BXM7	GO:0000422 // GO:0000423 // GO:0001934 // GO:0002082 // GO:0006468 // GO:0006468 // GO:0006468 // GO:0006511 // GO:0006950 // GO:0006979 // GO:0007005 // GO:0010310 // GO:0010629 // GO:0010821 // GO:0010952 // GO:0016236 // GO:0016239 // GO:0016242 // GO:0016310 // GO:0016567 // GO:0018105 // GO:0018105 // GO:0018105 // GO:0022904 // GO:0031396 // GO:0031396 // GO:0031398 // GO:0032148 // GO:0032…	mitophagy // macromitophagy // positive regulation of protein phosphorylation // regulation of oxidative phosphorylation // protein phosphorylation // protein phosphorylation // protein phosphorylation // ubiquitin-dependent protein catabolic process // response to stress // response to oxidative stress // mitochondrion organization // regulation of hydrogen peroxide metabolic process // negative…	inferred from mutant phenotype // traceable author statement // inferred from direct assay // inferred from direct assay // inferred from direct assay // inferred from mutant phenotype // traceable author statement // traceable author statement // inferred from direct assay // inferred from genetic interaction // inferred from mutant phenotype // inferred from electronic annotation // inferred fr…	GO:0000151 // GO:0000785 // GO:0005634 // GO:0005737 // GO:0005739 // GO:0005739 // GO:0005741 // GO:0005741 // GO:0005741 // GO:0005742 // GO:0005743 // GO:0005758 // GO:0005758 // GO:0005829 // GO:0005829 // GO:0005856 // GO:0016020 // GO:0030424 // GO:0031307 // GO:0031932 // GO:0044297 // GO:0048471 // GO:0097413 // GO:0097449 // GO:0005737 // GO:0005739 // GO:0005741 // GO:0005829 // GO:0016…	ubiquitin ligase complex // chromatin // nucleus // cytoplasm // mitochondrion // mitochondrion // mitochondrial outer membrane // mitochondrial outer membrane // mitochondrial outer membrane // mitochondrial outer membrane translocase complex // mitochondrial inner membrane // mitochondrial intermembrane space // mitochondrial intermembrane space // cytosol // cytosol // cytoskeleton // membrane…	inferred from sequence or structural similarity // inferred from direct assay // inferred from direct assay // inferred from direct assay // inferred from direct assay // inferred from genetic interaction // inferred from direct assay // inferred from mutant phenotype // traceable author statement // inferred from mutant phenotype // inferred from direct assay // inferred from direct assay // tra…	GO:0000287 // GO:0002020 // GO:0002020 // GO:0004672 // GO:0004674 // GO:0004674 // GO:0004674 // GO:0005515 // GO:0005524 // GO:0010857 // GO:0016301 // GO:0016301 // GO:0016504 // GO:0031625 // GO:0043422 // GO:0055131 // GO:0000166 // GO:0004672 // GO:0004674 // GO:0005524 // GO:0016301 // GO:0016740 // GO:0046872	magnesium ion binding // protease binding // protease binding // protein kinase activity // protein serine/threonine kinase activity // protein serine/threonine kinase activity // protein serine/threonine kinase activity // protein binding // ATP binding // calcium-dependent protein kinase activity // kinase activity // kinase activity // peptidase activator activity // ubiquitin protein ligase b…	inferred from direct assay // inferred from physical interaction // traceable author statement // inferred from mutant phenotype // inferred from direct assay // inferred from sequence or structural similarity // traceable author statement // inferred from physical interaction // inferred from direct assay // inferred from direct assay // inferred from direct assay // non-traceable author stateme…	---	---	---	---	---	TC0100007207.hg.1	10	main	Multiple_Complex	---
TC0100007240.hg.1	9.506556	10.15393	9.42277	10.1964	9.788159	10.44256	9.887985	10.38269	NM_001256416	NBPF3	neuroblastoma breakpoint family, member 3	1p36.12	NM_001256416	RefSeq	Homo sapiens neuroblastoma breakpoint family, member 3 (NBPF3), transcript variant 2, mRNA.	100	100	0	---	FALSE	Hs.325422	ascites| blood| bone| bone marrow| brain| connective tissue| embryonic tissue| esophagus| eye| heart| intestine| liver| lung| lymph node| mammary gland| ovary| pancreas| placenta| skin| testis| thymus| trachea| uterus| breast (mammary gland) tumor| chondrosarcoma| colorectal tumor| esophageal tumor| gastrointestinal tumor| germ cell tumor| leukemia| liver tumor| normal| ovarian tumor| pancreatic …	chr1	+	21440090	21485005	NM_001256416	Q9H094	GO:1903955	positive regulation of protein targeting to mitochondrion	inferred from mutant phenotype	GO:0005737	cytoplasm	inferred from electronic annotation	---	---	---	---	---	---	---	---	TC0100007240.hg.1	10	main	Multiple_Complex	---
TC0100007243.hg.1	4.664301	9.466355	4.005245	7.175132	5.204884	10.02867	4.802127	5.778512	NM_000478	ALPL	alkaline phosphatase, liver/bone/kidney	1p36.12	NM_000478	RefSeq	Homo sapiens alkaline phosphatase, liver/bone/kidney (ALPL), transcript variant 1, mRNA.	100	100	0	---	FALSE	Hs.75431	adipose tissue| adrenal gland| blood| bone| brain| cervix| connective tissue| embryonic tissue| eye| heart| intestine| kidney| liver| lung| lymph| lymph node| mammary gland| mouth| nerve| ovary| pancreas| pharynx| placenta| prostate| skin| spleen| testis| thyroid| trachea| uterus|adrenal tumor| breast (mammary gland) tumor| chondrosarcoma| germ cell tumor| glioma| head and neck tumor| kidney tumo…	chr1	+	21509365	21578412	NM_000478	P05186	GO:0001501 // GO:0001649 // GO:0001958 // GO:0003006 // GO:0016311 // GO:0032496 // GO:0033280 // GO:0046677 // GO:0051384 // GO:0071407 // GO:0071529 // GO:0008152 // GO:0031214	skeletal system development // osteoblast differentiation // endochondral ossification // developmental process involved in reproduction // dephosphorylation // response to lipopolysaccharide // response to vitamin D // response to antibiotic // response to glucocorticoid // cellular response to organic cyclic compound // cementum mineralization // metabolic process // biomineral tissue developme…	traceable author statement // inferred from direct assay // inferred from electronic annotation // inferred from electronic annotation // inferred from electronic annotation // inferred from electronic annotation // inferred from expression pattern // inferred from electronic annotation // inferred from electronic annotation // inferred from electronic annotation // inferred from electronic annot…	GO:0005578 // GO:0005615 // GO:0005886 // GO:0016020 // GO:0016021 // GO:0031225 // GO:0070062 // GO:0016020 // GO:0065010	proteinaceous extracellular matrix // extracellular space // plasma membrane // membrane // integral component of membrane // anchored component of membrane // extracellular exosome // membrane // extracellular membrane-bounded organelle	inferred from electronic annotation // inferred from electronic annotation // inferred from electronic annotation // inferred from direct assay // inferred from electronic annotation // inferred from electronic annotation // inferred from direct assay // inferred from electronic annotation // inferred from electronic annotation	GO:0004035 // GO:0005515 // GO:0016462 // GO:0046872 // GO:0003824 // GO:0016787 // GO:0016791	alkaline phosphatase activity // protein binding // pyrophosphatase activity // metal ion binding // catalytic activity // hydrolase activity // phosphatase activity	inferred from electronic annotation // inferred from physical interaction // inferred from direct assay // inferred from electronic annotation // inferred from electronic annotation // inferred from electronic annotation // inferred from electronic annotation	---	---	---	---	---	TC0100007243.hg.1	10	main	Multiple_Complex	---
TC0100007254.hg.1	7.592847	7.660035	7.403272	8.439239	7.751566	7.966111	7.487122	7.589661	NM_001013693	LDLRAD2	low density lipoprotein receptor class A domain containing 2	1p36.12	NM_001013693	RefSeq	Homo sapiens low density lipoprotein receptor class A domain containing 2 (LDLRAD2), mRNA.	100	100	0	---	FALSE	Hs.745158	bladder| bone| brain| embryonic tissue| eye| larynx| lung| prostate| testis| thymus| bladder carcinoma| germ cell tumor| head and neck tumor| non-neoplasia| normal| prostate cancer| fetus| adult	chr1	+	21812265	21825221	NM_001013693	Q5SZI1	---	---	---	GO:0016021 // GO:0016020	integral component of membrane // membrane	inferred from electronic annotation // inferred from electronic annotation	---	---	---	---	---	---	---	---	TC0100007254.hg.1	10	main	Multiple_Complex	---
TC0100007255.hg.1	5.657882	5.8337	4.764487	4.797691	6.035953	5.575305	5.008636	5.451245	hsa_circ_0008411	HSPG2	Jeck2013 ANTISENSE, CDS, coding, INTERNAL, intronic, OVCODE, OVEXON best transcript NM_005529	---	hsa_circ_0008411	circbase	Jeck2013 ANTISENSE, CDS, coding, INTERNAL, intronic, OVCODE, OVEXON best transcript NM_005529	100	100	0	---	FALSE	---	---	chr1	+	21847534	21847691	---	---	---	---	---	---	---	---	---	---	---	---	---	---	---	---	TC0100007255.hg.1	6	main	NonCoding	---
TC0100007261.hg.1	4.920037	6.193556	5.234516	5.471892	4.783401	5.070033	4.688459	5.396274	NM_007352	CELA3B	chymotrypsin-like elastase family, member 3B	1p36.12	NM_007352	RefSeq	Homo sapiens chymotrypsin-like elastase family, member 3B (CELA3B), mRNA.	100	100	0	---	FALSE	Hs.728752	bladder| blood| connective tissue| liver| pancreas| normal| pancreatic tumor| soft tissue/muscle tissue tumor| fetus| adult	chr1	+	21976925	21998642	NM_007352	P08861	GO:0006508 // GO:0008203 // GO:0006508	proteolysis // cholesterol metabolic process // proteolysis	inferred from electronic annotation // traceable author statement // traceable author statement	GO:0005615 // GO:0005615	extracellular space // extracellular space	not recorded // ---	GO:0004252 // GO:0008233 // GO:0004252 // GO:0004252 // GO:0008233 // GO:0008236 // GO:0016787	serine-type endopeptidase activity // peptidase activity // serine-type endopeptidase activity // serine-type endopeptidase activity // peptidase activity // serine-type peptidase activity // hydrolase activity	non-traceable author statement // traceable author statement // inferred from electronic annotation // traceable author statement // inferred from electronic annotation // inferred from electronic annotation // inferred from electronic annotation	---	---	---	---	---	TC0100007261.hg.1	10	main	Multiple_Complex	---
TC0100007264.hg.1	4.395555	3.974303	4.49525	4.138401	4.152045	3.656718	4.618517	4.159956	NM_005747	CELA3A	chymotrypsin-like elastase family, member 3A	1p36.12	NM_005747	RefSeq	Homo sapiens chymotrypsin-like elastase family, member 3A (CELA3A), mRNA.	100	100	0	---	FALSE	Hs.181289	bladder| brain| liver| pancreas| prostate| skin| thymus| normal| pancreatic tumor| fetus| adult	chr1	+	22001656	22012542	NM_005747	P09093	GO:0006508 // GO:0007586 // GO:0008203 // GO:0006508	proteolysis // digestion // cholesterol metabolic process // proteolysis	inferred from electronic annotation // traceable author statement // traceable author statement // traceable author statement	GO:0005615 // GO:0005615	extracellular space // extracellular space	not recorded // ---	GO:0004252 // GO:0004252 // GO:0008233 // GO:0008236 // GO:0016787	serine-type endopeptidase activity // serine-type endopeptidase activity // peptidase activity // serine-type peptidase activity // hydrolase activity	inferred from electronic annotation // traceable author statement // inferred from electronic annotation // inferred from electronic annotation // inferred from electronic annotation	GenMAPP // GenMAPP // GenMAPP	GPCRDB_Class_A_Rhodopsin-like // GPCRDB_Other // Peptide_GPCRs	---	---	---	TC0100007264.hg.1	10	main	Coding	---
TC0100007268.hg.1	15.12785	14.54906	15.13814	14.51743	14.90343	14.45192	15.00641	14.3524	NM_001039802	CDC42	cell division cycle 42	1p36.1	NM_001039802	RefSeq	Homo sapiens cell division cycle 42 (CDC42), transcript variant 3, mRNA.	100	100	0	---	FALSE	Hs.467637	adipose tissue| adrenal gland| ascites| bladder| blood| bone| bone marrow| brain| cervix| connective tissue| ear| embryonic tissue| esophagus| eye| heart| intestine| kidney| larynx| liver| lung| lymph node| mammary gland| mouth| muscle| nerve| ovary| pancreas| parathyroid| pharynx| pituitary gland| placenta| prostate| salivary gland| skin| spleen| stomach| testis| thymus| thyroid| trachea| umbili…	chr1	+	22052627	22092946	NM_001039802	P60953	GO:0002040 // GO:0003161 // GO:0003334 // GO:0007030 // GO:0007088 // GO:0007097 // GO:0007163 // GO:0007173 // GO:0007264 // GO:0007411 // GO:0007596 // GO:0010628 // GO:0010629 // GO:0016567 // GO:0021762 // GO:0030036 // GO:0030225 // GO:0030307 // GO:0031069 // GO:0031274 // GO:0031295 // GO:0031333 // GO:0031424 // GO:0031647 // GO:0032467 // GO:0033138 // GO:0034332 // GO:0034613 // GO:0035…	sprouting angiogenesis // cardiac conduction system development // keratinocyte development // Golgi organization // regulation of mitotic nuclear division // nuclear migration // establishment or maintenance of cell polarity // epidermal growth factor receptor signaling pathway // small GTPase mediated signal transduction // axon guidance // blood coagulation // positive regulation of gene expre…	inferred from electronic annotation // inferred from electronic annotation // inferred from electronic annotation // inferred from sequence or structural similarity // inferred from electronic annotation // inferred from electronic annotation // traceable author statement // traceable author statement // traceable author statement // traceable author statement // traceable author statement // inf…	GO:0000139 // GO:0000322 // GO:0005737 // GO:0005789 // GO:0005815 // GO:0005829 // GO:0005886 // GO:0005886 // GO:0005911 // GO:0005925 // GO:0016020 // GO:0030141 // GO:0030175 // GO:0030496 // GO:0031256 // GO:0036464 // GO:0043005 // GO:0043025 // GO:0043209 // GO:0045177 // GO:0051233 // GO:0070062 // GO:0072686 // GO:0000139 // GO:0005622 // GO:0005737 // GO:0005819 // GO:0005829 // GO:0005…	Golgi membrane // storage vacuole // cytoplasm // endoplasmic reticulum membrane // microtubule organizing center // cytosol // plasma membrane // plasma membrane // cell-cell junction // focal adhesion // membrane // secretory granule // filopodium // midbody // leading edge membrane // cytoplasmic ribonucleoprotein granule // neuron projection // neuronal cell body // myelin sheath // apical pa…	inferred from sequence or structural similarity // inferred from electronic annotation // inferred from direct assay // traceable author statement // inferred from electronic annotation // traceable author statement // inferred from direct assay // traceable author statement // inferred from electronic annotation // inferred from direct assay // inferred from direct assay // inferred from electro…	GO:0003924 // GO:0005515 // GO:0005525 // GO:0019901 // GO:0019901 // GO:0030742 // GO:0031435 // GO:0031996 // GO:0034191 // GO:0042802 // GO:0061630 // GO:0000166 // GO:0005525 // GO:0019901	GTPase activity // protein binding // GTP binding // protein kinase binding // protein kinase binding // GTP-dependent protein binding // mitogen-activated protein kinase kinase kinase binding // thioesterase binding // apolipoprotein A-I receptor binding // identical protein binding // ubiquitin protein ligase activity // nucleotide binding // GTP binding // protein kinase binding	traceable author statement // inferred from physical interaction // inferred from direct assay // inferred from direct assay // inferred from physical interaction // inferred from electronic annotation // inferred from electronic annotation // inferred from physical interaction // inferred from physical interaction // inferred from physical interaction // inferred from direct assay // inferred fr…	GenMAPP // GenMAPP	G13_Signaling_Pathway // Integrin-mediated_cell_adhesion_KEGG	---	---	---	TC0100007268.hg.1	10	main	Multiple_Complex	---
TC0100007283.hg.1	8.907654	8.775002	8.550971	8.516521	8.684249	9.034513	8.655482	9.198862	NM_001083621	ZBTB40	zinc finger and BTB domain containing 40	1p36	NM_001083621	RefSeq	Homo sapiens zinc finger and BTB domain containing 40 (ZBTB40), transcript variant 1, mRNA.	100	100	0	---	FALSE	Hs.418966	ascites| blood| bone| brain| connective tissue| embryonic tissue| eye| heart| intestine| kidney| larynx| liver| lung| lymph node| mouth| muscle| nerve| ovary| pancreas| parathyroid| placenta| prostate| skin| spleen| stomach| testis| thymus| tonsil| trachea| uterus| bladder carcinoma| chondrosarcoma| colorectal tumor| gastrointestinal tumor| germ cell tumor| glioma| head and neck tumor| kidney tum…	chr1	+	22451851	22531157	NM_001083621	Q9NUA8	GO:0006351 // GO:0006355 // GO:0006974 // GO:0030282	transcription, DNA-templated // regulation of transcription, DNA-templated // cellular response to DNA damage stimulus // bone mineralization	inferred from electronic annotation // inferred from electronic annotation // inferred from direct assay // non-traceable author statement	GO:0005634 // GO:0005634	nucleus // nucleus	inferred from direct assay // inferred from electronic annotation	GO:0003677 // GO:0046872 // GO:0003674 // GO:0003676	DNA binding // metal ion binding // molecular_function // nucleic acid binding	inferred from electronic annotation // inferred from electronic annotation // no biological data available // inferred from electronic annotation	---	---	---	---	---	TC0100007283.hg.1	10	main	Multiple_Complex	---
TC0100007288.hg.1	3.741261	3.444329	3.608505	3.796374	3.36235	3.538091	3.76325	3.901089	NM_001006943	EPHA8	EPH receptor A8	1p36.12	NM_001006943	RefSeq	Homo sapiens EPH receptor A8 (EPHA8), transcript variant 2, mRNA.	100	100	0	---	FALSE	Hs.283613	brain| eye| lung| pancreas| spleen| testis| germ cell tumor| leukemia| normal| pancreatic tumor| primitive neuroectodermal tumor of the CNS| retinoblastoma| fetus| adult	chr1	+	22563511	22603594	NM_001006943	P29322	GO:0006929 // GO:0007155 // GO:0007411 // GO:0007411 // GO:0016322 // GO:0018108 // GO:0030155 // GO:0031175 // GO:0033628 // GO:0043410 // GO:0043552 // GO:0046777 // GO:0048013 // GO:0048013 // GO:0006468 // GO:0007169 // GO:0007275 // GO:0007399 // GO:0016310 // GO:0048013	substrate-dependent cell migration // cell adhesion // axon guidance // axon guidance // neuron remodeling // peptidyl-tyrosine phosphorylation // regulation of cell adhesion // neuron projection development // regulation of cell adhesion mediated by integrin // positive regulation of MAPK cascade // positive regulation of phosphatidylinositol 3-kinase activity // protein autophosphorylation // e…	inferred from sequence or structural similarity // inferred from electronic annotation // inferred from sequence or structural similarity // traceable author statement // inferred from sequence or structural similarity // inferred from electronic annotation // inferred from sequence or structural similarity // inferred from sequence or structural similarity // inferred from sequence or structural…	GO:0005886 // GO:0005887 // GO:0031901 // GO:0043005 // GO:0005768 // GO:0005886 // GO:0005887 // GO:0016020 // GO:0016021 // GO:0042995	plasma membrane // integral component of plasma membrane // early endosome membrane // neuron projection // endosome // plasma membrane // integral component of plasma membrane // membrane // integral component of membrane // cell projection	traceable author statement // inferred from sequence or structural similarity // inferred from electronic annotation // inferred from sequence or structural similarity // inferred from electronic annotation // inferred from electronic annotation // inferred from electronic annotation // inferred from electronic annotation // inferred from electronic annotation // inferred from electronic annotati…	GO:0005004 // GO:0005524 // GO:0000166 // GO:0004672 // GO:0004713 // GO:0004714 // GO:0005003 // GO:0005004 // GO:0016301 // GO:0016740	GPI-linked ephrin receptor activity // ATP binding // nucleotide binding // protein kinase activity // protein tyrosine kinase activity // transmembrane receptor protein tyrosine kinase activity // ephrin receptor activity // GPI-linked ephrin receptor activity // kinase activity // transferase activity	inferred from sequence or structural similarity // inferred from electronic annotation // inferred from electronic annotation // inferred from electronic annotation // inferred from electronic annotation // inferred from electronic annotation // inferred from electronic annotation // inferred from electronic annotation // inferred from electronic annotation // inferred from electronic annotation	---	---	---	---	---	TC0100007288.hg.1	10	main	Multiple_Complex	---
TC0100007290.hg.1	4.250068	4.744536	4.147157	4.787668	4.393004	4.88215	4.86314	4.376186	NM_015991	C1QA	complement component 1, q subcomponent, A chain	1p36.12	NM_015991	RefSeq	Homo sapiens complement component 1, q subcomponent, A chain (C1QA), mRNA.	100	100	0	---	FALSE	Hs.632379	bone| brain| connective tissue| esophagus| eye| heart| intestine| kidney| liver| lung| lymph node| mammary gland| muscle| ovary| pancreas| pituitary gland| placenta| prostate| skin| spleen| stomach| thyroid| umbilical cord| uterus| vascular| breast (mammary gland) tumor| chondrosarcoma| colorectal tumor| esophageal tumor| gastrointestinal tumor| germ cell tumor| glioma| head and neck tumor| kidne…	chr1	+	22636506	22639682	NM_015991	P02745	GO:0006956 // GO:0006958 // GO:0007267 // GO:0045087 // GO:0002376 // GO:0006958 // GO:0045087	complement activation // complement activation, classical pathway // cell-cell signaling // innate immune response // immune system process // complement activation, classical pathway // innate immune response	traceable author statement // traceable author statement // traceable author statement // traceable author statement // inferred from electronic annotation // inferred from electronic annotation // inferred from electronic annotation	GO:0005576 // GO:0005581 // GO:0005602 // GO:0070062 // GO:0005576	extracellular region // collagen trimer // complement component C1 complex // extracellular exosome // extracellular region	traceable author statement // inferred from electronic annotation // traceable author statement // inferred from direct assay // inferred from electronic annotation	GO:0005515	protein binding	inferred from physical interaction	GenMAPP	Complement_Activation_Classical	---	---	---	TC0100007290.hg.1	10	main	Coding	---
TC0100007291.hg.1	5.560385	5.609929	6.329365	5.889823	5.270912	5.289537	5.941129	5.694102	NM_001114101	C1QC	complement component 1, q subcomponent, C chain	1p36.11	NM_001114101	RefSeq	Homo sapiens complement component 1, q subcomponent, C chain (C1QC), transcript variant 1, mRNA.	100	100	0	---	FALSE	Hs.467753	adipose tissue| bladder| bone marrow| brain| connective tissue| eye| heart| intestine| kidney| liver| lung| mammary gland| mouth| ovary| pancreas| pituitary gland| placenta| prostate| spleen| stomach| testis| thymus| thyroid| uterus| vascular| bladder carcinoma| chondrosarcoma| colorectal tumor| gastrointestinal tumor| germ cell tumor| glioma| head and neck tumor| kidney tumor| liver tumor| lung …	chr1	+	22643625	22648110	NM_001114101	P02747	GO:0006955 // GO:0006956 // GO:0006958 // GO:0030853 // GO:0045087 // GO:0045650 // GO:0002376 // GO:0006958 // GO:0045087	immune response // complement activation // complement activation, classical pathway // negative regulation of granulocyte differentiation // innate immune response // negative regulation of macrophage differentiation // immune system process // complement activation, classical pathway // innate immune response	non-traceable author statement // traceable author statement // traceable author statement // inferred from direct assay // traceable author statement // inferred from direct assay // inferred from electronic annotation // inferred from electronic annotation // inferred from electronic annotation	GO:0005576 // GO:0005576 // GO:0005581 // GO:0005615 // GO:0070062 // GO:0072562 // GO:0005576	extracellular region // extracellular region // collagen trimer // extracellular space // extracellular exosome // blood microparticle // extracellular region	non-traceable author statement // traceable author statement // inferred from electronic annotation // inferred from direct assay // inferred from direct assay // inferred from direct assay // inferred from electronic annotation	---	---	---	GenMAPP	Complement_Activation_Classical	---	---	---	TC0100007291.hg.1	10	main	Coding	---
TC0100007292.hg.1	4.908522	5.105707	4.470509	4.94802	4.693065	4.647787	5.087772	4.326056	NM_000491	C1QB	complement component 1, q subcomponent, B chain	1p36.12	NM_000491	RefSeq	Homo sapiens complement component 1, q subcomponent, B chain (C1QB), mRNA.	100	100	0	---	FALSE	Hs.8986	adipose tissue| adrenal gland| bone| brain| connective tissue| eye| intestine| kidney| liver| lung| mammary gland| mouth| muscle| ovary| pancreas| parathyroid| pharynx| placenta| prostate| skin| spleen| stomach| testis| thymus| thyroid| trachea| uterus| vascular|adrenal tumor| breast (mammary gland) tumor| chondrosarcoma| colorectal tumor| gastrointestinal tumor| germ cell tumor| glioma| head and…	chr1	+	22652762	22661538	NM_000491	P02746	GO:0006956 // GO:0006958 // GO:0045087 // GO:0048839 // GO:0002376 // GO:0006958 // GO:0045087	complement activation // complement activation, classical pathway // innate immune response // inner ear development // immune system process // complement activation, classical pathway // innate immune response	traceable author statement // traceable author statement // traceable author statement // inferred from electronic annotation // inferred from electronic annotation // inferred from electronic annotation // inferred from electronic annotation	GO:0005576 // GO:0005581 // GO:0005602 // GO:0070062 // GO:0072562 // GO:0005576	extracellular region // collagen trimer // complement component C1 complex // extracellular exosome // blood microparticle // extracellular region	traceable author statement // inferred from electronic annotation // traceable author statement // inferred from direct assay // inferred from direct assay // inferred from electronic annotation	GO:0005515 // GO:0042803	protein binding // protein homodimerization activity	inferred from physical interaction // inferred from electronic annotation	GenMAPP	Complement_Activation_Classical	---	---	---	TC0100007292.hg.1	10	main	Coding	---
TC0100007295.hg.1	11.12231	10.24253	9.42763	8.393716	10.47667	9.762941	8.333689	7.587349	NM_001309192	EPHB2	EPH receptor B2	1p36.1-p35	NM_001309192	RefSeq	Homo sapiens EPH receptor B2 (EPHB2), transcript variant 3, mRNA.	100	100	0	---	FALSE	Hs.523329	adipose tissue| bone| brain| connective tissue| embryonic tissue| eye| heart| intestine| kidney| larynx| liver| lung| mammary gland| mouth| muscle| ovary| pancreas| placenta| skin| stomach| testis| umbilical cord| uterus| breast (mammary gland) tumor| chondrosarcoma| colorectal tumor| gastrointestinal tumor| germ cell tumor| glioma| head and neck tumor| kidney tumor| liver tumor| lung tumor| non-…	chr1	+	22710838	22921500	NM_001309192	P29323	GO:0001525 // GO:0001655 // GO:0007399 // GO:0007411 // GO:0007411 // GO:0007413 // GO:0016310 // GO:0018108 // GO:0022038 // GO:0042472 // GO:0048013 // GO:0048013 // GO:0050878 // GO:0051965 // GO:0060021 // GO:0060996 // GO:0060997 // GO:0071679 // GO:0006468 // GO:0007169 // GO:0007275 // GO:0007399 // GO:0016310 // GO:0048013 // GO:0018108	angiogenesis // urogenital system development // nervous system development // axon guidance // axon guidance // axonal fasciculation // phosphorylation // peptidyl-tyrosine phosphorylation // corpus callosum development // inner ear morphogenesis // ephrin receptor signaling pathway // ephrin receptor signaling pathway // regulation of body fluid levels // positive regulation of synapse assembly…	inferred from sequence or structural similarity // inferred from sequence or structural similarity // traceable author statement // inferred from sequence or structural similarity // traceable author statement // inferred from sequence or structural similarity // inferred from sequence or structural similarity // inferred from sequence or structural similarity // inferred from sequence or structu…	GO:0005576 // GO:0005829 // GO:0005886 // GO:0005887 // GO:0030424 // GO:0030425 // GO:0005886 // GO:0005887 // GO:0016020 // GO:0016021 // GO:0030424 // GO:0030425 // GO:0042995	extracellular region // cytosol // plasma membrane // integral component of plasma membrane // axon // dendrite // plasma membrane // integral component of plasma membrane // membrane // integral component of membrane // axon // dendrite // cell projection	traceable author statement // traceable author statement // traceable author statement // inferred from sequence or structural similarity // inferred from sequence or structural similarity // inferred from sequence or structural similarity // inferred from electronic annotation // inferred from electronic annotation // inferred from electronic annotation // inferred from electronic annotation // …	GO:0004713 // GO:0005005 // GO:0005005 // GO:0005515 // GO:0005524 // GO:0000166 // GO:0004672 // GO:0004713 // GO:0004714 // GO:0005003 // GO:0016301 // GO:0016740	protein tyrosine kinase activity // transmembrane-ephrin receptor activity // transmembrane-ephrin receptor activity // protein binding // ATP binding // nucleotide binding // protein kinase activity // protein tyrosine kinase activity // transmembrane receptor protein tyrosine kinase activity // ephrin receptor activity // kinase activity // transferase activity	inferred from sequence or structural similarity // inferred from sequence or structural similarity // traceable author statement // inferred from physical interaction // inferred from electronic annotation // inferred from electronic annotation // inferred from electronic annotation // inferred from electronic annotation // inferred from electronic annotation // inferred from electronic annotatio…	---	---	---	---	---	TC0100007295.hg.1	10	main	Multiple_Complex	---
TC0100007303.hg.1	11.45314	11.03913	10.93132	10.86705	11.05864	11.1467	10.85057	11.09056	NM_001009999	KDM1A	lysine (K)-specific demethylase 1A	1p36.12	NM_001009999	RefSeq	Homo sapiens lysine (K)-specific demethylase 1A (KDM1A), transcript variant 1, mRNA.	100	100	0	---	FALSE	Hs.591518	adrenal gland| ascites| bladder| blood| bone| bone marrow| brain| cervix| connective tissue| embryonic tissue| esophagus| eye| heart| intestine| kidney| larynx| liver| lung| lymph| lymph node| mammary gland| mouth| muscle| nerve| ovary| pancreas| parathyroid| pharynx| pituitary gland| placenta| prostate| salivary gland| skin| stomach| testis| thymus| thyroid| tonsil| uterus|adrenal tumor| bladder…	chr1	+	23019448	23083691	NM_001009999	O60341	GO:0000122 // GO:0000122 // GO:0001701 // GO:0006325 // GO:0006351 // GO:0006357 // GO:0006482 // GO:0007264 // GO:0007596 // GO:0008283 // GO:0010569 // GO:0010725 // GO:0021983 // GO:0030851 // GO:0032091 // GO:0033169 // GO:0033184 // GO:0034644 // GO:0034720 // GO:0043392 // GO:0043433 // GO:0043433 // GO:0043518 // GO:0045648 // GO:0045654 // GO:0045892 // GO:0045944 // GO:0046886 // GO:0051…	negative regulation of transcription from RNA polymerase II promoter // negative regulation of transcription from RNA polymerase II promoter // in utero embryonic development // chromatin organization // transcription, DNA-templated // regulation of transcription from RNA polymerase II promoter // protein demethylation // small GTPase mediated signal transduction // blood coagulation // cell prol…	inferred from mutant phenotype // inferred from sequence or structural similarity // inferred from electronic annotation // traceable author statement // inferred from electronic annotation // inferred from mutant phenotype // inferred from mutant phenotype // traceable author statement // traceable author statement // inferred from electronic annotation // inferred from mutant phenotype // infer…	GO:0000790 // GO:0000790 // GO:0005634 // GO:0005654 // GO:0005654 // GO:0005667 // GO:0043234 // GO:1990391 // GO:0005634 // GO:0005667	nuclear chromatin // nuclear chromatin // nucleus // nucleoplasm // nucleoplasm // transcription factor complex // protein complex // DNA repair complex // nucleus // transcription factor complex	inferred from direct assay // inferred from sequence or structural similarity // inferred from direct assay // inferred from direct assay // traceable author statement // inferred from sequence or structural similarity // inferred from direct assay // inferred from direct assay // inferred from electronic annotation // inferred from electronic annotation	GO:0001085 // GO:0002039 // GO:0003682 // GO:0003700 // GO:0005515 // GO:0008134 // GO:0016491 // GO:0019899 // GO:0030374 // GO:0032451 // GO:0032452 // GO:0032452 // GO:0032453 // GO:0032454 // GO:0034648 // GO:0043426 // GO:0044212 // GO:0050660 // GO:0050681 // GO:0003677 // GO:0016491 // GO:0032452 // GO:0044212 // GO:0050660	RNA polymerase II transcription factor binding // p53 binding // chromatin binding // transcription factor activity, sequence-specific DNA binding // protein binding // transcription factor binding // oxidoreductase activity // enzyme binding // ligand-dependent nuclear receptor transcription coactivator activity // demethylase activity // histone demethylase activity // histone demethylase activ…	inferred from electronic annotation // inferred from physical interaction // inferred from direct assay // inferred from electronic annotation // inferred from physical interaction // inferred from direct assay // inferred from direct assay // inferred from physical interaction // inferred from mutant phenotype // inferred from mutant phenotype // not recorded // inferred from direct assay // inf…	---	---	---	---	---	TC0100007303.hg.1	10	main	Multiple_Complex	---
TC0100007305.hg.1	3.291449	3.531024	3.352398	3.667057	3.520313	3.786364	3.405938	3.700035	KDM1A.kAug10-unspliced	KDM1A	Transcript Identified by AceView, Entrez Gene ID(s) 23028	---	KDM1A.kAug10-unspliced	Ace View	Transcript Identified by AceView, Entrez Gene ID(s) 23028	100	100	0	---	FALSE	---	---	chr1	+	23075097	23076965	---	---	---	---	---	---	---	---	---	---	---	---	---	---	---	---	TC0100007305.hg.1	6	main	Unassigned	---
TC0100007315.hg.1	5.292011	5.057824	5.141335	5.395375	4.861223	5.20637	5.253292	5.030946	NR_033690	ZNF436-AS1	ZNF436 antisense RNA 1	1p36.12	NR_033690	RefSeq	Homo sapiens ZNF436 antisense RNA 1 (ZNF436-AS1), transcript variant 1, long non-coding RNA.	100	100	0	---	FALSE	Hs.61884	ascites| brain| embryonic tissue| eye| heart| kidney| lung| lymph node| mammary gland| mouth| ovary| placenta| spleen| stomach| testis| thymus| uterus| breast (mammary gland) tumor| gastrointestinal tumor| germ cell tumor| glioma| head and neck tumor| kidney tumor| leukemia| normal| soft tissue/muscle tissue tumor| uterine tumor| fetus| adult	chr1	+	23368967	23371839	NR_033690	Q8NC38	---	---	---	---	---	---	---	---	---	---	---	---	---	---	TC0100007315.hg.1	10	main	Multiple_Complex	---
TC0100007326.hg.1	15.6476	15.67863	15.62986	15.69443	15.57733	15.71667	15.68059	15.46665	NM_000975	RPL11	ribosomal protein L11	1p36.1-p35	NM_000975	RefSeq	Homo sapiens ribosomal protein L11 (RPL11), transcript variant 1, mRNA.	100	100	0	---	FALSE	Hs.719951	adipose tissue| adrenal gland| ascites| bladder| blood| bone| bone marrow| brain| cervix| connective tissue| ear| embryonic tissue| esophagus| eye| heart| intestine| kidney| larynx| liver| lung| lymph| lymph node| mammary gland| mouth| muscle| nerve| ovary| pancreas| parathyroid| pharynx| pituitary gland| placenta| prostate| salivary gland| skin| spleen| stomach| testis| thymus| thyroid| tonsil| …	chr1	+	23691779	23696426	NM_000975	P62913	GO:0000027 // GO:0000184 // GO:0006364 // GO:0006412 // GO:0006412 // GO:0006413 // GO:0006414 // GO:0006415 // GO:0006605 // GO:0006614 // GO:0010467 // GO:0016032 // GO:0019058 // GO:0019083 // GO:0034504 // GO:0042273 // GO:0044267 // GO:0000027 // GO:0006412	ribosomal large subunit assembly // nuclear-transcribed mRNA catabolic process, nonsense-mediated decay // rRNA processing // translation // translation // translational initiation // translational elongation // translational termination // protein targeting // SRP-dependent cotranslational protein targeting to membrane // gene expression // viral process // viral life cycle // viral transcriptio…	not recorded // traceable author statement // inferred from mutant phenotype // non-traceable author statement // traceable author statement // traceable author statement // traceable author statement // traceable author statement // inferred from mutant phenotype // traceable author statement // traceable author statement // traceable author statement // traceable author statement // traceable a…	GO:0005730 // GO:0005737 // GO:0005829 // GO:0016020 // GO:0022625 // GO:0070062 // GO:0005622 // GO:0005634 // GO:0005730 // GO:0005840 // GO:0022625 // GO:0030529	nucleolus // cytoplasm // cytosol // membrane // cytosolic large ribosomal subunit // extracellular exosome // intracellular // nucleus // nucleolus // ribosome // cytosolic large ribosomal subunit // ribonucleoprotein complex	inferred from direct assay // inferred from direct assay // traceable author statement // inferred from direct assay // inferred from direct assay // inferred from direct assay // inferred from electronic annotation // inferred from electronic annotation // inferred from electronic annotation // inferred from electronic annotation // traceable author statement // inferred from electronic annotati…	GO:0003723 // GO:0003735 // GO:0005515 // GO:0019843 // GO:0044822 // GO:0003723 // GO:0003735 // GO:0003735	RNA binding // structural constituent of ribosome // protein binding // rRNA binding // poly(A) RNA binding // RNA binding // structural constituent of ribosome // structural constituent of ribosome	traceable author statement // non-traceable author statement // inferred from physical interaction // inferred from electronic annotation // inferred from direct assay // inferred from electronic annotation // inferred from electronic annotation // traceable author statement	GenMAPP // GenMAPP	Ribosomal_Proteins // Ribosomal_Proteins	---	---	---	TC0100007326.hg.1	10	main	Multiple_Complex	---
TC0100007331.hg.1	9.04743	9.205259	9.77757	8.981775	9.452099	9.597411	9.729081	9.259672	NM_003198	TCEB3	transcription elongation factor B (SIII), polypeptide 3 (110kDa, elongin A)	1p36.1	NM_003198	RefSeq	Homo sapiens transcription elongation factor B (SIII), polypeptide 3 (110kDa, elongin A) (TCEB3), mRNA.	100	100	0	---	FALSE	Hs.15535	adipose tissue| adrenal gland| ascites| bladder| blood| bone| bone marrow| brain| cervix| connective tissue| embryonic tissue| esophagus| eye| heart| intestine| kidney| liver| lung| lymph| lymph node| mammary gland| mouth| muscle| ovary| pancreas| pharynx| placenta| prostate| skin| spleen| testis| thyroid| tonsil| trachea| uterus| vascular| bladder carcinoma| breast (mammary gland) tumor| cervica…	chr1	+	23743155	23762059	NM_003198	Q14241	GO:0006357 // GO:0006366 // GO:0006368 // GO:0006368 // GO:0010467 // GO:0016032 // GO:0042787 // GO:0050434 // GO:0006351 // GO:0006355 // GO:0006357 // GO:0006368 // GO:0042787	regulation of transcription from RNA polymerase II promoter // transcription from RNA polymerase II promoter // transcription elongation from RNA polymerase II promoter // transcription elongation from RNA polymerase II promoter // gene expression // viral process // protein ubiquitination involved in ubiquitin-dependent protein catabolic process // positive regulation of viral transcription // t…	inferred from electronic annotation // traceable author statement // not recorded // traceable author statement // traceable author statement // traceable author statement // not recorded // traceable author statement // inferred from electronic annotation // inferred from electronic annotation // traceable author statement // --- // ---	GO:0005615 // GO:0005654 // GO:0016021 // GO:0070449 // GO:0005634 // GO:0070449	extracellular space // nucleoplasm // integral component of membrane // elongin complex // nucleus // elongin complex	inferred from direct assay // traceable author statement // inferred from electronic annotation // not recorded // inferred from electronic annotation // ---	GO:0003677 // GO:0004842 // GO:0005515 // GO:0004842	DNA binding // ubiquitin-protein transferase activity // protein binding // ubiquitin-protein transferase activity	inferred from electronic annotation // not recorded // inferred from physical interaction // ---	---	---	---	---	---	TC0100007331.hg.1	10	main	Multiple_Complex	---
TC0100007333.hg.1	11.85452	11.54745	11.33652	11.80065	11.81845	11.45651	11.40475	11.82651	NM_020362	PITHD1	PITH (C-terminal proteasome-interacting domain of thioredoxin-like) domain containing 1	1p36.11	NM_020362	RefSeq	Homo sapiens PITH (C-terminal proteasome-interacting domain of thioredoxin-like) domain containing 1 (PITHD1), mRNA.	100	100	0	---	FALSE	Hs.31819	adipose tissue| adrenal gland| ascites| blood| bone| bone marrow| brain| cervix| connective tissue| embryonic tissue| esophagus| eye| heart| intestine| kidney| liver| lung| lymph| lymph node| mammary gland| mouth| muscle| nerve| ovary| pancreas| parathyroid| pharynx| pituitary gland| placenta| prostate| skin| spleen| stomach| testis| thymus| thyroid| tonsil| uterus| vascular|adrenal tumor| breast…	chr1	+	23778386	23788232	NM_020362	Q9GZP4	---	---	---	GO:0005634	nucleus	inferred from direct assay	---	---	---	---	---	---	---	---	TC0100007333.hg.1	10	main	Multiple_Complex	---
TC0100007334.hg.1	12.22054	11.22427	12.63449	11.59525	12.01114	11.38761	12.23679	11.8798	NM_007260	LYPLA2	lysophospholipase II	1p36.11	NM_007260	RefSeq	Homo sapiens lysophospholipase II (LYPLA2), mRNA.	100	100	0	---	FALSE	Hs.533479	adrenal gland| ascites| bladder| blood| bone| brain| cervix| connective tissue| embryonic tissue| eye| heart| intestine| kidney| larynx| liver| lung| lymph| lymph node| mammary gland| muscle| nerve| ovary| pancreas| parathyroid| pituitary gland| placenta| prostate| salivary gland| skin| spleen| stomach| testis| thymus| thyroid| tonsil| uterus|adrenal tumor| breast (mammary gland) tumor| cervical …	chr1	+	23790970	23795539	NM_007260	O95372	GO:0002084 // GO:0006631 // GO:0002084 // GO:0006629	protein depalmitoylation // fatty acid metabolic process // protein depalmitoylation // lipid metabolic process	not recorded // inferred from electronic annotation // --- // inferred from electronic annotation	GO:0005737 // GO:0070062 // GO:0005737 // GO:0005737	cytoplasm // extracellular exosome // cytoplasm // cytoplasm	not recorded // inferred from direct assay // --- // inferred from electronic annotation	GO:0008474 // GO:0052689 // GO:0008474 // GO:0016787 // GO:0052689	palmitoyl-(protein) hydrolase activity // carboxylic ester hydrolase activity // palmitoyl-(protein) hydrolase activity // hydrolase activity // carboxylic ester hydrolase activity	not recorded // not recorded // --- // inferred from electronic annotation // ---	---	---	---	---	---	TC0100007334.hg.1	10	main	Multiple_Complex	---
TC0100007344.hg.1	12.52138	12.57834	12.48713	12.65205	12.45437	12.38026	12.57541	12.68993	NM_017761	PNRC2	proline-rich nuclear receptor coactivator 2	1p36.11	NM_017761	RefSeq	Homo sapiens proline-rich nuclear receptor coactivator 2 (PNRC2), mRNA.	100	100	0	---	FALSE	Hs.7862 // Hs.512636	adipose tissue| ascites| bladder| blood| brain| connective tissue| embryonic tissue| intestine| kidney| liver| lung| placenta| prostate| skin| spleen| stomach| testis| thymus| thyroid| tonsil| uterus| vascular| chondrosarcoma| colorectal tumor| gastrointestinal tumor| germ cell tumor| glioma| head and neck tumor| kidney tumor| liver tumor| normal| primitive neuroectodermal tumor of the CNS| prost…	chr1	+	23959109	23963462	NM_017761	Q9NPJ4	GO:0000184 // GO:0006351 // GO:0006355 // GO:0031087 // GO:0000184 // GO:0001843 // GO:0001843 // GO:0003007 // GO:0003007 // GO:0006915 // GO:0006919 // GO:0007165 // GO:0007264 // GO:0008285 // GO:0008285 // GO:0008360 // GO:0021575 // GO:0021575 // GO:0030036 // GO:0030036 // GO:0030336 // GO:0030336 // GO:0030900 // GO:0030900 // GO:0032956 // GO:0035023 // GO:0035024 // GO:0035307 // GO:0043…	nuclear-transcribed mRNA catabolic process, nonsense-mediated decay // transcription, DNA-templated // regulation of transcription, DNA-templated // deadenylation-independent decapping of nuclear-transcribed mRNA // nuclear-transcribed mRNA catabolic process, nonsense-mediated decay // neural tube closure // neural tube closure // heart morphogenesis // heart morphogenesis // apoptotic process //…	inferred from direct assay // inferred from electronic annotation // inferred from electronic annotation // traceable author statement // inferred from electronic annotation // inferred from electronic annotation // inferred from sequence or structural similarity // inferred from electronic annotation // inferred from sequence or structural similarity // inferred from direct assay // inferred fro…	GO:0000932 // GO:0005634 // GO:0000932 // GO:0005634 // GO:0005737 // GO:0005737 // GO:0005829 // GO:0005829 // GO:0005901 // GO:0005925 // GO:0005925 // GO:0016020 // GO:0030054 // GO:0030864 // GO:0032587	cytoplasmic mRNA processing body // nucleus // cytoplasmic mRNA processing body // nucleus // cytoplasm // cytoplasm // cytosol // cytosol // caveola // focal adhesion // focal adhesion // membrane // cell junction // cortical actin cytoskeleton // ruffle membrane	inferred from direct assay // inferred from direct assay // inferred from electronic annotation // inferred from electronic annotation // inferred from electronic annotation // inferred from direct assay // inferred from direct assay // traceable author statement // inferred from direct assay // inferred from direct assay // inferred from electronic annotation // inferred from electronic annotati…	GO:0005515 // GO:0005096 // GO:0005096 // GO:0008289 // GO:0042169	protein binding // GTPase activator activity // GTPase activator activity // lipid binding // SH2 domain binding	inferred from physical interaction // inferred from direct assay // inferred from mutant phenotype // inferred from electronic annotation // inferred from physical interaction	---	---	---	---	---	TC0100007344.hg.1	10	main	Multiple_Complex	---
TC0100007361.hg.1	3.72801	4.152675	4.07221	4.208188	3.774907	4.384741	4.18894	4.317176	NM_001195010	GRHL3	grainyhead-like transcription factor 3	1p36.11	NM_001195010	RefSeq	Homo sapiens grainyhead-like transcription factor 3 (GRHL3), transcript variant 4, mRNA.	100	100	0	---	FALSE	Hs.657920	embryonic tissue| eye| intestine| kidney| larynx| lung| mammary gland| mouth| ovary| parathyroid| placenta| skin| testis| thymus| trachea| uterus| breast (mammary gland) tumor| colorectal tumor| germ cell tumor| head and neck tumor| normal| retinoblastoma| uterine tumor|embryoid body| fetus| adult	chr1	+	24319322	24364482	NM_001195010	Q8TE85	GO:0001736 // GO:0001843 // GO:0006357 // GO:0006366 // GO:0007389 // GO:0007398 // GO:0007417 // GO:0008544 // GO:0032956 // GO:0042060 // GO:0043547 // GO:0045944 // GO:0061029 // GO:0061436 // GO:0090103 // GO:0090179 // GO:0001843 // GO:0006351 // GO:0006355 // GO:0006357 // GO:0008544 // GO:0010628 // GO:0045893 // GO:0045944	establishment of planar polarity // neural tube closure // regulation of transcription from RNA polymerase II promoter // transcription from RNA polymerase II promoter // pattern specification process // ectoderm development // central nervous system development // epidermis development // regulation of actin cytoskeleton organization // wound healing // positive regulation of GTPase activity // …	inferred from electronic annotation // inferred from sequence or structural similarity // not recorded // inferred from direct assay // inferred from electronic annotation // inferred from electronic annotation // inferred from electronic annotation // inferred from sequence or structural similarity // inferred from genetic interaction // inferred from electronic annotation // inferred from elect…	GO:0005634 // GO:0005654 // GO:0005737 // GO:0005634	nucleus // nucleoplasm // cytoplasm // nucleus	inferred from direct assay // inferred from direct assay // inferred from direct assay // inferred from electronic annotation	GO:0001228 // GO:0003700 // GO:0005515 // GO:0031490 // GO:0043565 // GO:0043565 // GO:0000981 // GO:0003677 // GO:0003700 // GO:0043565 // GO:0043565	transcriptional activator activity, RNA polymerase II transcription regulatory region sequence-specific binding // transcription factor activity, sequence-specific DNA binding // protein binding // chromatin DNA binding // sequence-specific DNA binding // sequence-specific DNA binding // RNA polymerase II transcription factor activity, sequence-specific DNA binding // DNA binding // transcription…	inferred from direct assay // not recorded // inferred from physical interaction // inferred from direct assay // not recorded // inferred from sequence or structural similarity // inferred from electronic annotation // inferred from electronic annotation // --- // --- // inferred from electronic annotation	---	---	---	---	---	TC0100007361.hg.1	10	main	Multiple_Complex	---
TC0100007365.hg.1	10.1496	10.4183	10.57733	9.934376	9.995856	10.27023	10.20881	10.33962	NM_020448	NIPAL3	NIPA-like domain containing 3	1p36.12-p35.1	NM_020448	RefSeq	Homo sapiens NIPA-like domain containing 3 (NIPAL3), mRNA.	100	100	0	---	FALSE	Hs.523442	bladder| blood| bone| brain| cervix| connective tissue| embryonic tissue| esophagus| eye| heart| intestine| kidney| larynx| liver| lung| lymph| lymph node| mammary gland| mouth| muscle| ovary| pancreas| parathyroid| pharynx| placenta| prostate| skin| spleen| stomach| testis| thymus| thyroid| tonsil| trachea| umbilical cord| uterus| vascular| bladder carcinoma| breast (mammary gland) tumor| cervic…	chr1	+	24415755	24472983	NM_020448	Q6P499	GO:0015693 // GO:1903830	magnesium ion transport // magnesium ion transmembrane transport	inferred from electronic annotation // inferred from electronic annotation	GO:0016021 // GO:0016020	integral component of membrane // membrane	inferred from electronic annotation // inferred from electronic annotation	GO:0005515 // GO:0015095	protein binding // magnesium ion transmembrane transporter activity	inferred from physical interaction // inferred from electronic annotation	---	---	---	---	---	TC0100007365.hg.1	10	main	Multiple_Complex	---
TC0100007370.hg.1	7.538687	6.565736	7.202329	7.028278	6.411161	5.638402	7.177881	5.66583	NM_001251977	RCAN3	RCAN family member 3	1p36.11	NM_001251977	RefSeq	Homo sapiens RCAN family member 3 (RCAN3), transcript variant 2, mRNA.	100	100	0	---	FALSE	Hs.656799 // Hs.737226	bone| brain| connective tissue| esophagus| heart| intestine| kidney| liver| lung| lymph node| mammary gland| muscle| ovary| pancreas| placenta| prostate| skin| testis| thyroid| uterus| breast (mammary gland) tumor| chondrosarcoma| esophageal tumor| germ cell tumor| head and neck tumor| kidney tumor| lung tumor| lymphoma| normal| ovarian tumor| pancreatic tumor| prostate cancer| skin tumor| soft t…	chr1	+	24502351	24541040	NM_001251977	Q9UKA8	GO:0009653 // GO:0019722 // GO:0050790 // GO:0070884 // GO:0050790 // GO:0070884	anatomical structure morphogenesis // calcium-mediated signaling // regulation of catalytic activity // regulation of calcineurin-NFAT signaling cascade // regulation of catalytic activity // regulation of calcineurin-NFAT signaling cascade	traceable author statement // inferred from electronic annotation // not recorded // not recorded // --- // ---	GO:0005737 // GO:0005737 // GO:0005622	cytoplasm // cytoplasm // intracellular	not recorded // --- // inferred from electronic annotation	GO:0003723 // GO:0005515 // GO:0008597 // GO:0031013 // GO:0008597 // GO:0000166	RNA binding // protein binding // calcium-dependent protein serine/threonine phosphatase regulator activity // troponin I binding // calcium-dependent protein serine/threonine phosphatase regulator activity // nucleotide binding	traceable author statement // inferred from physical interaction // not recorded // inferred from physical interaction // --- // inferred from electronic annotation	---	---	---	---	---	TC0100007370.hg.1	10	main	Multiple_Complex	---
TC0100007372.hg.1	7.752291	8.780778	7.547407	7.580349	8.052176	8.470035	7.728881	7.939662	NM_001010980	NCMAP	noncompact myelin associated protein	1p36.11	NM_001010980	RefSeq	Homo sapiens noncompact myelin associated protein (NCMAP), mRNA.	100	100	0	---	FALSE	Hs.200253	brain| lung| mammary gland| nerve| pancreas| placenta| thyroid| trachea| breast (mammary gland) tumor| head and neck tumor| lung tumor| normal| fetus| juvenile| adult	chr1	+	24556076	24609328	NM_001010980	Q5T1S8	GO:0031643 // GO:0032290	positive regulation of myelination // peripheral nervous system myelin formation	inferred from sequence or structural similarity // inferred from sequence or structural similarity	GO:0005887 // GO:0033270 // GO:0043220 // GO:0005886 // GO:0016020 // GO:0016021	integral component of plasma membrane // paranode region of axon // Schmidt-Lanterman incisure // plasma membrane // membrane // integral component of membrane	inferred from sequence or structural similarity // inferred from sequence or structural similarity // inferred from sequence or structural similarity // inferred from electronic annotation // inferred from electronic annotation // inferred from electronic annotation	GO:0019911	structural constituent of myelin sheath	inferred from sequence or structural similarity	---	---	---	---	---	TC0100007372.hg.1	10	main	Multiple_Complex	---
TC0100007378.hg.1	15.52291	15.27795	15.5214	15.62815	15.3294	15.12237	15.85399	15.77061	NM_013943	CLIC4	chloride intracellular channel 4	1p36.11	NM_013943	RefSeq	Homo sapiens chloride intracellular channel 4 (CLIC4), mRNA.	100	100	0	---	FALSE	Hs.440544	adipose tissue| adrenal gland| ascites| bladder| blood| bone| bone marrow| brain| cervix| connective tissue| ear| embryonic tissue| eye| heart| intestine| kidney| liver| lung| lymph| lymph node| mammary gland| mouth| muscle| nerve| ovary| pancreas| parathyroid| placenta| prostate| salivary gland| skin| spleen| stomach| testis| thymus| thyroid| trachea| umbilical cord| uterus| vascular|adrenal tum…	chr1	+	24745269	24844324	NM_013943	Q9Y696	GO:0001525 // GO:0001886 // GO:0006749 // GO:0006821 // GO:0006915 // GO:0007035 // GO:0009566 // GO:0030154 // GO:0030216 // GO:0030336 // GO:0034765 // GO:0035088 // GO:0035264 // GO:0048754 // GO:0051493 // GO:0061299 // GO:0071277 // GO:1902476 // GO:0001525 // GO:0001525 // GO:0006749 // GO:0006810 // GO:0006811 // GO:0006821 // GO:1902476 // GO:1902476	angiogenesis // endothelial cell morphogenesis // glutathione metabolic process // chloride transport // apoptotic process // vacuolar acidification // fertilization // cell differentiation // keratinocyte differentiation // negative regulation of cell migration // regulation of ion transmembrane transport // establishment or maintenance of apical/basal cell polarity // multicellular organism gro…	not recorded // inferred from electronic annotation // not recorded // non-traceable author statement // inferred from electronic annotation // inferred from electronic annotation // inferred from electronic annotation // traceable author statement // inferred from mutant phenotype // inferred from direct assay // inferred from electronic annotation // non-traceable author statement // inferred f…	GO:0005622 // GO:0005737 // GO:0005739 // GO:0005813 // GO:0005829 // GO:0005886 // GO:0005902 // GO:0005911 // GO:0009986 // GO:0015629 // GO:0015630 // GO:0016363 // GO:0030496 // GO:0030659 // GO:0034707 // GO:0045177 // GO:0048471 // GO:0070062 // GO:0005634 // GO:0005737 // GO:0005739 // GO:0005815 // GO:0005856 // GO:0005886 // GO:0016020 // GO:0016021 // GO:0016363 // GO:0030054 // GO:0031…	intracellular // cytoplasm // mitochondrion // centrosome // cytosol // plasma membrane // microvillus // cell-cell junction // cell surface // actin cytoskeleton // microtubule cytoskeleton // nuclear matrix // midbody // cytoplasmic vesicle membrane // chloride channel complex // apical part of cell // perinuclear region of cytoplasm // extracellular exosome // nucleus // cytoplasm // mitochond…	inferred from direct assay // inferred from direct assay // inferred from direct assay // inferred from direct assay // inferred from direct assay // inferred from direct assay // inferred from direct assay // inferred from direct assay // inferred from direct assay // traceable author statement // inferred from direct assay // inferred from direct assay // inferred from direct assay // inferred …	GO:0004364 // GO:0005244 // GO:0005254 // GO:0005515 // GO:0004364 // GO:0005254	glutathione transferase activity // voltage-gated ion channel activity // chloride channel activity // protein binding // glutathione transferase activity // chloride channel activity	not recorded // inferred from electronic annotation // inferred from electronic annotation // inferred from physical interaction // --- // traceable author statement	---	---	---	---	---	TC0100007378.hg.1	10	main	Multiple_Complex	---
TC0100007396.hg.1	4.879884	4.998837	4.661539	5.068833	5.206131	5.046725	5.204135	5.056126	NM_001127691	RHD	Rh blood group, D antigen	1p36.11	NM_001127691	RefSeq	Homo sapiens Rh blood group, D antigen (RHD), transcript variant 2, mRNA.	100	100	0	---	FALSE	Hs.449968	blood| bone marrow| brain| connective tissue| embryonic tissue| intestine| lymph node| muscle| pituitary gland| thyroid| uterus| colorectal tumor| head and neck tumor| leukemia| normal| soft tissue/muscle tissue tumor| fetus| adult	chr1	+	25272393	25330445	NM_001127691	P18577	GO:0072488 // GO:0015696	ammonium transmembrane transport // ammonium transport	inferred from electronic annotation // inferred from electronic annotation	GO:0005887 // GO:0016020 // GO:0016021	integral component of plasma membrane // membrane // integral component of membrane	traceable author statement // inferred from electronic annotation // inferred from electronic annotation	GO:0008519	ammonium transmembrane transporter activity	inferred from electronic annotation	---	---	---	---	---	TC0100007396.hg.1	10	main	Multiple_Complex	---
TC0100007398.hg.1	14.15047	14.06533	14.20851	14.36678	14.08578	14.23849	14.30793	14.43879	NM_014313	TMEM50A	transmembrane protein 50A	1p36.11	NM_014313	RefSeq	Homo sapiens transmembrane protein 50A (TMEM50A), mRNA.	100	100	0	---	FALSE	Hs.705699	adrenal gland| ascites| bladder| blood| bone| bone marrow| brain| cervix| connective tissue| embryonic tissue| esophagus| eye| heart| intestine| kidney| larynx| liver| lung| lymph| lymph node| mammary gland| mouth| muscle| ovary| pancreas| parathyroid| pharynx| placenta| prostate| skin| spleen| stomach| testis| thymus| thyroid| trachea| umbilical cord| uterus| vascular|adrenal tumor| bladder carc…	chr1	+	25337917	25362361	NM_014313	O95807	---	---	---	GO:0005783 // GO:0016021 // GO:0005737 // GO:0016020	endoplasmic reticulum // integral component of membrane // cytoplasm // membrane	inferred from direct assay // inferred from electronic annotation // inferred from electronic annotation // inferred from electronic annotation	---	---	---	---	---	---	---	---	TC0100007398.hg.1	10	main	Multiple_Complex	---
TC0100007403.hg.1	10.46869	10.8482	10.26211	10.3618	10.1676	11.06698	10.37513	10.64775	NM_001282564	TMEM57	transmembrane protein 57	1p36.11|1p36.11	NM_001282564	RefSeq	Homo sapiens transmembrane protein 57 (TMEM57), transcript variant 2, mRNA.	100	100	0	---	FALSE	Hs.189782	adrenal gland| ascites| blood| bone| bone marrow| brain| cervix| embryonic tissue| eye| heart| intestine| kidney| larynx| liver| lung| lymph node| mammary gland| mouth| muscle| nerve| pancreas| placenta| prostate| skin| testis| thymus| trachea| uterus|adrenal tumor| breast (mammary gland) tumor| cervical tumor| chondrosarcoma| colorectal tumor| gastrointestinal tumor| germ cell tumor| glioma| hea…	chr1	+	25430858	25500209	NM_001282564	Q8N5G2	GO:0007420 // GO:0008150	brain development // biological_process	inferred from electronic annotation // no biological data available	GO:0005634 // GO:0016021 // GO:0030424 // GO:0031965 // GO:0044306 // GO:0045202 // GO:0005634 // GO:0016020 // GO:0031965 // GO:0042995 // GO:0043005 // GO:0044306 // GO:0045202	nucleus // integral component of membrane // axon // nuclear membrane // neuron projection terminus // synapse // nucleus // membrane // nuclear membrane // cell projection // neuron projection // neuron projection terminus // synapse	inferred from sequence or structural similarity // inferred from electronic annotation // inferred from electronic annotation // inferred from sequence or structural similarity // inferred from sequence or structural similarity // inferred from sequence or structural similarity // inferred from electronic annotation // inferred from electronic annotation // inferred from electronic annotation // …	GO:0003674	molecular_function	no biological data available	---	---	---	---	---	TC0100007403.hg.1	10	main	Multiple_Complex	---
TC0100007406.hg.1	9.763006	9.713655	9.637261	10.01225	10.11685	10.21389	10.0033	10.1306	NM_015627	LDLRAP1	low density lipoprotein receptor adaptor protein 1	1p36.11	NM_015627	RefSeq	Homo sapiens low density lipoprotein receptor adaptor protein 1 (LDLRAP1), mRNA.	100	100	0	---	FALSE	Hs.590911	ascites| blood| bone| brain| connective tissue| embryonic tissue| eye| heart| intestine| kidney| liver| lung| lymph node| mammary gland| mouth| muscle| nerve| ovary| pancreas| placenta| prostate| salivary gland| skin| spleen| stomach| testis| thymus| thyroid| tonsil| umbilical cord| uterus| vascular| bladder carcinoma| breast (mammary gland) tumor| chondrosarcoma| colorectal tumor| gastrointestin…	chr1	+	25543580	25568886	NM_015627	Q5SW96	GO:0006810 // GO:0006898 // GO:0008203 // GO:0009967 // GO:0031623 // GO:0042632 // GO:0042982 // GO:0043393 // GO:0048260 // GO:0090003 // GO:0090118 // GO:0090205 // GO:0006629 // GO:0006897 // GO:0008202 // GO:0008203	transport // receptor-mediated endocytosis // cholesterol metabolic process // positive regulation of signal transduction // receptor internalization // cholesterol homeostasis // amyloid precursor protein metabolic process // regulation of protein binding // positive regulation of receptor-mediated endocytosis // regulation of establishment of protein localization to plasma membrane // receptor-…	non-traceable author statement // inferred from direct assay // non-traceable author statement // inferred from direct assay // inferred from mutant phenotype // inferred from mutant phenotype // inferred from mutant phenotype // inferred from mutant phenotype // inferred from mutant phenotype // inferred from mutant phenotype // inferred from mutant phenotype // inferred by curator // inferred f…	GO:0005769 // GO:0005829 // GO:0005883 // GO:0009898 // GO:0009925 // GO:0030121 // GO:0030122 // GO:0030424 // GO:0055037 // GO:0005737 // GO:0005883 // GO:0030424	early endosome // cytosol // neurofilament // cytoplasmic side of plasma membrane // basal plasma membrane // AP-1 adaptor complex // AP-2 adaptor complex // axon // recycling endosome // cytoplasm // neurofilament // axon	inferred from direct assay // inferred from direct assay // inferred from sequence or structural similarity // inferred from direct assay // inferred from direct assay // inferred from direct assay // inferred from direct assay // inferred from sequence or structural similarity // inferred from direct assay // inferred from electronic annotation // inferred from electronic annotation // inferred …	GO:0001540 // GO:0001784 // GO:0005515 // GO:0005546 // GO:0030159 // GO:0030276 // GO:0035591 // GO:0035612 // GO:0035615 // GO:0050750	beta-amyloid binding // phosphotyrosine binding // protein binding // phosphatidylinositol-4,5-bisphosphate binding // receptor signaling complex scaffold activity // clathrin binding // signaling adaptor activity // AP-2 adaptor complex binding // clathrin adaptor activity // low-density lipoprotein particle receptor binding	inferred from physical interaction // inferred from direct assay // inferred from physical interaction // inferred from direct assay // inferred from mutant phenotype // inferred from direct assay // inferred from direct assay // inferred from direct assay // inferred from direct assay // inferred from physical interaction	---	---	---	---	---	TC0100007406.hg.1	10	main	Multiple_Complex	---
TC0100007412.hg.1	4.815099	7.833727	4.410001	6.373242	5.370288	9.613317	5.399618	7.704288	NM_001289010	MAN1C1	mannosidase, alpha, class 1C, member 1	1p35	NM_001289010	RefSeq	Homo sapiens mannosidase, alpha, class 1C, member 1 (MAN1C1), transcript variant 2, mRNA.	100	100	0	---	FALSE	Hs.197043	adipose tissue| adrenal gland| blood| bone marrow| brain| ear| embryonic tissue| eye| kidney| lung| lymph node| muscle| ovary| pancreas| parathyroid| placenta| prostate| skin| spleen| stomach| testis| thyroid| trachea| uterus|adrenal tumor| gastrointestinal tumor| germ cell tumor| glioma| non-neoplasia| normal| ovarian tumor| pancreatic tumor| retinoblastoma| skin tumor| uterine tumor| blastocyst…	chr1	+	25617468	25786207	NM_001289010	Q9NR34	GO:0006487 // GO:0006491 // GO:0018279 // GO:0043687 // GO:0044267 // GO:0006486 // GO:0006491 // GO:0008152	protein N-linked glycosylation // N-glycan processing // protein N-linked glycosylation via asparagine // post-translational protein modification // cellular protein metabolic process // protein glycosylation // N-glycan processing // metabolic process	traceable author statement // not recorded // traceable author statement // traceable author statement // traceable author statement // inferred from electronic annotation // --- // inferred from electronic annotation	GO:0000139 // GO:0005783 // GO:0030173 // GO:0070062 // GO:0000139 // GO:0005783 // GO:0005794 // GO:0016020 // GO:0016021	Golgi membrane // endoplasmic reticulum // integral component of Golgi membrane // extracellular exosome // Golgi membrane // endoplasmic reticulum // Golgi apparatus // membrane // integral component of membrane	traceable author statement // not recorded // traceable author statement // inferred from direct assay // inferred from electronic annotation // --- // inferred from electronic annotation // inferred from electronic annotation // inferred from electronic annotation	GO:0004571 // GO:0005509 // GO:0004571 // GO:0005509 // GO:0016787 // GO:0016798	mannosyl-oligosaccharide 1,2-alpha-mannosidase activity // calcium ion binding // mannosyl-oligosaccharide 1,2-alpha-mannosidase activity // calcium ion binding // hydrolase activity // hydrolase activity, acting on glycosyl bonds	traceable author statement // traceable author statement // inferred from electronic annotation // inferred from electronic annotation // inferred from electronic annotation // inferred from electronic annotation	---	---	---	---	---	TC0100007412.hg.1	10	main	Multiple_Complex	---
TC0100007434.hg.1	4.760828	4.447474	4.554687	4.216559	4.499537	4.346251	4.642483	4.533839	NM_004455	EXTL1	exostosin-like glycosyltransferase 1	1p36.1	NM_004455	RefSeq	Homo sapiens exostosin-like glycosyltransferase 1 (EXTL1), mRNA.	100	100	0	---	FALSE	Hs.150956	brain| connective tissue| embryonic tissue| eye| kidney| liver| lung| mouth| muscle| placenta| skin| testis| thyroid| trachea| chondrosarcoma| head and neck tumor| kidney tumor| non-neoplasia| normal| skin tumor| soft tissue/muscle tissue tumor|embryoid body| fetus| adult	chr1	+	26019884	26036464	NM_004455	Q92935	GO:0001501 // GO:0006024 // GO:0006486 // GO:0015012	skeletal system development // glycosaminoglycan biosynthetic process // protein glycosylation // heparan sulfate proteoglycan biosynthetic process	traceable author statement // inferred from electronic annotation // inferred from electronic annotation // inferred from electronic annotation	GO:0005789 // GO:0016021 // GO:0005783 // GO:0016020	endoplasmic reticulum membrane // integral component of membrane // endoplasmic reticulum // membrane	inferred from electronic annotation // inferred from electronic annotation // inferred from electronic annotation // inferred from electronic annotation	GO:0050508 // GO:0016740 // GO:0016757	glucuronosyl-N-acetylglucosaminyl-proteoglycan 4-alpha-N-acetylglucosaminyltransferase activity // transferase activity // transferase activity, transferring glycosyl groups	inferred from electronic annotation // inferred from electronic annotation // inferred from electronic annotation	MetaCyc	PWY-6558	---	---	---	TC0100007434.hg.1	10	main	Multiple_Complex	---
TC0100007439.hg.1	8.367822	8.051111	7.920877	8.000868	8.102274	8.496782	7.934787	8.104003	NM_001243532	PDIK1L	PDLIM1 interacting kinase 1 like	1p36.11	NM_001243532	RefSeq	Homo sapiens PDLIM1 interacting kinase 1 like (PDIK1L), transcript variant 2, mRNA.	100	100	0	---	FALSE	Hs.468801	blood| bone| bone marrow| brain| ear| embryonic tissue| eye| intestine| kidney| liver| lymph| lymph node| mammary gland| muscle| ovary| pituitary gland| placenta| prostate| skin| testis| thymus| trachea| uterus| breast (mammary gland) tumor| colorectal tumor| germ cell tumor| kidney tumor| liver tumor| lymphoma| normal| ovarian tumor| primitive neuroectodermal tumor of the CNS| prostate cancer| u…	chr1	+	26111165	26125548	NM_001243532	Q8N165	GO:0006468 // GO:0016310	protein phosphorylation // phosphorylation	inferred from electronic annotation // inferred from electronic annotation	GO:0005654 // GO:0005634	nucleoplasm // nucleus	inferred from direct assay // inferred from electronic annotation	GO:0004674 // GO:0005515 // GO:0005524 // GO:0000166 // GO:0004672 // GO:0016301 // GO:0016740	protein serine/threonine kinase activity // protein binding // ATP binding // nucleotide binding // protein kinase activity // kinase activity // transferase activity	inferred from electronic annotation // inferred from physical interaction // inferred from electronic annotation // inferred from electronic annotation // inferred from electronic annotation // inferred from electronic annotation // inferred from electronic annotation	---	---	---	---	---	TC0100007439.hg.1	10	main	Coding	---
TC0100007440.hg.1	3.194567	3.101702	2.972155	3.227899	3.40073	3.228714	3.209198	3.113778	NM_024869	FAM110D	family with sequence similarity 110, member D	1p36.11	NM_024869	RefSeq	Homo sapiens family with sequence similarity 110, member D (FAM110D), mRNA.	100	100	0	---	FALSE	Hs.694119	adipose tissue| brain| connective tissue| embryonic tissue| intestine| kidney| lung| pancreas| placenta| prostate| testis| chondrosarcoma| normal|embryoid body| fetus| adult	chr1	+	26159020	26162628	NM_024869	Q8TAY7	---	---	---	---	---	---	---	---	---	---	---	---	---	---	TC0100007440.hg.1	10	main	Coding	---
TC0100007442.hg.1	7.010042	6.435157	6.995102	6.46563	7.063228	7.153914	6.538955	5.692835	NM_015871	ZNF593	zinc finger protein 593	1p36.11	NM_015871	RefSeq	Homo sapiens zinc finger protein 593 (ZNF593), mRNA.	100	100	0	---	FALSE	Hs.477273	ascites| bladder| blood| brain| connective tissue| embryonic tissue| eye| heart| intestine| kidney| liver| lung| lymph| lymph node| mammary gland| muscle| pancreas| placenta| prostate| skin| spleen| stomach| testis| thymus| tonsil| uterus| vascular| bladder carcinoma| colorectal tumor| gastrointestinal tumor| germ cell tumor| glioma| kidney tumor| leukemia| lung tumor| lymphoma| normal| pancreati…	chr1	+	26169871	26172060	NM_015871	O00488	GO:0000122 // GO:0006351 // GO:0098779 // GO:0006355	negative regulation of transcription from RNA polymerase II promoter // transcription, DNA-templated // mitophagy in response to mitochondrial depolarization // regulation of transcription, DNA-templated	traceable author statement // inferred from electronic annotation // inferred from genetic interaction // inferred from electronic annotation	GO:0005634 // GO:0005730 // GO:0005634 // GO:0005730	nucleus // nucleolus // nucleus // nucleolus	inferred from direct assay // inferred from direct assay // inferred from electronic annotation // inferred from electronic annotation	GO:0003677 // GO:0003714 // GO:0005515 // GO:0046872	DNA binding // transcription corepressor activity // protein binding // metal ion binding	inferred from electronic annotation // traceable author statement // inferred from physical interaction // inferred from electronic annotation	---	---	---	---	---	TC0100007442.hg.1	10	main	Multiple_Complex	---
TC0100007444.hg.1	4.56196	5.126557	4.98777	4.436153	4.455611	4.549786	4.558886	4.851464	NM_001297647	CNKSR1	connector enhancer of kinase suppressor of Ras 1	1p36.11	NM_001297647	RefSeq	Homo sapiens connector enhancer of kinase suppressor of Ras 1 (CNKSR1), transcript variant 3, mRNA.	100	100	0	---	FALSE	Hs.16232	ascites| bladder| brain| embryonic tissue| esophagus| heart| intestine| kidney| liver| lung| mammary gland| mouth| ovary| pancreas| parathyroid| placenta| prostate| skin| spleen| testis| thymus| uterus| bladder carcinoma| breast (mammary gland) tumor| colorectal tumor| esophageal tumor| gastrointestinal tumor| germ cell tumor| head and neck tumor| liver tumor| lung tumor| lymphoma| normal| ovaria…	chr1	+	26177403	26189886	NM_001297647	Q969H4	GO:0007169 // GO:0007265 // GO:0007266 // GO:0016310	transmembrane receptor protein tyrosine kinase signaling pathway // Ras protein signal transduction // Rho protein signal transduction // phosphorylation	traceable author statement // inferred from physical interaction // inferred from physical interaction // inferred from electronic annotation	GO:0005886 // GO:0005911 // GO:0005938 // GO:0005737 // GO:0016020	plasma membrane // cell-cell junction // cell cortex // cytoplasm // membrane	traceable author statement // traceable author statement // inferred from direct assay // inferred from electronic annotation // inferred from electronic annotation	GO:0005515 // GO:0030674 // GO:0016301	protein binding // protein binding, bridging // kinase activity	inferred from physical interaction // inferred from direct assay // inferred from electronic annotation	---	---	---	---	---	TC0100007444.hg.1	10	main	Multiple_Complex	---
TC0100007445.hg.1	3.523097	4.050859	3.946524	3.980951	3.626647	3.586393	3.676415	4.178689	NM_198137	CATSPER4	cation channel, sperm associated 4	1p35.3	NM_198137	RefSeq	Homo sapiens cation channel, sperm associated 4 (CATSPER4), mRNA.	100	100	0	---	FALSE	Hs.123532	testis| normal	chr1	+	26190561	26202968	NM_198137	Q7RTX7	GO:0006814 // GO:0007275 // GO:0007338 // GO:0030317 // GO:0032504 // GO:0034765 // GO:0035036 // GO:0048240 // GO:0070509 // GO:0070588 // GO:0086010 // GO:0006810 // GO:0006811 // GO:0006816 // GO:0007283 // GO:0030154 // GO:0030317 // GO:0030317 // GO:0055085 // GO:0070509 // GO:0086010	sodium ion transport // multicellular organismal development // single fertilization // sperm motility // multicellular organism reproduction // regulation of ion transmembrane transport // sperm-egg recognition // sperm capacitation // calcium ion import // calcium ion transmembrane transport // membrane depolarization during action potential // transport // ion transport // calcium ion transpor…	inferred from electronic annotation // inferred from electronic annotation // traceable author statement // not recorded // traceable author statement // inferred from electronic annotation // traceable author statement // inferred from electronic annotation // not recorded // inferred from electronic annotation // not recorded // inferred from electronic annotation // inferred from electronic an…	GO:0001669 // GO:0005886 // GO:0005886 // GO:0036128 // GO:0097228 // GO:0005886 // GO:0005886 // GO:0005929 // GO:0016020 // GO:0016021 // GO:0031514 // GO:0036128 // GO:0042995	acrosomal vesicle // plasma membrane // plasma membrane // CatSper complex // sperm principal piece // plasma membrane // plasma membrane // cilium // membrane // integral component of membrane // motile cilium // CatSper complex // cell projection	inferred from electronic annotation // not recorded // traceable author statement // inferred from sequence or structural similarity // inferred from electronic annotation // --- // inferred from electronic annotation // inferred from electronic annotation // inferred from electronic annotation // inferred from electronic annotation // inferred from electronic annotation // inferred from electron…	GO:0005227 // GO:0005245 // GO:0005216 // GO:0005244 // GO:0005245 // GO:0005245 // GO:0005262	calcium activated cation channel activity // voltage-gated calcium channel activity // ion channel activity // voltage-gated ion channel activity // voltage-gated calcium channel activity // voltage-gated calcium channel activity // calcium channel activity	inferred from electronic annotation // not recorded // inferred from electronic annotation // inferred from electronic annotation // --- // inferred from electronic annotation // inferred from electronic annotation	---	---	---	---	---	TC0100007445.hg.1	10	main	Coding	---
TC0100007447.hg.1	6.02954	4.591621	5.646801	5.499109	5.78116	5.121819	4.962152	5.425711	NM_001281517	CEP85	centrosomal protein 85kDa	1p36.11	NM_001281517	RefSeq	Homo sapiens centrosomal protein 85kDa (CEP85), transcript variant 2, mRNA.	100	100	0	---	FALSE	Hs.63795	ascites| bladder| blood| bone| bone marrow| brain| connective tissue| embryonic tissue| esophagus| eye| heart| intestine| kidney| larynx| liver| lung| lymph| lymph node| mammary gland| mouth| muscle| pancreas| placenta| prostate| salivary gland| skin| testis| thymus| thyroid| trachea| uterus| breast (mammary gland) tumor| chondrosarcoma| colorectal tumor| esophageal tumor| gastrointestinal tumor|…	chr1	+	26234153	26279038	NM_001281517	Q6P2H3	---	---	---	GO:0000922 // GO:0005730 // GO:0005737 // GO:0005794 // GO:0005813 // GO:0000922 // GO:0005634 // GO:0005730 // GO:0005737 // GO:0005813 // GO:0005815 // GO:0005856	spindle pole // nucleolus // cytoplasm // Golgi apparatus // centrosome // spindle pole // nucleus // nucleolus // cytoplasm // centrosome // microtubule organizing center // cytoskeleton	inferred from direct assay // inferred from direct assay // inferred from direct assay // inferred from direct assay // inferred from direct assay // inferred from electronic annotation // inferred from electronic annotation // inferred from electronic annotation // inferred from electronic annotation // inferred from electronic annotation // inferred from electronic annotation // inferred from e…	GO:0005515	protein binding	inferred from physical interaction	---	---	---	---	---	TC0100007447.hg.1	10	main	Multiple_Complex	---
TC0100007449.hg.1	16.40786	15.25452	16.39207	15.61868	16.66752	15.74727	16.43642	15.64114	NM_031286	SH3BGRL3	SH3 domain binding glutamate-rich protein like 3	1p36.11	NM_031286	RefSeq	Homo sapiens SH3 domain binding glutamate-rich protein like 3 (SH3BGRL3), mRNA.	100	100	0	---	FALSE	Hs.109051	adipose tissue| ascites| bladder| blood| bone| bone marrow| brain| cervix| connective tissue| ear| embryonic tissue| eye| heart| intestine| kidney| larynx| liver| lung| lymph| lymph node| mammary gland| mouth| muscle| ovary| pancreas| parathyroid| pharynx| pituitary gland| placenta| prostate| salivary gland| skin| spleen| stomach| testis| thyroid| tonsil| umbilical cord| uterus| vascular| bladder…	chr1	+	26279176	26281522	NM_031286	Q9H299	GO:0030834 // GO:0032956 // GO:0043535 // GO:0043547 // GO:0045454 // GO:0055114	regulation of actin filament depolymerization // regulation of actin cytoskeleton organization // regulation of blood vessel endothelial cell migration // positive regulation of GTPase activity // cell redox homeostasis // oxidation-reduction process	inferred from mutant phenotype // inferred from mutant phenotype // inferred from mutant phenotype // inferred from mutant phenotype // inferred from electronic annotation // inferred from electronic annotation	GO:0005634 // GO:0005737 // GO:0030027 // GO:0070062 // GO:0005623	nucleus // cytoplasm // lamellipodium // extracellular exosome // cell	inferred from electronic annotation // inferred from electronic annotation // inferred from direct assay // inferred from direct assay // inferred from electronic annotation	GO:0005096 // GO:0009055 // GO:0015035 // GO:0030215	GTPase activator activity // electron carrier activity // protein disulfide oxidoreductase activity // semaphorin receptor binding	inferred from mutant phenotype // inferred from electronic annotation // inferred from electronic annotation // inferred from physical interaction	---	---	---	---	---	TC0100007449.hg.1	10	main	Multiple_Complex	---
TC0100007451.hg.1	6.066939	5.896714	5.820135	6.499819	5.811945	5.707345	6.033209	6.089998	NM_001803	CD52	CD52 molecule	1p36	NM_001803	RefSeq	Homo sapiens CD52 molecule (CD52), mRNA.	100	100	0	---	FALSE	Hs.276770	adrenal gland| blood| bone marrow| brain| connective tissue| eye| heart| intestine| kidney| lung| lymph| lymph node| mammary gland| muscle| pancreas| pharynx| placenta| prostate| spleen| testis| thymus| tonsil| vascular|adrenal tumor| leukemia| lymphoma| normal| pancreatic tumor| soft tissue/muscle tissue tumor| fetus| juvenile| adult	chr1	+	26317920	26320523	NM_001803	P31358	GO:0007204 // GO:0045730	positive regulation of cytosolic calcium ion concentration // respiratory burst	inferred from direct assay // non-traceable author statement	GO:0005829 // GO:0005887 // GO:0016020 // GO:0031225 // GO:0005886 // GO:0016020 // GO:0016021	cytosol // integral component of plasma membrane // membrane // anchored component of membrane // plasma membrane // membrane // integral component of membrane	inferred from direct assay // traceable author statement // traceable author statement // inferred from electronic annotation // inferred from electronic annotation // inferred from electronic annotation // inferred from electronic annotation	---	---	---	---	---	---	---	---	TC0100007451.hg.1	10	main	Multiple_Complex	---
TC0100007457.hg.1	5.474426	5.501978	5.105237	5.498291	5.666673	5.729259	5.443861	5.264647	NM_024674	LIN28A	lin-28 homolog A (C. elegans)	1p36.11	NM_024674	RefSeq	Homo sapiens lin-28 homolog A (C. elegans) (LIN28A), mRNA.	100	100	0	---	FALSE	Hs.86154	embryonic tissue| ovary| placenta| testis| germ cell tumor| normal|embryoid body| blastocyst| adult	chr1	+	26410778	26429728	NM_024674	Q9H9Z2	GO:0006355 // GO:0007281 // GO:0010587 // GO:0019827 // GO:0031054 // GO:0031123 // GO:0035019 // GO:0045666 // GO:0045686 // GO:0045727 // GO:0048863 // GO:0060964 // GO:1901724 // GO:0010586 // GO:0031047	regulation of transcription, DNA-templated // germ cell development // miRNA catabolic process // stem cell population maintenance // pre-miRNA processing // RNA 3'-end processing // somatic stem cell population maintenance // positive regulation of neuron differentiation // negative regulation of glial cell differentiation // positive regulation of translation // stem cell differentiation // reg…	inferred from electronic annotation // inferred from electronic annotation // inferred from mutant phenotype // inferred from mutant phenotype // inferred from mutant phenotype // inferred from mutant phenotype // traceable author statement // inferred from electronic annotation // inferred from electronic annotation // inferred from electronic annotation // inferred from electronic annotation //…	GO:0000932 // GO:0005634 // GO:0005730 // GO:0005737 // GO:0005829 // GO:0010494 // GO:0005634 // GO:0005737	cytoplasmic mRNA processing body // nucleus // nucleolus // cytoplasm // cytosol // cytoplasmic stress granule // nucleus // cytoplasm	inferred from direct assay // inferred from direct assay // inferred from electronic annotation // inferred from direct assay // traceable author statement // inferred from direct assay // inferred from electronic annotation // inferred from electronic annotation	GO:0003677 // GO:0003723 // GO:0003729 // GO:0005515 // GO:0008270 // GO:0031369 // GO:0035198 // GO:0003676 // GO:0003723 // GO:0046872	DNA binding // RNA binding // mRNA binding // protein binding // zinc ion binding // translation initiation factor binding // miRNA binding // nucleic acid binding // RNA binding // metal ion binding	inferred from electronic annotation // inferred from direct assay // inferred from electronic annotation // inferred from physical interaction // inferred from electronic annotation // inferred from electronic annotation // inferred from electronic annotation // inferred from electronic annotation // inferred from electronic annotation // inferred from electronic annotation	---	---	---	---	---	TC0100007457.hg.1	10	main	Multiple_Complex	---
TC0100007458.hg.1	12.86035	12.57101	13.39339	12.48031	12.91811	12.43112	13.30769	12.46429	NM_001243564	DHDDS	dehydrodolichyl diphosphate synthase subunit	1p36.11	NM_001243564	RefSeq	Homo sapiens dehydrodolichyl diphosphate synthase subunit (DHDDS), transcript variant 3, mRNA.	100	100	0	---	FALSE	Hs.369385	ascites| bladder| blood| bone| bone marrow| brain| connective tissue| embryonic tissue| esophagus| eye| heart| intestine| kidney| larynx| liver| lung| lymph| lymph node| mammary gland| mouth| muscle| nerve| ovary| pancreas| pharynx| placenta| prostate| skin| spleen| stomach| testis| thymus| thyroid| trachea| uterus| bladder carcinoma| breast (mammary gland) tumor| chondrosarcoma| colorectal tumor…	chr1	+	26432282	26471304	NM_001243564	Q86SQ9	GO:0006488 // GO:0006489 // GO:0018279 // GO:0043687 // GO:0044267 // GO:0006486	dolichol-linked oligosaccharide biosynthetic process // dolichyl diphosphate biosynthetic process // protein N-linked glycosylation via asparagine // post-translational protein modification // cellular protein metabolic process // protein glycosylation	traceable author statement // traceable author statement // traceable author statement // traceable author statement // traceable author statement // inferred from electronic annotation	GO:0005789 // GO:0005783 // GO:0005789 // GO:0016020	endoplasmic reticulum membrane // endoplasmic reticulum // endoplasmic reticulum membrane // membrane	traceable author statement // inferred from electronic annotation // inferred from electronic annotation // inferred from electronic annotation	GO:0002094 // GO:0005515 // GO:0016740 // GO:0016765	polyprenyltransferase activity // protein binding // transferase activity // transferase activity, transferring alkyl or aryl (other than methyl) groups	inferred from direct assay // inferred from physical interaction // inferred from electronic annotation // inferred from electronic annotation	---	---	---	---	---	TC0100007458.hg.1	10	main	Multiple_Complex	---
TC0100007463.hg.1	14.90307	13.37718	14.03089	13.47674	14.50272	13.38459	13.97254	13.31174	NM_005517	HMGN2	high mobility group nucleosomal binding domain 2	1p36.1	NM_005517	RefSeq	Homo sapiens high mobility group nucleosomal binding domain 2 (HMGN2), mRNA.	100	100	0	---	FALSE	Hs.181163	adipose tissue| adrenal gland| ascites| bladder| blood| bone| bone marrow| brain| cervix| connective tissue| ear| embryonic tissue| esophagus| eye| heart| intestine| kidney| larynx| liver| lung| lymph| lymph node| mammary gland| mouth| muscle| nerve| ovary| pancreas| parathyroid| pharynx| pituitary gland| placenta| prostate| salivary gland| skin| spleen| stomach| testis| thymus| thyroid| tonsil| …	chr1	+	26472411	26476642	NM_005517	P05204	---	---	---	GO:0000785 // GO:0005634 // GO:0005737	chromatin // nucleus // cytoplasm	inferred from electronic annotation // inferred from electronic annotation // inferred from electronic annotation	GO:0005515 // GO:0031492 // GO:0044822 // GO:0003677	protein binding // nucleosomal DNA binding // poly(A) RNA binding // DNA binding	inferred from physical interaction // inferred from electronic annotation // inferred from direct assay // inferred from electronic annotation	---	---	---	---	---	TC0100007463.hg.1	10	main	Multiple_Complex	---
TC0100007469.hg.1	6.322397	5.105162	6.132181	5.466094	5.597235	5.197302	5.231701	5.780584	NM_001006665	RPS6KA1	ribosomal protein S6 kinase, 90kDa, polypeptide 1	1p	NM_001006665	RefSeq	Homo sapiens ribosomal protein S6 kinase, 90kDa, polypeptide 1 (RPS6KA1), transcript variant 2, mRNA.	100	100	0	---	FALSE	Hs.149957	adrenal gland| ascites| blood| bone| bone marrow| brain| cervix| connective tissue| embryonic tissue| esophagus| eye| heart| intestine| kidney| liver| lung| lymph| lymph node| mammary gland| mouth| muscle| ovary| pancreas| parathyroid| pharynx| placenta| prostate| skin| spleen| stomach| testis| thymus| thyroid| tonsil| trachea| umbilical cord| uterus| vascular| breast (mammary gland) tumor| cervi…	chr1	+	26529758	26575030	NM_001006665	Q15418	GO:0002224 // GO:0002755 // GO:0002756 // GO:0006468 // GO:0007049 // GO:0007165 // GO:0007268 // GO:0007411 // GO:0030307 // GO:0034134 // GO:0034138 // GO:0034142 // GO:0034146 // GO:0034162 // GO:0034166 // GO:0035556 // GO:0035666 // GO:0038123 // GO:0038124 // GO:0043066 // GO:0043154 // GO:0043555 // GO:0043620 // GO:0045087 // GO:0045597 // GO:0045944 // GO:0048011 // GO:0051403 // GO:0072…	toll-like receptor signaling pathway // MyD88-dependent toll-like receptor signaling pathway // MyD88-independent toll-like receptor signaling pathway // protein phosphorylation // cell cycle // signal transduction // synaptic transmission // axon guidance // positive regulation of cell growth // toll-like receptor 2 signaling pathway // toll-like receptor 3 signaling pathway // toll-like recepto…	traceable author statement // traceable author statement // traceable author statement // not recorded // inferred from electronic annotation // traceable author statement // traceable author statement // traceable author statement // traceable author statement // traceable author statement // traceable author statement // traceable author statement // traceable author statement // traceable auth…	GO:0005634 // GO:0005654 // GO:0005737 // GO:0005819 // GO:0005829 // GO:0005634 // GO:0005737 // GO:0005840	nucleus // nucleoplasm // cytoplasm // spindle // cytosol // nucleus // cytoplasm // ribosome	inferred from direct assay // traceable author statement // inferred from direct assay // inferred from electronic annotation // traceable author statement // inferred from electronic annotation // inferred from electronic annotation // inferred from electronic annotation	GO:0000287 // GO:0004674 // GO:0004711 // GO:0004712 // GO:0005515 // GO:0005524 // GO:0043027 // GO:0000166 // GO:0004672 // GO:0004674 // GO:0004674 // GO:0004711 // GO:0016301 // GO:0016740 // GO:0046872	magnesium ion binding // protein serine/threonine kinase activity // ribosomal protein S6 kinase activity // protein serine/threonine/tyrosine kinase activity // protein binding // ATP binding // cysteine-type endopeptidase inhibitor activity involved in apoptotic process // nucleotide binding // protein kinase activity // protein serine/threonine kinase activity // protein serine/threonine kinas…	inferred from electronic annotation // inferred from direct assay // not recorded // inferred from direct assay // inferred from physical interaction // inferred from electronic annotation // inferred from direct assay // inferred from electronic annotation // inferred from electronic annotation // inferred from electronic annotation // traceable author statement // --- // inferred from electroni…	GenMAPP	Ribosomal_Proteins	---	---	---	TC0100007469.hg.1	10	main	Multiple_Complex	---
TC0100007471.hg.1	5.360659	6.419261	5.635673	5.658254	5.231673	5.483613	5.760972	6.332109	hsa_circ_0092329	RPS6KA1	Zhang2013 ALT_ACCEPTOR, ALT_DONOR, coding, INTERNAL, intronic best transcript NM_002953	---	hsa_circ_0092329	circbase	Zhang2013 ALT_ACCEPTOR, ALT_DONOR, coding, INTERNAL, intronic best transcript NM_002953	100	100	0	---	FALSE	---	---	chr1	+	26572454	26572673	---	---	---	---	---	---	---	---	---	---	---	---	---	---	---	---	TC0100007471.hg.1	6	main	NonCoding	---
TC0100007477.hg.1	9.746117	8.669822	9.844684	9.448944	9.503461	9.259683	9.661648	9.502062	NM_006015	ARID1A	AT rich interactive domain 1A (SWI-like)	1p35.3	NM_006015	RefSeq	Homo sapiens AT rich interactive domain 1A (SWI-like) (ARID1A), transcript variant 1, mRNA.	100	100	0	---	FALSE	Hs.468972	adipose tissue| adrenal gland| ascites| bladder| blood| bone| bone marrow| brain| cervix| connective tissue| ear| embryonic tissue| eye| heart| intestine| kidney| larynx| liver| lung| lymph| lymph node| mammary gland| mouth| muscle| ovary| pancreas| parathyroid| pharynx| pituitary gland| placenta| prostate| skin| spleen| stomach| testis| thymus| thyroid| tonsil| trachea| umbilical cord| uterus| v…	chr1	+	26696031	26782110	NM_006015	O14497	GO:0000122 // GO:0001843 // GO:0003205 // GO:0003408 // GO:0006337 // GO:0006338 // GO:0006344 // GO:0006351 // GO:0006357 // GO:0030520 // GO:0030521 // GO:0030900 // GO:0042766 // GO:0042921 // GO:0043044 // GO:0045893 // GO:0048096 // GO:0055007 // GO:0060674 // GO:1901998 // GO:0006325 // GO:0006338 // GO:0006355 // GO:0007399 // GO:0016568	negative regulation of transcription from RNA polymerase II promoter // neural tube closure // cardiac chamber development // optic cup formation involved in camera-type eye development // nucleosome disassembly // chromatin remodeling // maintenance of chromatin silencing // transcription, DNA-templated // regulation of transcription from RNA polymerase II promoter // intracellular estrogen rece…	inferred from electronic annotation // inferred from electronic annotation // inferred from electronic annotation // inferred from electronic annotation // inferred from direct assay // inferred from direct assay // inferred from electronic annotation // inferred from electronic annotation // non-traceable author statement // inferred from direct assay // inferred from direct assay // inferred fr…	GO:0000790 // GO:0005634 // GO:0005654 // GO:0016514 // GO:0071564 // GO:0071565 // GO:0005634 // GO:0071564 // GO:0071565 // GO:0090544	nuclear chromatin // nucleus // nucleoplasm // SWI/SNF complex // npBAF complex // nBAF complex // nucleus // npBAF complex // nBAF complex // BAF-type complex	inferred from direct assay // traceable author statement // inferred from direct assay // inferred from direct assay // inferred from sequence or structural similarity // inferred from sequence or structural similarity // inferred from electronic annotation // inferred from electronic annotation // inferred from electronic annotation // inferred from electronic annotation	GO:0003677 // GO:0003677 // GO:0003713 // GO:0005515 // GO:0016922 // GO:0031491 // GO:0003677	DNA binding // DNA binding // transcription coactivator activity // protein binding // ligand-dependent nuclear receptor binding // nucleosome binding // DNA binding	inferred from direct assay // non-traceable author statement // non-traceable author statement // inferred from physical interaction // inferred from physical interaction // inferred from electronic annotation // inferred from electronic annotation	---	---	---	---	---	TC0100007477.hg.1	10	main	Multiple_Complex	---
TC0100007481.hg.1	7.468295	8.087813	8.020086	8.135035	7.410746	7.474992	7.40163	7.88331	NM_001202554	PIGV	phosphatidylinositol glycan anchor biosynthesis class V	1p36.11	NM_001202554	RefSeq	Homo sapiens phosphatidylinositol glycan anchor biosynthesis, class V (PIGV), transcript variant 1, mRNA.	100	100	0	---	FALSE	Hs.259605	adipose tissue| blood| bone| brain| cervix| embryonic tissue| esophagus| eye| heart| intestine| kidney| liver| lung| lymph node| mammary gland| ovary| pancreas| pituitary gland| placenta| prostate| skin| spleen| testis| thyroid| uterus| cervical tumor| chondrosarcoma| colorectal tumor| esophageal tumor| germ cell tumor| glioma| kidney tumor| leukemia| lung tumor| normal| ovarian tumor| pancreatic…	chr1	+	26787472	26798403	NM_001202554	Q9NUD9	GO:0006501 // GO:0006506 // GO:0006506 // GO:0016254 // GO:0043687 // GO:0044267 // GO:0097502 // GO:0097502 // GO:0097502 // GO:0006506	C-terminal protein lipidation // GPI anchor biosynthetic process // GPI anchor biosynthetic process // preassembly of GPI anchor in ER membrane // post-translational protein modification // cellular protein metabolic process // mannosylation // mannosylation // mannosylation // GPI anchor biosynthetic process	traceable author statement // inferred from genetic interaction // inferred from mutant phenotype // traceable author statement // traceable author statement // traceable author statement // inferred from electronic annotation // inferred from genetic interaction // inferred from mutant phenotype // inferred from electronic annotation	GO:0005789 // GO:0005789 // GO:0016021 // GO:0031501 // GO:0005783 // GO:0005789 // GO:0016020 // GO:0016021 // GO:0031501	endoplasmic reticulum membrane // endoplasmic reticulum membrane // integral component of membrane // mannosyltransferase complex // endoplasmic reticulum // endoplasmic reticulum membrane // membrane // integral component of membrane // mannosyltransferase complex	inferred from direct assay // traceable author statement // non-traceable author statement // not recorded // inferred from electronic annotation // inferred from electronic annotation // inferred from electronic annotation // inferred from electronic annotation // ---	GO:0000030 // GO:0000030 // GO:0004584 // GO:0016740 // GO:0016757	mannosyltransferase activity // mannosyltransferase activity // dolichyl-phosphate-mannose-glycolipid alpha-mannosyltransferase activity // transferase activity // transferase activity, transferring glycosyl groups	inferred from genetic interaction // inferred from mutant phenotype // inferred from electronic annotation // inferred from electronic annotation // inferred from electronic annotation	---	---	---	---	---	TC0100007481.hg.1	10	main	Multiple_Complex	---
TC0100007484.hg.1	10.21454	9.763991	9.857633	9.377316	9.877144	9.520362	9.426814	9.150671	NM_032283	ZDHHC18	zinc finger, DHHC-type containing 18	1p36.11	NM_032283	RefSeq	Homo sapiens zinc finger, DHHC-type containing 18 (ZDHHC18), mRNA.	100	100	0	---	FALSE	Hs.523710	adipose tissue| ascites| blood| bone| brain| cervix| connective tissue| embryonic tissue| eye| heart| intestine| kidney| liver| lung| lymph| lymph node| mammary gland| mouth| muscle| ovary| pancreas| parathyroid| placenta| prostate| salivary gland| skin| spleen| stomach| testis| thymus| tonsil| uterus| breast (mammary gland) tumor| cervical tumor| chondrosarcoma| colorectal tumor| gastrointestina…	chr1	+	26826710	26857602	NM_032283	Q9NUE0	GO:0006612 // GO:0018230 // GO:0018345 // GO:0006612 // GO:0018230 // GO:0034613	protein targeting to membrane // peptidyl-L-cysteine S-palmitoylation // protein palmitoylation // protein targeting to membrane // peptidyl-L-cysteine S-palmitoylation // cellular protein localization	not recorded // not recorded // inferred from direct assay // --- // --- // inferred from electronic annotation	GO:0005783 // GO:0005794 // GO:0016021 // GO:0005783 // GO:0016020	endoplasmic reticulum // Golgi apparatus // integral component of membrane // endoplasmic reticulum // membrane	not recorded // inferred from direct assay // inferred from electronic annotation // --- // inferred from electronic annotation	GO:0008270 // GO:0016409 // GO:0019706 // GO:0016740 // GO:0016746 // GO:0019706 // GO:0019706 // GO:0046872	zinc ion binding // palmitoyltransferase activity // protein-cysteine S-palmitoyltransferase activity // transferase activity // transferase activity, transferring acyl groups // protein-cysteine S-palmitoyltransferase activity // protein-cysteine S-palmitoyltransferase activity // metal ion binding	inferred from electronic annotation // inferred from direct assay // not recorded // inferred from electronic annotation // inferred from electronic annotation // --- // inferred from electronic annotation // inferred from electronic annotation	---	---	---	---	---	TC0100007484.hg.1	10	main	Multiple_Complex	---
TC0100007486.hg.1	7.277045	6.89538	7.222623	6.853211	7.034232	6.879395	7.559768	6.79122	NM_006142	SFN	stratifin	1p36.11	NM_006142	RefSeq	Homo sapiens stratifin (SFN), mRNA.	100	100	0	---	FALSE	Hs.523718	ascites| bladder| blood| bone| brain| cervix| embryonic tissue| esophagus| eye| heart| intestine| kidney| larynx| liver| lung| lymph node| mammary gland| mouth| muscle| nerve| pancreas| pharynx| placenta| prostate| skin| stomach| thyroid| uterus| bladder carcinoma| breast (mammary gland) tumor| cervical tumor| chondrosarcoma| colorectal tumor| esophageal tumor| gastrointestinal tumor| germ cell t…	chr1	+	26863138	26864457	NM_006142	P31947	GO:0000079 // GO:0001836 // GO:0003334 // GO:0006367 // GO:0006469 // GO:0006915 // GO:0007165 // GO:0007264 // GO:0008630 // GO:0010467 // GO:0010482 // GO:0010839 // GO:0012501 // GO:0030307 // GO:0031424 // GO:0043154 // GO:0045606 // GO:0046827 // GO:0061024 // GO:0061436 // GO:0071901 // GO:0097193 // GO:1900740 // GO:0010482 // GO:0030216 // GO:0043588 // GO:0045606 // GO:0051726 // GO:0061…	regulation of cyclin-dependent protein serine/threonine kinase activity // release of cytochrome c from mitochondria // keratinocyte development // transcription initiation from RNA polymerase II promoter // negative regulation of protein kinase activity // apoptotic process // signal transduction // small GTPase mediated signal transduction // intrinsic apoptotic signaling pathway in response to…	inferred from electronic annotation // inferred from direct assay // inferred from electronic annotation // traceable author statement // traceable author statement // traceable author statement // traceable author statement // traceable author statement // inferred from direct assay // traceable author statement // inferred from sequence or structural similarity // inferred from electronic annot…	GO:0005615 // GO:0005634 // GO:0005737 // GO:0005829 // GO:0030659 // GO:0070062 // GO:0005576 // GO:0005737	extracellular space // nucleus // cytoplasm // cytosol // cytoplasmic vesicle membrane // extracellular exosome // extracellular region // cytoplasm	traceable author statement // inferred from electronic annotation // inferred from direct assay // traceable author statement // traceable author statement // inferred from direct assay // inferred from electronic annotation // inferred from electronic annotation	GO:0005515 // GO:0008426 // GO:0019901 // GO:0019904 // GO:0051219	protein binding // protein kinase C inhibitor activity // protein kinase binding // protein domain specific binding // phosphoprotein binding	inferred from physical interaction // traceable author statement // inferred from electronic annotation // inferred from electronic annotation // inferred from electronic annotation	GenMAPP // GenMAPP	Calcium_regulation_in_cardiac_cells // Smooth_muscle_contraction	---	---	---	TC0100007486.hg.1	10	main	Coding	---
TC0100007489.hg.1	10.18005	9.898087	10.53563	9.790833	10.39794	9.623684	10.16334	9.426602	NM_006600	NUDC	nudC nuclear distribution protein	1p36.11	NM_006600	RefSeq	Homo sapiens nudC nuclear distribution protein (NUDC), mRNA.	100	100	0	---	FALSE	Hs.263812	adipose tissue| adrenal gland| ascites| bladder| blood| bone| bone marrow| brain| cervix| connective tissue| embryonic tissue| esophagus| eye| heart| intestine| kidney| larynx| liver| lung| lymph| lymph node| mammary gland| mouth| muscle| nerve| ovary| pancreas| pharynx| pituitary gland| placenta| prostate| salivary gland| skin| spleen| stomach| testis| thymus| thyroid| tonsil| trachea| uterus|ad…	chr1	+	26900238	26946871	NM_006600	Q9Y266	GO:0000278 // GO:0007067 // GO:0007264 // GO:0007275 // GO:0008283 // GO:0051301 // GO:0007049	mitotic cell cycle // mitotic nuclear division // small GTPase mediated signal transduction // multicellular organismal development // cell proliferation // cell division // cell cycle	traceable author statement // inferred from electronic annotation // traceable author statement // traceable author statement // traceable author statement // inferred from electronic annotation // inferred from electronic annotation	GO:0005654 // GO:0005737 // GO:0005829 // GO:0005874 // GO:0005634 // GO:0005737 // GO:0005856	nucleoplasm // cytoplasm // cytosol // microtubule // nucleus // cytoplasm // cytoskeleton	traceable author statement // inferred from direct assay // traceable author statement // inferred from electronic annotation // inferred from electronic annotation // inferred from electronic annotation // inferred from electronic annotation	GO:0005515	protein binding	inferred from physical interaction	---	---	---	---	---	TC0100007489.hg.1	10	main	Multiple_Complex	---
TC0100007493.hg.1	5.476915	5.973292	8.868772	9.178334	5.735356	5.474105	7.856104	8.112225	NM_001013642	TRNP1	TMF1-regulated nuclear protein 1	1p36.11	NM_001013642	RefSeq	Homo sapiens TMF1-regulated nuclear protein 1 (TRNP1), mRNA.	100	100	0	---	FALSE	Hs.355747	brain| connective tissue| embryonic tissue| eye| intestine| kidney| liver| lung| ovary| pancreas| placenta| prostate| skin| stomach| uterus| vascular| bladder carcinoma| chondrosarcoma| colorectal tumor| gastrointestinal tumor| germ cell tumor| glioma| kidney tumor| liver tumor| normal| ovarian tumor| pancreatic tumor| prostate cancer| skin tumor| soft tissue/muscle tissue tumor| uterine tumor| f…	chr1	+	26993704	27000898	NM_001013642	Q6NT89	GO:0006351 // GO:0006355 // GO:0007049 // GO:0021696 // GO:0042127 // GO:0051726 // GO:0061351 // GO:0007275 // GO:0007399 // GO:0021696 // GO:0042127 // GO:0051726 // GO:0061351	transcription, DNA-templated // regulation of transcription, DNA-templated // cell cycle // cerebellar cortex morphogenesis // regulation of cell proliferation // regulation of cell cycle // neural precursor cell proliferation // multicellular organismal development // nervous system development // cerebellar cortex morphogenesis // regulation of cell proliferation // regulation of cell cycle // …	inferred from electronic annotation // inferred from electronic annotation // inferred from electronic annotation // inferred from sequence or structural similarity // inferred from sequence or structural similarity // inferred from sequence or structural similarity // inferred from sequence or structural similarity // inferred from electronic annotation // inferred from electronic annotation // …	GO:0005634 // GO:0005634 // GO:0005719 // GO:0005634 // GO:0005634 // GO:0005719	nucleus // nucleus // nuclear euchromatin // nucleus // nucleus // nuclear euchromatin	not recorded // inferred from sequence or structural similarity // inferred from sequence or structural similarity // --- // inferred from electronic annotation // inferred from electronic annotation	GO:0003677 // GO:0003677	DNA binding // DNA binding	inferred from sequence or structural similarity // inferred from electronic annotation	---	---	---	---	---	TC0100007493.hg.1	10	main	Multiple_Complex	---
TC0100007505.hg.1	10.71394	10.74204	10.82714	11.00643	10.98802	10.64109	11.13701	11.05207	NM_001276252	WDTC1	WD and tetratricopeptide repeats 1	1p36.11	NM_001276252	RefSeq	Homo sapiens WD and tetratricopeptide repeats 1 (WDTC1), transcript variant 1, mRNA.	100	100	0	---	FALSE	Hs.469154	adipose tissue| ascites| blood| bone| brain| cervix| connective tissue| embryonic tissue| eye| heart| intestine| kidney| larynx| liver| lung| lymph| lymph node| mammary gland| mouth| muscle| nerve| ovary| pancreas| pituitary gland| placenta| prostate| salivary gland| skin| spleen| stomach| testis| thymus| thyroid| trachea| umbilical cord| uterus| vascular| breast (mammary gland) tumor| cervical t…	chr1	+	27234516	27308633	NM_001276252	Q8N5D0	GO:0000122 // GO:0001701 // GO:0006006 // GO:0008361 // GO:0016567 // GO:0032869 // GO:0035264 // GO:0043086 // GO:0045717 // GO:0055082	negative regulation of transcription from RNA polymerase II promoter // in utero embryonic development // glucose metabolic process // regulation of cell size // protein ubiquitination // cellular response to insulin stimulus // multicellular organism growth // negative regulation of catalytic activity // negative regulation of fatty acid biosynthetic process // cellular chemical homeostasis	inferred from electronic annotation // inferred from electronic annotation // inferred from electronic annotation // inferred from electronic annotation // inferred from electronic annotation // inferred from electronic annotation // inferred from electronic annotation // inferred from electronic annotation // inferred from electronic annotation // inferred from electronic annotation	GO:0005634 // GO:0005829	nucleus // cytosol	inferred from electronic annotation // inferred from electronic annotation	GO:0004857 // GO:0005515 // GO:0042393 // GO:0042826	enzyme inhibitor activity // protein binding // histone binding // histone deacetylase binding	inferred from electronic annotation // inferred from physical interaction // inferred from electronic annotation // inferred from electronic annotation	---	---	---	---	---	TC0100007505.hg.1	10	main	Multiple_Complex	---
TC0100007507.hg.1	10.46101	10.76419	10.46576	10.59862	10.29989	10.52687	10.0183	10.49959	NM_032125	TMEM222	transmembrane protein 222	1p36.11	NM_032125	RefSeq	Homo sapiens transmembrane protein 222 (TMEM222), transcript variant 1, mRNA.	100	100	0	---	FALSE	Hs.469171	adipose tissue| adrenal gland| ascites| blood| bone| brain| cervix| connective tissue| ear| embryonic tissue| eye| heart| intestine| kidney| liver| lung| lymph node| mammary gland| mouth| muscle| nerve| ovary| pancreas| pharynx| pituitary gland| placenta| prostate| salivary gland| skin| spleen| stomach| testis| thymus| thyroid| tonsil| uterus| breast (mammary gland) tumor| chondrosarcoma| colorec…	chr1	+	27322145	27336400	NM_032125	Q9H0R3	---	---	---	GO:0016021 // GO:0016020	integral component of membrane // membrane	inferred from electronic annotation // inferred from electronic annotation	---	---	---	---	---	---	---	---	TC0100007507.hg.1	10	main	Multiple_Complex	---
TC0100007510.hg.1	5.011512	5.334753	5.188647	5.071128	4.825262	5.201651	5.134793	5.273777	NM_001193308	SYTL1	synaptotagmin like 1	1p36.11	NM_001193308	RefSeq	Homo sapiens synaptotagmin-like 1 (SYTL1), transcript variant 1, mRNA.	100	100	0	---	FALSE	Hs.469175	ascites| bladder| blood| bone| bone marrow| brain| cervix| connective tissue| embryonic tissue| esophagus| eye| heart| intestine| kidney| liver| lung| lymph node| mammary gland| mouth| muscle| ovary| pancreas| placenta| prostate| salivary gland| skin| spleen| stomach| testis| thymus| thyroid| tonsil| trachea| uterus| bladder carcinoma| breast (mammary gland) tumor| chondrosarcoma| colorectal tumo…	chr1	+	27341992	27353937	NM_001193308	Q8IYJ3	GO:0006886 // GO:0006887 // GO:0006906 // GO:0016079 // GO:0017158 // GO:0048791 // GO:0006887 // GO:0006906 // GO:0016079 // GO:0017158 // GO:0048791	intracellular protein transport // exocytosis // vesicle fusion // synaptic vesicle exocytosis // regulation of calcium ion-dependent exocytosis // calcium ion-dependent exocytosis of neurotransmitter // exocytosis // vesicle fusion // synaptic vesicle exocytosis // regulation of calcium ion-dependent exocytosis // calcium ion-dependent exocytosis of neurotransmitter	inferred from electronic annotation // inferred from direct assay // not recorded // not recorded // not recorded // not recorded // inferred from electronic annotation // --- // --- // --- // ---	GO:0005886 // GO:0019897 // GO:0042470 // GO:0070062 // GO:0070382 // GO:0005886 // GO:0016020 // GO:0070382 // GO:0005622 // GO:0005623	plasma membrane // extrinsic component of plasma membrane // melanosome // extracellular exosome // exocytic vesicle // plasma membrane // membrane // exocytic vesicle // intracellular // cell	inferred from direct assay // inferred from sequence or structural similarity // inferred from sequence or structural similarity // inferred from direct assay // not recorded // inferred from electronic annotation // inferred from electronic annotation // --- // inferred from electronic annotation // inferred from electronic annotation	GO:0005509 // GO:0005515 // GO:0005544 // GO:0017137 // GO:0019905 // GO:0030276 // GO:0042043 // GO:0005509 // GO:0005544 // GO:0019905 // GO:0030276	calcium ion binding // protein binding // calcium-dependent phospholipid binding // Rab GTPase binding // syntaxin binding // clathrin binding // neurexin family protein binding // calcium ion binding // calcium-dependent phospholipid binding // syntaxin binding // clathrin binding	not recorded // inferred from physical interaction // not recorded // inferred from electronic annotation // not recorded // not recorded // inferred from sequence or structural similarity // --- // --- // --- // ---	---	---	---	---	---	TC0100007510.hg.1	10	main	Multiple_Complex	---
TC0100007512.hg.1	7.65382	5.877264	7.686583	5.892982	6.758436	5.285645	6.16015	5.581764	NM_005281	GPR3	G protein-coupled receptor 3	1p36.1-p35	NM_005281	RefSeq	Homo sapiens G protein-coupled receptor 3 (GPR3), mRNA.	100	100	0	---	FALSE	Hs.66542	bone| brain| eye| intestine| muscle| stomach| testis| uterus| chondrosarcoma| gastrointestinal tumor| germ cell tumor| glioma| normal| primitive neuroectodermal tumor of the CNS| soft tissue/muscle tissue tumor| fetus| adult	chr1	+	27392644	27395814	NM_005281	P46089	GO:0007189 // GO:0040020 // GO:0007165 // GO:0007186	adenylate cyclase-activating G-protein coupled receptor signaling pathway // regulation of meiotic nuclear division // signal transduction // G-protein coupled receptor signaling pathway	traceable author statement // inferred from electronic annotation // inferred from electronic annotation // inferred from electronic annotation	GO:0005887 // GO:0005886 // GO:0016020 // GO:0016021	integral component of plasma membrane // plasma membrane // membrane // integral component of membrane	traceable author statement // inferred from electronic annotation // inferred from electronic annotation // inferred from electronic annotation	GO:0004930 // GO:0005515 // GO:0004871 // GO:0004930	G-protein coupled receptor activity // protein binding // signal transducer activity // G-protein coupled receptor activity	inferred from electronic annotation // inferred from physical interaction // inferred from electronic annotation // traceable author statement	GenMAPP	GPCRDB_Class_A_Rhodopsin-like	---	---	---	TC0100007512.hg.1	10	main	Coding	---
TC0100007514.hg.1	4.389066	2.85451	3.593029	4.409372	4.001413	3.303444	3.467961	3.680275	hsa_circ_0000035	WASF2	Memczak2013 ANTISENSE, coding, INTERNAL, intronic best transcript NM_006990	---	hsa_circ_0000035	circbase	Memczak2013 ANTISENSE, coding, INTERNAL, intronic best transcript NM_006990	100	100	0	---	FALSE	---	---	chr1	+	27420914	27421242	---	---	---	---	---	---	---	---	---	---	---	---	---	---	---	---	TC0100007514.hg.1	6	main	NonCoding	---
TC0100007529.hg.1	7.778453	7.818155	7.60074	7.655464	7.94089	7.902819	7.427709	7.753131	NM_001143912	FAM76A	family with sequence similarity 76, member A	1p35.3	NM_001143912	RefSeq	Homo sapiens family with sequence similarity 76, member A (FAM76A), transcript variant 1, mRNA.	100	100	0	---	FALSE	Hs.469359	adrenal gland| bladder| blood| bone| bone marrow| brain| connective tissue| embryonic tissue| esophagus| eye| heart| intestine| kidney| liver| lung| lymph node| mammary gland| muscle| parathyroid| placenta| prostate| skin| stomach| testis| uterus| vascular|adrenal tumor| breast (mammary gland) tumor| chondrosarcoma| colorectal tumor| esophageal tumor| germ cell tumor| glioma| kidney tumor| leukem…	chr1	+	27725979	27763122	NM_001143912	Q8TAV0	---	---	---	---	---	---	---	---	---	---	---	---	---	---	TC0100007529.hg.1	10	main	Multiple_Complex	---
TC0100007532.hg.1	11.92957	11.94281	11.61682	11.84352	11.97428	11.81912	12.20634	12.16851	NM_177424	STX12	syntaxin 12	1p35.3	NM_177424	RefSeq	Homo sapiens syntaxin 12 (STX12), mRNA.	100	100	0	---	FALSE	Hs.523855	adipose tissue| adrenal gland| bladder| blood| bone| bone marrow| brain| connective tissue| embryonic tissue| eye| heart| intestine| kidney| larynx| liver| lung| lymph| lymph node| mammary gland| mouth| muscle| ovary| pancreas| parathyroid| pituitary gland| placenta| prostate| skin| spleen| stomach| testis| thymus| thyroid| trachea| uterus| vascular|adrenal tumor| bladder carcinoma| breast (mamma…	chr1	+	27773183	27824452	NM_177424	Q86Y82	GO:0006886 // GO:0016192 // GO:0033344 // GO:0050821 // GO:0006810 // GO:0015031 // GO:0061025	intracellular protein transport // vesicle-mediated transport // cholesterol efflux // protein stabilization // transport // protein transport // membrane fusion	inferred from electronic annotation // inferred from electronic annotation // inferred from direct assay // inferred from direct assay // inferred from electronic annotation // inferred from electronic annotation // inferred from electronic annotation	GO:0000139 // GO:0010008 // GO:0016021 // GO:0031083 // GO:0031201 // GO:0045121 // GO:0045335 // GO:0070062 // GO:0005768 // GO:0005794 // GO:0012505 // GO:0016020 // GO:0005622	Golgi membrane // endosome membrane // integral component of membrane // BLOC-1 complex // SNARE complex // membrane raft // phagocytic vesicle // extracellular exosome // endosome // Golgi apparatus // endomembrane system // membrane // intracellular	inferred from electronic annotation // inferred from electronic annotation // inferred from electronic annotation // inferred from direct assay // inferred from direct assay // inferred from direct assay // inferred from direct assay // inferred from direct assay // inferred from electronic annotation // inferred from electronic annotation // inferred from electronic annotation // inferred from e…	GO:0005484 // GO:0005515	SNAP receptor activity // protein binding	inferred from electronic annotation // inferred from physical interaction	---	---	---	---	---	TC0100007532.hg.1	10	main	Multiple_Complex	---
TC0100007538.hg.1	9.791548	9.273984	9.428731	9.050045	9.456797	9.44321	9.352425	9.31415	NM_002713	PPP1R8	protein phosphatase 1, regulatory subunit 8	1p35.3	NM_002713	RefSeq	Homo sapiens protein phosphatase 1, regulatory subunit 8 (PPP1R8), transcript variant 3, mRNA.	100	100	0	---	FALSE	Hs.533474	adipose tissue| adrenal gland| ascites| bladder| blood| bone| bone marrow| brain| cervix| connective tissue| embryonic tissue| eye| heart| intestine| kidney| liver| lung| lymph| lymph node| mammary gland| mouth| muscle| ovary| pancreas| parathyroid| pharynx| pituitary gland| placenta| prostate| skin| spleen| stomach| testis| thymus| trachea| uterus| vascular|adrenal tumor| breast (mammary gland) …	chr1	+	27830741	27851676	NM_002713	Q12972	GO:0006351 // GO:0006355 // GO:0006397 // GO:0006401 // GO:0008283 // GO:0008380 // GO:0043086 // GO:0043086 // GO:0090501 // GO:0050790 // GO:0090305	transcription, DNA-templated // regulation of transcription, DNA-templated // mRNA processing // RNA catabolic process // cell proliferation // RNA splicing // negative regulation of catalytic activity // negative regulation of catalytic activity // RNA phosphodiester bond hydrolysis // regulation of catalytic activity // nucleic acid phosphodiester bond hydrolysis	inferred from electronic annotation // inferred from electronic annotation // inferred from electronic annotation // traceable author statement // inferred from electronic annotation // inferred from electronic annotation // inferred from electronic annotation // traceable author statement // traceable author statement // inferred from electronic annotation // inferred from electronic annotation	GO:0005634 // GO:0005654 // GO:0005681 // GO:0005737 // GO:0016607 // GO:0005634 // GO:0016607	nucleus // nucleoplasm // spliceosomal complex // cytoplasm // nuclear speck // nucleus // nuclear speck	traceable author statement // inferred from direct assay // inferred from electronic annotation // inferred from electronic annotation // inferred from direct assay // inferred from electronic annotation // inferred from electronic annotation	GO:0003677 // GO:0003723 // GO:0004519 // GO:0004865 // GO:0005515 // GO:0008599 // GO:0008995 // GO:0003723 // GO:0004518 // GO:0004864 // GO:0016787	DNA binding // RNA binding // endonuclease activity // protein serine/threonine phosphatase inhibitor activity // protein binding // protein phosphatase type 1 regulator activity // ribonuclease E activity // RNA binding // nuclease activity // protein phosphatase inhibitor activity // hydrolase activity	inferred from electronic annotation // inferred from electronic annotation // inferred from electronic annotation // traceable author statement // inferred from physical interaction // inferred from electronic annotation // traceable author statement // traceable author statement // inferred from electronic annotation // inferred from electronic annotation // inferred from electronic annotation	---	---	---	---	---	TC0100007538.hg.1	10	main	Multiple_Complex	---
TC0100007540.hg.1	5.012314	4.44618	5.151786	5.093185	4.748996	4.392287	4.535421	4.353343	NM_001039477	THEMIS2	thymocyte selection associated family member 2	1p35.3	NM_001039477	RefSeq	Homo sapiens thymocyte selection associated family member 2 (THEMIS2), transcript variant 2, mRNA.	100	100	0	---	FALSE	Hs.10649	blood| bone| bone marrow| brain| connective tissue| embryonic tissue| eye| heart| intestine| kidney| lung| lymph node| mammary gland| muscle| ovary| pancreas| pharynx| placenta| prostate| skin| spleen| stomach| testis| thymus| uterus| breast (mammary gland) tumor| chondrosarcoma| colorectal tumor| gastrointestinal tumor| germ cell tumor| glioma| kidney tumor| leukemia| lung tumor| lymphoma| non-n…	chr1	+	27872543	27886685	NM_001039477	Q5TEJ8	GO:0006954 // GO:0007155 // GO:0050852 // GO:0002376	inflammatory response // cell adhesion // T cell receptor signaling pathway // immune system process	inferred from electronic annotation // traceable author statement // inferred from electronic annotation // inferred from electronic annotation	GO:0005634 // GO:0005737	nucleus // cytoplasm	inferred from electronic annotation // inferred from electronic annotation	GO:0005515	protein binding	inferred from physical interaction	---	---	---	---	---	TC0100007540.hg.1	10	main	Multiple_Complex	---
TC0100007542.hg.1	5.161588	5.121853	5.117723	5.555748	5.257974	5.612998	5.117632	5.363396	NM_001009568	SMPDL3B	sphingomyelin phosphodiesterase, acid-like 3B	1p35.3	NM_001009568	RefSeq	Homo sapiens sphingomyelin phosphodiesterase, acid-like 3B (SMPDL3B), transcript variant 2, mRNA.	100	100	0	---	FALSE	Hs.123659	ascites| bladder| bone| bone marrow| brain| cervix| connective tissue| embryonic tissue| esophagus| intestine| kidney| liver| lung| mammary gland| ovary| pancreas| parathyroid| placenta| prostate| spleen| stomach| testis| trachea| uterus| breast (mammary gland) tumor| cervical tumor| chondrosarcoma| colorectal tumor| esophageal tumor| gastrointestinal tumor| germ cell tumor| leukemia| lung tumor|…	chr1	+	27934955	27959157	NM_001009568	Q92485	GO:0006685 // GO:0008150 // GO:0008152	sphingomyelin catabolic process // biological_process // metabolic process	inferred from electronic annotation // no biological data available // inferred from electronic annotation	GO:0005615 // GO:0070062 // GO:0005576 // GO:0005615	extracellular space // extracellular exosome // extracellular region // extracellular space	inferred from direct assay // inferred from direct assay // inferred from electronic annotation // inferred from electronic annotation	GO:0004767 // GO:0016798 // GO:0003674 // GO:0016787	sphingomyelin phosphodiesterase activity // hydrolase activity, acting on glycosyl bonds // molecular_function // hydrolase activity	inferred from electronic annotation // inferred from electronic annotation // no biological data available // inferred from electronic annotation	---	---	---	---	---	TC0100007542.hg.1	10	main	Multiple_Complex	---
TC0100007543.hg.1	9.73659	9.400398	9.83975	9.441679	9.872597	8.617432	9.378497	9.276329	NM_018053	XKR8	X-linked Kx blood group related 8	1p35.3	NM_018053	RefSeq	Homo sapiens XK, Kell blood group complex subunit-related family, member 8 (XKR8), mRNA.	100	100	0	---	FALSE	Hs.55024	blood| bone marrow| brain| connective tissue| embryonic tissue| eye| heart| intestine| kidney| liver| lung| lymph node| mammary gland| ovary| pancreas| placenta| prostate| salivary gland| skin| spleen| testis| thymus| thyroid| uterus| breast (mammary gland) tumor| chondrosarcoma| germ cell tumor| glioma| head and neck tumor| kidney tumor| leukemia| non-neoplasia| normal| ovarian tumor| skin tumor…	chr1	+	27959462	27968096	NM_018053	Q9H6D3	GO:0043652 // GO:0070782 // GO:0006915	engulfment of apoptotic cell // phosphatidylserine exposure on apoptotic cell surface // apoptotic process	inferred from direct assay // inferred from direct assay // inferred from electronic annotation	GO:0005886 // GO:0016021 // GO:0005886 // GO:0016020	plasma membrane // integral component of membrane // plasma membrane // membrane	inferred from direct assay // inferred from electronic annotation // inferred from electronic annotation // inferred from electronic annotation	---	---	---	---	---	---	---	---	TC0100007543.hg.1	10	main	Multiple_Complex	---
TC0100007550.hg.1	11.4272	10.74144	11.09277	11.02298	11.12375	10.56539	11.03539	11.0791	NM_016311	ATPIF1	ATPase inhibitory factor 1	1p35.3	NM_016311	RefSeq	Homo sapiens ATPase inhibitory factor 1 (ATPIF1), transcript variant 1, mRNA.	100	100	0	---	FALSE	Hs.744914	adrenal gland| ascites| bladder| blood| bone| bone marrow| brain| cervix| connective tissue| ear| embryonic tissue| esophagus| eye| heart| intestine| kidney| liver| lung| lymph| lymph node| mammary gland| muscle| ovary| pancreas| parathyroid| pituitary gland| placenta| prostate| salivary gland| skin| spleen| stomach| testis| thymus| thyroid| tonsil| umbilical cord| uterus| vascular|adrenal tumor|…	chr1	+	28236091	28246906	NM_016311	Q9UII2	GO:0001525 // GO:0001937 // GO:0006091 // GO:0006783 // GO:0009396 // GO:0030218 // GO:0032780 // GO:0035999 // GO:0051260 // GO:0051289 // GO:0051346 // GO:0051346 // GO:0051882 // GO:0072593 // GO:0098779 // GO:1901030 // GO:1903052 // GO:1903214 // GO:1903578 // GO:0009396 // GO:0032780 // GO:0035999	angiogenesis // negative regulation of endothelial cell proliferation // generation of precursor metabolites and energy // heme biosynthetic process // folic acid-containing compound biosynthetic process // erythrocyte differentiation // negative regulation of ATPase activity // tetrahydrofolate interconversion // protein homooligomerization // protein homotetramerization // negative regulation o…	traceable author statement // inferred from direct assay // traceable author statement // inferred from mutant phenotype // not recorded // inferred from mutant phenotype // inferred from mutant phenotype // not recorded // inferred from sequence or structural similarity // inferred from sequence or structural similarity // inferred from direct assay // inferred from sequence or structural simila…	GO:0005739 // GO:0005739 // GO:0005753 // GO:0009986 // GO:0005739 // GO:0005739	mitochondrion // mitochondrion // mitochondrial proton-transporting ATP synthase complex // cell surface // mitochondrion // mitochondrion	inferred from direct assay // inferred from sequence or structural similarity // inferred from direct assay // inferred from direct assay // inferred from electronic annotation // traceable author statement	GO:0004857 // GO:0005516 // GO:0030272 // GO:0042030 // GO:0042030 // GO:0042030 // GO:0042803 // GO:0042803 // GO:0043532 // GO:0051117 // GO:0051117 // GO:0030272 // GO:0042030	enzyme inhibitor activity // calmodulin binding // 5-formyltetrahydrofolate cyclo-ligase activity // ATPase inhibitor activity // ATPase inhibitor activity // ATPase inhibitor activity // protein homodimerization activity // protein homodimerization activity // angiostatin binding // ATPase binding // ATPase binding // 5-formyltetrahydrofolate cyclo-ligase activity // ATPase inhibitor activity	traceable author statement // inferred from sequence or structural similarity // not recorded // inferred from direct assay // inferred from mutant phenotype // inferred from sequence or structural similarity // inferred from sequence or structural similarity // traceable author statement // inferred from direct assay // inferred from direct assay // inferred from sequence or structural similarit…	GenMAPP	Electron_Transport_Chain	---	---	---	TC0100007550.hg.1	10	main	Multiple_Complex	---
TC0100007552.hg.1	7.489887	10.20194	8.004295	8.059946	7.908813	11.08513	8.202237	8.055534	NM_031459	SESN2	sestrin 2	1p35.3	NM_031459	RefSeq	Homo sapiens sestrin 2 (SESN2), mRNA.	100	100	0	---	FALSE	Hs.469543	adrenal gland| ascites| blood| bone| brain| cervix| connective tissue| embryonic tissue| eye| heart| intestine| kidney| liver| lung| lymph| mammary gland| muscle| ovary| pancreas| pituitary gland| placenta| prostate| salivary gland| skin| stomach| testis| thymus| uterus|adrenal tumor| breast (mammary gland) tumor| cervical tumor| chondrosarcoma| colorectal tumor| gastrointestinal tumor| germ cell…	chr1	+	28259452	28282491	NM_031459	P58004	GO:0006367 // GO:0006635 // GO:0006914 // GO:0009749 // GO:0010467 // GO:0032042 // GO:0032868 // GO:0043491 // GO:0046323 // GO:0070328 // GO:0090526 // GO:1901031 // GO:2000479 // GO:0001932 // GO:0007005 // GO:0042593	transcription initiation from RNA polymerase II promoter // fatty acid beta-oxidation // autophagy // response to glucose // gene expression // mitochondrial DNA metabolic process // response to insulin // protein kinase B signaling // glucose import // triglyceride homeostasis // regulation of gluconeogenesis involved in cellular glucose homeostasis // regulation of response to reactive oxygen s…	traceable author statement // inferred from electronic annotation // inferred from electronic annotation // inferred from electronic annotation // traceable author statement // inferred from electronic annotation // inferred from electronic annotation // inferred from electronic annotation // inferred from electronic annotation // inferred from electronic annotation // inferred from electronic an…	GO:0005634 // GO:0005737 // GO:0005739 // GO:0005829	nucleus // cytoplasm // mitochondrion // cytosol	inferred from electronic annotation // inferred from direct assay // inferred from electronic annotation // traceable author statement	GO:0005515	protein binding	inferred from physical interaction	---	---	---	---	---	TC0100007552.hg.1	10	main	Multiple_Complex	---
TC0100007555.hg.1	7.645119	7.428517	7.749973	7.443202	7.419741	7.342197	7.478274	7.493779	NM_001127350	MED18	mediator complex subunit 18	1p35.3	NM_001127350	RefSeq	Homo sapiens mediator complex subunit 18 (MED18), transcript variant 2, mRNA.	100	100	0	---	FALSE	Hs.479911	blood| bone marrow| brain| connective tissue| eye| intestine| kidney| lung| lymph| mammary gland| pancreas| pharynx| placenta| prostate| salivary gland| skin| testis| tonsil| uterus| breast (mammary gland) tumor| chondrosarcoma| germ cell tumor| glioma| head and neck tumor| kidney tumor| lymphoma| non-neoplasia| normal| pancreatic tumor| primitive neuroectodermal tumor of the CNS| prostate cancer…	chr1	+	28329002	28335967	NM_001127350	Q9BUE0	GO:0006357 // GO:0006369 // GO:0006351 // GO:0006355 // GO:0006357 // GO:0006357 // GO:0006369	regulation of transcription from RNA polymerase II promoter // termination of RNA polymerase II transcription // transcription, DNA-templated // regulation of transcription, DNA-templated // regulation of transcription from RNA polymerase II promoter // regulation of transcription from RNA polymerase II promoter // termination of RNA polymerase II transcription	not recorded // not recorded // inferred from electronic annotation // inferred from electronic annotation // --- // inferred from electronic annotation // ---	GO:0016592 // GO:0070847 // GO:0005634 // GO:0016592 // GO:0070847	mediator complex // core mediator complex // nucleus // mediator complex // core mediator complex	inferred from direct assay // not recorded // inferred from electronic annotation // inferred from electronic annotation // ---	GO:0001104 // GO:0005515 // GO:0001104 // GO:0001104	RNA polymerase II transcription cofactor activity // protein binding // RNA polymerase II transcription cofactor activity // RNA polymerase II transcription cofactor activity	not recorded // inferred from physical interaction // --- // inferred from electronic annotation	---	---	---	---	---	TC0100007555.hg.1	10	main	Multiple_Complex	---
TC0100007556.hg.1	9.985181	9.216574	10.13495	9.870292	9.646664	9.334533	10.26941	9.450774	NM_001048183	PHACTR4	phosphatase and actin regulator 4	1p35.3	NM_001048183	RefSeq	Homo sapiens phosphatase and actin regulator 4 (PHACTR4), transcript variant 1, mRNA.	100	100	0	---	FALSE	Hs.225641	adrenal gland| ascites| bladder| blood| bone| brain| cervix| connective tissue| embryonic tissue| esophagus| eye| heart| intestine| kidney| liver| lung| lymph| lymph node| mammary gland| mouth| muscle| ovary| pancreas| parathyroid| placenta| prostate| skin| spleen| stomach| testis| thymus| thyroid| trachea| umbilical cord| uterus| vascular|adrenal tumor| bladder carcinoma| breast (mammary gland) …	chr1	+	28369582	28502771	NM_001048183	Q8IZ21	GO:0001755 // GO:0001843 // GO:0007266 // GO:0030036 // GO:0043085 // GO:0048484 // GO:0051726 // GO:0061386 // GO:2001045 // GO:0001755 // GO:0001843 // GO:0007266 // GO:0007275 // GO:0007399 // GO:0030036 // GO:0043085 // GO:0048484 // GO:0051726 // GO:0061386 // GO:2001045	neural crest cell migration // neural tube closure // Rho protein signal transduction // actin cytoskeleton organization // positive regulation of catalytic activity // enteric nervous system development // regulation of cell cycle // closure of optic fissure // negative regulation of integrin-mediated signaling pathway // neural crest cell migration // neural tube closure // Rho protein signal t…	inferred from sequence or structural similarity // inferred from sequence or structural similarity // inferred from sequence or structural similarity // inferred from sequence or structural similarity // inferred from sequence or structural similarity // inferred from sequence or structural similarity // inferred from sequence or structural similarity // inferred from sequence or structural simil…	GO:0005737 // GO:0030027 // GO:0005622 // GO:0030027 // GO:0042995	cytoplasm // lamellipodium // intracellular // lamellipodium // cell projection	inferred from electronic annotation // inferred from sequence or structural similarity // inferred from electronic annotation // inferred from electronic annotation // inferred from electronic annotation	GO:0003779 // GO:0008157 // GO:0071862 // GO:0003779 // GO:0008157 // GO:0008599 // GO:0071862	actin binding // protein phosphatase 1 binding // protein phosphatase type 1 activator activity // actin binding // protein phosphatase 1 binding // protein phosphatase type 1 regulator activity // protein phosphatase type 1 activator activity	inferred from sequence or structural similarity // inferred from sequence or structural similarity // inferred from sequence or structural similarity // inferred from electronic annotation // inferred from electronic annotation // inferred from electronic annotation // inferred from electronic annotation	---	---	---	---	---	TC0100007556.hg.1	10	main	Multiple_Complex	---
TC0100007559.hg.1	9.123361	7.722591	8.436213	7.684201	8.383641	7.152244	7.930193	7.414271	NM_001048194	RCC1	regulator of chromosome condensation 1	1p36.1	NM_001048194	RefSeq	Homo sapiens regulator of chromosome condensation 1 (RCC1), transcript variant 1, mRNA.	100	100	0	---	FALSE	Hs.469723	ascites| bladder| blood| bone| bone marrow| brain| cervix| connective tissue| embryonic tissue| eye| heart| intestine| kidney| larynx| liver| lung| lymph| lymph node| mammary gland| muscle| nerve| ovary| pancreas| pharynx| placenta| prostate| skin| spleen| stomach| testis| thymus| thyroid| tonsil| uterus| vascular| bladder carcinoma| breast (mammary gland) tumor| cervical tumor| chondrosarcoma| c…	chr1	+	28505942	28539300	NM_001048194	P18754	GO:0000082 // GO:0007052 // GO:0007059 // GO:0007067 // GO:0007088 // GO:0016032 // GO:0043547 // GO:0043547 // GO:0051225 // GO:0051301 // GO:0007049	G1/S transition of mitotic cell cycle // mitotic spindle organization // chromosome segregation // mitotic nuclear division // regulation of mitotic nuclear division // viral process // positive regulation of GTPase activity // positive regulation of GTPase activity // spindle assembly // cell division // cell cycle	inferred from mutant phenotype // inferred from direct assay // inferred from mutant phenotype // inferred from electronic annotation // inferred from direct assay // traceable author statement // inferred from direct assay // inferred from electronic annotation // inferred from mutant phenotype // inferred from electronic annotation // inferred from electronic annotation	GO:0000790 // GO:0000794 // GO:0005634 // GO:0005654 // GO:0005654 // GO:0005737 // GO:0031965 // GO:0005634 // GO:0005737	nuclear chromatin // condensed nuclear chromosome // nucleus // nucleoplasm // nucleoplasm // cytoplasm // nuclear membrane // nucleus // cytoplasm	inferred from direct assay // inferred from direct assay // inferred from direct assay // inferred from direct assay // traceable author statement // inferred from direct assay // inferred from direct assay // inferred from electronic annotation // inferred from electronic annotation	GO:0003682 // GO:0005087 // GO:0005515 // GO:0031492 // GO:0042393 // GO:0003677 // GO:0005085	chromatin binding // Ran guanyl-nucleotide exchange factor activity // protein binding // nucleosomal DNA binding // histone binding // DNA binding // guanyl-nucleotide exchange factor activity	inferred from direct assay // inferred from direct assay // inferred from physical interaction // inferred from direct assay // inferred from direct assay // inferred from electronic annotation // inferred from electronic annotation	---	---	---	---	---	TC0100007559.hg.1	10	main	Multiple_Complex	---
TC0100007562.hg.1	8.380439	7.638316	8.506238	7.635272	8.232662	7.29722	8.21496	7.2152	NM_017846	TRNAU1AP	tRNA selenocysteine 1 associated protein 1	1p35.3	NM_017846	RefSeq	Homo sapiens tRNA selenocysteine 1 associated protein 1 (TRNAU1AP), transcript variant 1, mRNA.	100	100	0	---	FALSE	Hs.533626	ascites| bladder| blood| bone marrow| brain| cervix| connective tissue| ear| embryonic tissue| esophagus| eye| heart| intestine| kidney| larynx| liver| lung| lymph| lymph node| mammary gland| mouth| muscle| ovary| pancreas| pharynx| placenta| prostate| skin| spleen| stomach| testis| thymus| thyroid| uterus| bladder carcinoma| chondrosarcoma| colorectal tumor| esophageal tumor| gastrointestinal tu…	chr1	+	28553017	28578545	NM_017846	Q9NX07	GO:0001514 // GO:0001514 // GO:0006412	selenocysteine incorporation // selenocysteine incorporation // translation	inferred from sequence or structural similarity // inferred from electronic annotation // inferred from electronic annotation	GO:0005634 // GO:0005737 // GO:0005634	nucleus // cytoplasm // nucleus	inferred from sequence or structural similarity // inferred from electronic annotation // inferred from electronic annotation	GO:0000166 // GO:0044822 // GO:0003676 // GO:0003723	nucleotide binding // poly(A) RNA binding // nucleic acid binding // RNA binding	inferred from electronic annotation // inferred from direct assay // inferred from electronic annotation // inferred from electronic annotation	---	---	---	---	---	TC0100007562.hg.1	10	main	Multiple_Complex	---
TC0100007564.hg.1	6.409185	7.077541	6.497414	7.083316	7.218593	7.618851	7.080964	6.750821	NM_001193532	RAB42	RAB42, member RAS oncogene family	1p35.3	NM_001193532	RefSeq	Homo sapiens RAB42, member RAS oncogene family (RAB42), transcript variant 1, mRNA.	100	100	0	---	FALSE	Hs.652321	brain| embryonic tissue| kidney| salivary gland| skin| head and neck tumor| kidney tumor| normal| skin tumor| fetus| adult	chr1	+	28592200	28595443	NM_001193532	Q8N4Z0	GO:0006886 // GO:0032482 // GO:0006886 // GO:0007264 // GO:0032482	intracellular protein transport // Rab protein signal transduction // intracellular protein transport // small GTPase mediated signal transduction // Rab protein signal transduction	not recorded // not recorded // --- // inferred from electronic annotation // ---	GO:0005794 // GO:0016020 // GO:0005794	Golgi apparatus // membrane // Golgi apparatus	not recorded // inferred from electronic annotation // ---	GO:0003924 // GO:0005525 // GO:0000166 // GO:0003924	GTPase activity // GTP binding // nucleotide binding // GTPase activity	not recorded // inferred from electronic annotation // inferred from electronic annotation // ---	---	---	---	---	---	TC0100007564.hg.1	10	main	Multiple_Complex	---
TC0100007569.hg.1	9.643201	8.993445	9.391205	9.089713	9.190616	9.170227	8.568718	8.939109	NM_006582	GMEB1	glucocorticoid modulatory element binding protein 1	1p35.3	NM_006582	RefSeq	Homo sapiens glucocorticoid modulatory element binding protein 1 (GMEB1), transcript variant 1, mRNA.	100	100	0	---	FALSE	Hs.632373	blood| bone marrow| brain| connective tissue| embryonic tissue| eye| heart| intestine| kidney| liver| lung| lymph node| mammary gland| mouth| muscle| ovary| pancreas| pharynx| placenta| skin| spleen| stomach| testis| thymus| uterus| vascular| breast (mammary gland) tumor| chondrosarcoma| colorectal tumor| gastrointestinal tumor| germ cell tumor| glioma| head and neck tumor| leukemia| lung tumor| …	chr1	+	28668728	28719353	NM_006582	Q9Y692	GO:0006357 // GO:0006366 // GO:0045944 // GO:0006351 // GO:0006355 // GO:0006357 // GO:1903506	regulation of transcription from RNA polymerase II promoter // transcription from RNA polymerase II promoter // positive regulation of transcription from RNA polymerase II promoter // transcription, DNA-templated // regulation of transcription, DNA-templated // regulation of transcription from RNA polymerase II promoter // regulation of nucleic acid-templated transcription	not recorded // inferred from electronic annotation // inferred from electronic annotation // inferred from electronic annotation // inferred from electronic annotation // --- // inferred from electronic annotation	GO:0005634 // GO:0005654 // GO:0005737 // GO:0005634	nucleus // nucleoplasm // cytoplasm // nucleus	traceable author statement // inferred from direct assay // inferred from electronic annotation // inferred from electronic annotation	GO:0000978 // GO:0001077 // GO:0003713 // GO:0046872 // GO:0000978 // GO:0000978 // GO:0003677 // GO:0003700 // GO:0003713	RNA polymerase II core promoter proximal region sequence-specific DNA binding // transcriptional activator activity, RNA polymerase II core promoter proximal region sequence-specific binding // transcription coactivator activity // metal ion binding // RNA polymerase II core promoter proximal region sequence-specific DNA binding // RNA polymerase II core promoter proximal region sequence-specific…	not recorded // inferred from electronic annotation // inferred from electronic annotation // inferred from electronic annotation // --- // inferred from electronic annotation // inferred from electronic annotation // inferred from electronic annotation // traceable author statement	---	---	---	---	---	TC0100007569.hg.1	10	main	Multiple_Complex	---
TC0100007570.hg.1	12.19974	12.31241	12.15821	12.3329	12.31734	12.39772	12.22411	12.34077	NM_001172828	YTHDF2	YTH N(6)-methyladenosine RNA binding protein 2	1p35	NM_001172828	RefSeq	Homo sapiens YTH N(6)-methyladenosine RNA binding protein 2 (YTHDF2), transcript variant 3, mRNA.	100	100	0	---	FALSE	Hs.532286	adipose tissue| adrenal gland| ascites| bladder| blood| bone| bone marrow| brain| cervix| connective tissue| ear| embryonic tissue| esophagus| eye| heart| intestine| kidney| larynx| liver| lung| lymph| lymph node| mammary gland| mouth| muscle| nerve| ovary| pancreas| parathyroid| pharynx| pituitary gland| placenta| prostate| salivary gland| skin| spleen| stomach| testis| thymus| thyroid| trachea|…	chr1	+	28736621	28769775	NM_001172828	Q9Y5A9	GO:0006959 // GO:0043488	humoral immune response // regulation of mRNA stability	traceable author statement // inferred from mutant phenotype	GO:0000932 // GO:0005737 // GO:0000932 // GO:0005737	cytoplasmic mRNA processing body // cytoplasm // cytoplasmic mRNA processing body // cytoplasm	inferred from direct assay // inferred from direct assay // inferred from electronic annotation // inferred from electronic annotation	GO:0044822 // GO:1990247 // GO:0003723	poly(A) RNA binding // N6-methyladenosine-containing RNA binding // RNA binding	inferred from direct assay // inferred from direct assay // inferred from electronic annotation	---	---	---	---	---	TC0100007570.hg.1	10	main	Multiple_Complex	---
TC0100007573.hg.1	5.117687	4.839547	5.034715	5.421144	4.637734	5.159326	5.405854	5.62701	NM_000911	OPRD1	opioid receptor, delta 1	1p36.1-p34.3	NM_000911	RefSeq	Homo sapiens opioid receptor, delta 1 (OPRD1), mRNA.	100	100	0	---	FALSE	Hs.372	brain| ovary| normal| ovarian tumor	chr1	+	28812142	28871712	NM_000911	P41143	GO:0000060 // GO:0006955 // GO:0007186 // GO:0007187 // GO:0007193 // GO:0007200 // GO:0007218 // GO:0007268 // GO:0008344 // GO:0010629 // GO:0032460 // GO:0032793 // GO:0033138 // GO:0038003 // GO:0042755 // GO:0051881 // GO:0051924 // GO:0051930 // GO:0071363 // GO:0071456 // GO:0097237 // GO:0007165 // GO:0007186 // GO:0007200 // GO:0007218 // GO:0007218 // GO:0007268 // GO:0038003	protein import into nucleus, translocation // immune response // G-protein coupled receptor signaling pathway // G-protein coupled receptor signaling pathway, coupled to cyclic nucleotide second messenger // adenylate cyclase-inhibiting G-protein coupled receptor signaling pathway // phospholipase C-activating G-protein coupled receptor signaling pathway // neuropeptide signaling pathway // synap…	inferred from direct assay // traceable author statement // inferred from direct assay // traceable author statement // inferred from electronic annotation // inferred from sequence or structural similarity // not recorded // not recorded // inferred from electronic annotation // inferred from direct assay // inferred from direct assay // inferred by curator // inferred from direct assay // infer…	GO:0005737 // GO:0005886 // GO:0005887 // GO:0031226 // GO:0031982 // GO:0032590 // GO:0043005 // GO:0043679 // GO:0045121 // GO:0045211 // GO:0005886 // GO:0016020 // GO:0016021 // GO:0043005	cytoplasm // plasma membrane // integral component of plasma membrane // intrinsic component of plasma membrane // vesicle // dendrite membrane // neuron projection // axon terminus // membrane raft // postsynaptic membrane // plasma membrane // membrane // integral component of membrane // neuron projection	inferred from electronic annotation // traceable author statement // traceable author statement // inferred from direct assay // inferred from electronic annotation // inferred from electronic annotation // not recorded // inferred from electronic annotation // inferred from electronic annotation // inferred from electronic annotation // inferred from electronic annotation // inferred from electr…	GO:0004985 // GO:0005515 // GO:0038046 // GO:0042923 // GO:0004871 // GO:0004930 // GO:0004985 // GO:0038046 // GO:0042923	opioid receptor activity // protein binding // enkephalin receptor activity // neuropeptide binding // signal transducer activity // G-protein coupled receptor activity // opioid receptor activity // enkephalin receptor activity // neuropeptide binding	inferred from direct assay // inferred from physical interaction // inferred from mutant phenotype // not recorded // inferred from electronic annotation // inferred from electronic annotation // inferred from electronic annotation // inferred from electronic annotation // ---	GenMAPP // GenMAPP	GPCRDB_Class_A_Rhodopsin-like // Peptide_GPCRs	---	---	---	TC0100007573.hg.1	10	main	Multiple_Complex	---
TC0100007574.hg.1	9.436123	9.614078	9.318101	9.091604	9.148352	9.791981	8.938891	8.783191	NM_001166005	EPB41	erythrocyte membrane protein band 4.1	1p33-p32	NM_001166005	RefSeq	Homo sapiens erythrocyte membrane protein band 4.1 (EPB41), transcript variant 1, mRNA.	100	100	0	---	FALSE	Hs.175437	ascites| bladder| blood| bone| bone marrow| brain| cervix| connective tissue| embryonic tissue| esophagus| eye| heart| intestine| kidney| larynx| liver| lung| lymph| lymph node| mammary gland| mouth| muscle| ovary| pancreas| placenta| prostate| skin| spleen| stomach| testis| thymus| tonsil| trachea| uterus| vascular| bladder carcinoma| breast (mammary gland) tumor| cervical tumor| chondrosarcoma|…	chr1	+	28887091	29120446	NM_001166005	P11171	GO:0008015 // GO:0030036 // GO:0030866 // GO:0032092	blood circulation // actin cytoskeleton organization // cortical actin cytoskeleton organization // positive regulation of protein binding	traceable author statement // non-traceable author statement // inferred from electronic annotation // inferred from direct assay	GO:0005634 // GO:0005737 // GO:0005886 // GO:0008091 // GO:0014731 // GO:0019898 // GO:0030054 // GO:0030863 // GO:0043234 // GO:0005737 // GO:0005856 // GO:0005886 // GO:0005938 // GO:0016020	nucleus // cytoplasm // plasma membrane // spectrin // spectrin-associated cytoskeleton // extrinsic component of membrane // cell junction // cortical cytoskeleton // protein complex // cytoplasm // cytoskeleton // plasma membrane // cell cortex // membrane	inferred from electronic annotation // inferred from direct assay // inferred from direct assay // traceable author statement // traceable author statement // inferred from electronic annotation // inferred from direct assay // inferred from direct assay // inferred from direct assay // inferred from electronic annotation // inferred from electronic annotation // traceable author statement // inf…	GO:0003779 // GO:0005200 // GO:0005515 // GO:0005516 // GO:0005545 // GO:0030507 // GO:0005198 // GO:0008092	actin binding // structural constituent of cytoskeleton // protein binding // calmodulin binding // 1-phosphatidylinositol binding // spectrin binding // structural molecule activity // cytoskeletal protein binding	inferred from electronic annotation // traceable author statement // inferred from physical interaction // inferred from electronic annotation // inferred from direct assay // traceable author statement // inferred from electronic annotation // inferred from electronic annotation	---	---	---	---	---	TC0100007574.hg.1	10	main	Multiple_Complex	---
TC0100007575.hg.1	6.982426	7.310488	7.144507	7.285552	6.678786	6.944952	7.111663	6.928292	hsa_circ_0000040	EPB41	Memczak2013 ALT_ACCEPTOR, ALT_DONOR, coding, INTERNAL, intronic best transcript NM_001166007	---	hsa_circ_0000040	circbase	Memczak2013 ALT_ACCEPTOR, ALT_DONOR, coding, INTERNAL, intronic best transcript NM_001166007	100	100	0	---	FALSE	---	---	chr1	+	28915000	28915140	---	---	---	---	---	---	---	---	---	---	---	---	---	---	---	---	TC0100007575.hg.1	6	main	NonCoding	---
TC0100007584.hg.1	7.167912	7.221838	7.203502	8.062984	6.987736	6.982353	7.125549	7.287556	NM_001195001	PTPRU	protein tyrosine phosphatase, receptor type, U	1p35.3	NM_001195001	RefSeq	Homo sapiens protein tyrosine phosphatase, receptor type, U (PTPRU), transcript variant 4, mRNA.	100	100	0	---	FALSE	Hs.19718	ascites| bone| bone marrow| brain| cervix| connective tissue| embryonic tissue| eye| intestine| kidney| liver| lung| mammary gland| mouth| muscle| ovary| pancreas| placenta| prostate| salivary gland| skin| stomach| testis| uterus| cervical tumor| chondrosarcoma| colorectal tumor| gastrointestinal tumor| germ cell tumor| head and neck tumor| kidney tumor| lung tumor| non-neoplasia| normal| ovarian…	chr1	+	29236516	29326813	NM_001195001	Q92729	GO:0006470 // GO:0007155 // GO:0007185 // GO:0008285 // GO:0016337 // GO:0030154 // GO:0030336 // GO:0031100 // GO:0034109 // GO:0034394 // GO:0035335 // GO:0035335 // GO:0035335 // GO:0035335 // GO:0051384 // GO:0060070 // GO:0006470 // GO:0007155 // GO:0016311	protein dephosphorylation // cell adhesion // transmembrane receptor protein tyrosine phosphatase signaling pathway // negative regulation of cell proliferation // single organismal cell-cell adhesion // cell differentiation // negative regulation of cell migration // organ regeneration // homotypic cell-cell adhesion // protein localization to cell surface // peptidyl-tyrosine dephosphorylation …	inferred from direct assay // non-traceable author statement // non-traceable author statement // inferred from direct assay // inferred from direct assay // inferred from electronic annotation // inferred from direct assay // inferred from electronic annotation // inferred from electronic annotation // inferred from direct assay // inferred from direct assay // inferred from electronic annotatio…	GO:0005886 // GO:0005887 // GO:0005911 // GO:0005886 // GO:0016020 // GO:0016021 // GO:0030054	plasma membrane // integral component of plasma membrane // cell-cell junction // plasma membrane // membrane // integral component of membrane // cell junction	traceable author statement // non-traceable author statement // inferred from direct assay // inferred from electronic annotation // inferred from electronic annotation // inferred from electronic annotation // inferred from electronic annotation	GO:0004725 // GO:0004725 // GO:0005001 // GO:0005515 // GO:0008013 // GO:0004721 // GO:0004725 // GO:0016787 // GO:0016791	protein tyrosine phosphatase activity // protein tyrosine phosphatase activity // transmembrane receptor protein tyrosine phosphatase activity // protein binding // beta-catenin binding // phosphoprotein phosphatase activity // protein tyrosine phosphatase activity // hydrolase activity // phosphatase activity	inferred from direct assay // inferred from mutant phenotype // non-traceable author statement // inferred from physical interaction // inferred from physical interaction // inferred from electronic annotation // inferred from electronic annotation // inferred from electronic annotation // inferred from electronic annotation	---	---	---	---	---	TC0100007584.hg.1	10	main	Multiple_Complex	---
TC0100007634.hg.1	10.64133	10.78395	10.59931	10.44523	10.38551	10.43538	10.75867	10.53011	NM_001282566	ZCCHC17	zinc finger, CCHC domain containing 17	1p35.2	NM_001282566	RefSeq	Homo sapiens zinc finger, CCHC domain containing 17 (ZCCHC17), transcript variant 1, mRNA.	100	100	0	---	FALSE	Hs.524094	ascites| bladder| blood| bone| bone marrow| brain| cervix| connective tissue| embryonic tissue| esophagus| eye| heart| intestine| kidney| liver| lung| lymph| mammary gland| muscle| ovary| pancreas| parathyroid| pharynx| pituitary gland| placenta| prostate| salivary gland| skin| stomach| testis| thyroid| trachea| uterus| vascular| bladder carcinoma| breast (mammary gland) tumor| cervical tumor| ch…	chr1	+	31296982	31364953	NM_001282566	Q9NP64	GO:0002230 // GO:0098779 // GO:0098792	positive regulation of defense response to virus by host // mitophagy in response to mitochondrial depolarization // xenophagy	inferred from mutant phenotype // inferred from genetic interaction // inferred from mutant phenotype	GO:0005634 // GO:0005730 // GO:0030529 // GO:0043231 // GO:0045111 // GO:0005634 // GO:0022625	nucleus // nucleolus // ribonucleoprotein complex // intracellular membrane-bounded organelle // intermediate filament cytoskeleton // nucleus // cytosolic large ribosomal subunit	inferred from direct assay // inferred from electronic annotation // inferred from electronic annotation // inferred from direct assay // inferred from direct assay // inferred from electronic annotation // inferred from electronic annotation	GO:0005515 // GO:0008270 // GO:0044822 // GO:0003676 // GO:0046872	protein binding // zinc ion binding // poly(A) RNA binding // nucleic acid binding // metal ion binding	inferred from physical interaction // inferred from electronic annotation // inferred from direct assay // inferred from electronic annotation // inferred from electronic annotation	---	---	---	---	---	TC0100007634.hg.1	10	main	Multiple_Complex	---
TC0100007638.hg.1	15.82313	14.10257	15.93658	15.1287	14.85456	13.11866	14.88258	14.53492	NM_001199037	SERINC2	serine incorporator 2	1p35.1	NM_001199037	RefSeq	Homo sapiens serine incorporator 2 (SERINC2), transcript variant 3, mRNA.	100	100	0	---	FALSE	Hs.270655	ascites| bladder| blood| bone| brain| cervix| connective tissue| embryonic tissue| esophagus| eye| heart| intestine| kidney| larynx| liver| lung| lymph| mammary gland| mouth| muscle| ovary| pancreas| placenta| prostate| skin| stomach| testis| thymus| thyroid| trachea| uterus| bladder carcinoma| breast (mammary gland) tumor| cervical tumor| chondrosarcoma| colorectal tumor| esophageal tumor| gastr…	chr1	+	31409565	31434680	NM_001199037	Q96SA4	GO:0006658 // GO:0006665 // GO:0015825 // GO:0051347 // GO:0015825 // GO:0015825 // GO:0006658 // GO:1904219 // GO:1904222	phosphatidylserine metabolic process // sphingolipid metabolic process // L-serine transport // positive regulation of transferase activity // L-serine transport // L-serine transport // phosphatidylserine metabolic process // positive regulation of CDP-diacylglycerol-serine O-phosphatidyltransferase activity // positive regulation of serine C-palmitoyltransferase activity	inferred from electronic annotation // inferred from electronic annotation // not recorded // inferred from electronic annotation // --- // inferred from electronic annotation // inferred from sequence or structural similarity // inferred from sequence or structural similarity // inferred from sequence or structural similarity	GO:0016021 // GO:0070062 // GO:0016020 // GO:0016021 // GO:0016021	integral component of membrane // extracellular exosome // membrane // integral component of membrane // integral component of membrane	not recorded // inferred from direct assay // inferred from electronic annotation // --- // inferred from electronic annotation	GO:0015194 // GO:0015194 // GO:0015194	L-serine transmembrane transporter activity // L-serine transmembrane transporter activity // L-serine transmembrane transporter activity	not recorded // --- // inferred from electronic annotation	---	---	---	---	---	TC0100007638.hg.1	10	main	Multiple_Complex	---
TC0100007641.hg.1	6.815303	6.970236	6.401682	6.829801	6.320226	6.392996	6.878086	6.711855	NR_034112	LINC01225	long intergenic non-protein coding RNA 1225	1p35.2	NR_034112	RefSeq	Homo sapiens long intergenic non-protein coding RNA 1225 (LINC01225), non-coding RNA.	100	100	0	---	FALSE	Hs.729905	thymus| thyroid| head and neck tumor| adult	chr1	+	31500085	31540885	---	---	---	---	---	---	---	---	---	---	---	---	---	---	---	---	TC0100007641.hg.1	10	main	Multiple_Complex	---
TC0100007645.hg.1	4.175714	3.311339	3.779319	3.793942	3.361792	3.505604	3.437385	3.914724	NM_001204414	TINAGL1	tubulointerstitial nephritis antigen-like 1	1p35.2	NM_001204414	RefSeq	Homo sapiens tubulointerstitial nephritis antigen-like 1 (TINAGL1), transcript variant 2, mRNA.	100	100	0	---	FALSE	Hs.199368	adipose tissue| adrenal gland| bladder| blood| brain| cervix| connective tissue| embryonic tissue| esophagus| eye| heart| intestine| kidney| liver| lung| lymph node| mammary gland| mouth| muscle| nerve| ovary| pancreas| placenta| prostate| skin| spleen| stomach| testis| thymus| thyroid| trachea| uterus| vascular| bladder carcinoma| cervical tumor| colorectal tumor| esophageal tumor| gastrointesti…	chr1	+	31576485	31587686	NM_001204414	Q9GZM7	GO:0006898 // GO:0006955 // GO:0007155 // GO:0016197 // GO:0051603 // GO:0006508 // GO:0007155 // GO:0051603	receptor-mediated endocytosis // immune response // cell adhesion // endosomal transport // proteolysis involved in cellular protein catabolic process // proteolysis // cell adhesion // proteolysis involved in cellular protein catabolic process	inferred from electronic annotation // inferred from electronic annotation // not recorded // traceable author statement // not recorded // inferred from electronic annotation // --- // ---	GO:0005576 // GO:0005615 // GO:0005615 // GO:0005764 // GO:0031012 // GO:0070062 // GO:0005576 // GO:0005615 // GO:0005737 // GO:0005764	extracellular region // extracellular space // extracellular space // lysosome // extracellular matrix // extracellular exosome // extracellular region // extracellular space // cytoplasm // lysosome	non-traceable author statement // not recorded // inferred from sequence or structural similarity // not recorded // inferred from direct assay // inferred from direct assay // inferred from electronic annotation // --- // inferred from electronic annotation // ---	GO:0004197 // GO:0005044 // GO:0005201 // GO:0005515 // GO:0030247 // GO:0043236 // GO:0004197 // GO:0008234	cysteine-type endopeptidase activity // scavenger receptor activity // extracellular matrix structural constituent // protein binding // polysaccharide binding // laminin binding // cysteine-type endopeptidase activity // cysteine-type peptidase activity	not recorded // inferred from electronic annotation // non-traceable author statement // inferred from physical interaction // inferred from electronic annotation // inferred from electronic annotation // --- // inferred from electronic annotation	---	---	---	---	---	TC0100007645.hg.1	10	main	Multiple_Complex	---
TC0100007646.hg.1	3.605995	4.606375	4.27485	4.401386	4.30772	4.850139	4.358263	3.981065	NM_001525	HCRTR1	hypocretin (orexin) receptor 1	1p33	NM_001525	RefSeq	Homo sapiens hypocretin (orexin) receptor 1 (HCRTR1), mRNA.	100	100	0	---	FALSE	Hs.388226	brain| pancreas| normal| fetus	chr1	+	31617686	31632518	NM_001525	O43613	GO:0007218 // GO:0007268 // GO:0007631 // GO:0032870 // GO:0045187 // GO:1901652 // GO:0007165 // GO:0007186 // GO:0007218 // GO:0007631 // GO:0032870 // GO:0045187 // GO:1901652	neuropeptide signaling pathway // synaptic transmission // feeding behavior // cellular response to hormone stimulus // regulation of circadian sleep/wake cycle, sleep // response to peptide // signal transduction // G-protein coupled receptor signaling pathway // neuropeptide signaling pathway // feeding behavior // cellular response to hormone stimulus // regulation of circadian sleep/wake cycl…	inferred from electronic annotation // traceable author statement // inferred from electronic annotation // not recorded // not recorded // not recorded // inferred from electronic annotation // inferred from electronic annotation // traceable author statement // traceable author statement // --- // --- // ---	GO:0005886 // GO:0005887 // GO:0005886 // GO:0016020 // GO:0016021	plasma membrane // integral component of plasma membrane // plasma membrane // membrane // integral component of membrane	traceable author statement // traceable author statement // inferred from electronic annotation // inferred from electronic annotation // inferred from electronic annotation	GO:0004930 // GO:0008188 // GO:0016499 // GO:0017046 // GO:0042277 // GO:0004871 // GO:0004930 // GO:0008188 // GO:0016499 // GO:0016499 // GO:0042277	G-protein coupled receptor activity // neuropeptide receptor activity // orexin receptor activity // peptide hormone binding // peptide binding // signal transducer activity // G-protein coupled receptor activity // neuropeptide receptor activity // orexin receptor activity // orexin receptor activity // peptide binding	traceable author statement // not recorded // not recorded // inferred from electronic annotation // not recorded // inferred from electronic annotation // inferred from electronic annotation // --- // --- // inferred from electronic annotation // ---	GenMAPP	GPCRDB_Class_A_Rhodopsin-like	---	---	---	TC0100007646.hg.1	10	main	Multiple_Complex	---
TC0100007659.hg.1	12.11358	11.60219	11.91487	11.46592	11.84064	11.62953	11.93179	11.62588	NM_001271878	KHDRBS1	KH domain containing, RNA binding, signal transduction associated 1	1p32	NM_001271878	RefSeq	Homo sapiens KH domain containing, RNA binding, signal transduction associated 1 (KHDRBS1), transcript variant 2, mRNA.	100	100	0	---	FALSE	Hs.445893	adipose tissue| adrenal gland| ascites| bladder| blood| bone| bone marrow| brain| cervix| connective tissue| ear| embryonic tissue| eye| heart| intestine| kidney| liver| lung| lymph| lymph node| mammary gland| mouth| muscle| nerve| ovary| pancreas| parathyroid| pituitary gland| placenta| prostate| salivary gland| skin| spleen| stomach| testis| thymus| thyroid| trachea| umbilical cord| uterus| vas…	chr1	+	32013694	32060859	NM_001271878	Q07666	GO:0000086 // GO:0006351 // GO:0006397 // GO:0007050 // GO:0007165 // GO:0007166 // GO:0008283 // GO:0009967 // GO:0009967 // GO:0031647 // GO:0045892 // GO:0045948 // GO:0046831 // GO:0046833 // GO:0006355 // GO:0007049 // GO:0007166 // GO:0045892 // GO:0046831	G2/M transition of mitotic cell cycle // transcription, DNA-templated // mRNA processing // cell cycle arrest // signal transduction // cell surface receptor signaling pathway // cell proliferation // positive regulation of signal transduction // positive regulation of signal transduction // regulation of protein stability // negative regulation of transcription, DNA-templated // positive regulat…	inferred from sequence or structural similarity // inferred from electronic annotation // traceable author statement // traceable author statement // traceable author statement // inferred from direct assay // traceable author statement // inferred from electronic annotation // inferred from physical interaction // inferred from direct assay // inferred from sequence or structural similarity // i…	GO:0005634 // GO:0005654 // GO:0005737 // GO:0016020 // GO:0070618 // GO:0005634 // GO:0016020	nucleus // nucleoplasm // cytoplasm // membrane // Grb2-Sos complex // nucleus // membrane	inferred from direct assay // inferred from direct assay // inferred from electronic annotation // inferred from direct assay // inferred from electronic annotation // inferred from electronic annotation // inferred from electronic annotation	GO:0003677 // GO:0003723 // GO:0005070 // GO:0005515 // GO:0008143 // GO:0008266 // GO:0017124 // GO:0032403 // GO:0042802 // GO:0044822 // GO:0003676 // GO:0003723 // GO:0005070	DNA binding // RNA binding // SH3/SH2 adaptor activity // protein binding // poly(A) binding // poly(U) RNA binding // SH3 domain binding // protein complex binding // identical protein binding // poly(A) RNA binding // nucleic acid binding // RNA binding // SH3/SH2 adaptor activity	traceable author statement // inferred from direct assay // inferred from physical interaction // inferred from physical interaction // inferred from direct assay // inferred from direct assay // inferred from electronic annotation // inferred from electronic annotation // inferred from physical interaction // inferred from direct assay // inferred from electronic annotation // inferred from elec…	---	---	---	---	---	TC0100007659.hg.1	10	main	Multiple_Complex	---
TC0100007660.hg.1	7.112916	7.1697	7.953821	6.330478	7.054273	6.984434	6.622512	6.354895	NM_018056	TMEM39B	transmembrane protein 39B	1p35.1	NM_018056	RefSeq	Homo sapiens transmembrane protein 39B (TMEM39B), mRNA.	100	100	0	---	FALSE	Hs.25544	adipose tissue| adrenal gland| ascites| blood| bone| bone marrow| brain| cervix| connective tissue| embryonic tissue| eye| intestine| kidney| liver| lung| lymph node| mammary gland| mouth| muscle| ovary| pancreas| pharynx| placenta| prostate| skin| testis| thymus| thyroid| tonsil| umbilical cord| uterus| vascular|adrenal tumor| cervical tumor| chondrosarcoma| colorectal tumor| gastrointestinal tu…	chr1	+	32072031	32102866	NM_018056	Q9GZU3	GO:0002230 // GO:0098779 // GO:0098792	positive regulation of defense response to virus by host // mitophagy in response to mitochondrial depolarization // xenophagy	inferred from mutant phenotype // inferred from genetic interaction // inferred from mutant phenotype	GO:0016021 // GO:0016020	integral component of membrane // membrane	inferred from electronic annotation // inferred from electronic annotation	---	---	---	---	---	---	---	---	TC0100007660.hg.1	10	main	Multiple_Complex	---
TC0100007662.hg.1	13.22095	12.68761	13.11108	12.99312	13.30449	12.88212	13.13788	12.99797	NM_012316	KPNA6	karyopherin alpha 6 (importin alpha 7)	1p35.1	NM_012316	RefSeq	Homo sapiens karyopherin alpha 6 (importin alpha 7) (KPNA6), mRNA.	100	100	0	---	FALSE	Hs.470588 // Hs.711019	adrenal gland| ascites| bladder| blood| bone| bone marrow| brain| cervix| connective tissue| ear| embryonic tissue| eye| heart| intestine| kidney| larynx| liver| lung| lymph| lymph node| mammary gland| mouth| muscle| nerve| ovary| pancreas| parathyroid| pharynx| pituitary gland| placenta| prostate| skin| spleen| stomach| testis| thymus| thyroid| trachea| umbilical cord| uterus| vascular|adrenal t…	chr1	+	32108038	32176568	NM_012316	O60684	GO:0006607 // GO:0045944 // GO:0060135 // GO:0006606 // GO:0006810 // GO:0015031	NLS-bearing protein import into nucleus // positive regulation of transcription from RNA polymerase II promoter // maternal process involved in female pregnancy // protein import into nucleus // transport // protein transport	traceable author statement // inferred from electronic annotation // inferred from electronic annotation // inferred from electronic annotation // inferred from electronic annotation // inferred from electronic annotation	GO:0005643 // GO:0005654 // GO:0005829 // GO:0016020 // GO:0005634 // GO:0005643 // GO:0005654 // GO:0005737 // GO:0005829	nuclear pore // nucleoplasm // cytosol // membrane // nucleus // nuclear pore // nucleoplasm // cytoplasm // cytosol	not recorded // not recorded // not recorded // inferred from direct assay // inferred from electronic annotation // --- // --- // inferred from electronic annotation // ---	GO:0005515 // GO:0008139 // GO:0008565 // GO:0008139 // GO:0008565 // GO:0008565	protein binding // nuclear localization sequence binding // protein transporter activity // nuclear localization sequence binding // protein transporter activity // protein transporter activity	inferred from physical interaction // not recorded // not recorded // --- // --- // inferred from electronic annotation	---	---	---	---	---	TC0100007662.hg.1	10	main	Multiple_Complex	---
TC0100007666.hg.1	5.650508	5.456563	5.629682	4.990478	5.615442	4.598678	5.376282	5.298384	hsa_circ_0002834	KPNA6	Jeck2013 ALT_ACCEPTOR, ALT_DONOR, coding, INTERNAL, intronic best transcript NM_012316	---	hsa_circ_0002834	circbase	Jeck2013 ALT_ACCEPTOR, ALT_DONOR, coding, INTERNAL, intronic best transcript NM_012316	100	100	0	---	FALSE	---	---	chr1	+	32139179	32139864	---	---	---	---	---	---	---	---	---	---	---	---	---	---	---	---	TC0100007666.hg.1	6	main	NonCoding	---
TC0100007668.hg.1	11.50004	11.32452	11.47638	11.43255	11.50228	11.48764	11.46049	11.35867	NM_175852	TXLNA	taxilin alpha	1p35.1	NM_175852	RefSeq	Homo sapiens taxilin alpha (TXLNA), mRNA.	100	100	0	---	FALSE	Hs.17987	adrenal gland| ascites| bladder| blood| bone| bone marrow| brain| cervix| connective tissue| embryonic tissue| eye| heart| intestine| kidney| larynx| liver| lung| lymph| lymph node| mammary gland| mouth| muscle| nerve| ovary| pancreas| pharynx| pituitary gland| placenta| prostate| skin| spleen| stomach| testis| thymus| thyroid| umbilical cord| uterus| vascular| bladder carcinoma| breast (mammary …	chr1	+	32179686	32198285	NM_175852	P40222	GO:0006887 // GO:0008283 // GO:0042113 // GO:0098779	exocytosis // cell proliferation // B cell activation // mitophagy in response to mitochondrial depolarization	inferred from electronic annotation // non-traceable author statement // inferred from electronic annotation // inferred from genetic interaction	GO:0005576 // GO:0005737 // GO:0016020	extracellular region // cytoplasm // membrane	non-traceable author statement // inferred from direct assay // inferred from direct assay	GO:0005125 // GO:0005515 // GO:0019905 // GO:0030372	cytokine activity // protein binding // syntaxin binding // high molecular weight B cell growth factor receptor binding	non-traceable author statement // inferred from physical interaction // inferred from electronic annotation // non-traceable author statement	---	---	---	---	---	TC0100007668.hg.1	10	main	Multiple_Complex	---
[truncated: 24,138 more rows]
