# Supplementary material for: Molecular Biological Comparison of Dental Pulp- and Apical Papilla-Derived Stem Cells
Source: Int J Mol Sci. 2022 Feb 27;23(5):2615. doi: 10.3390/ijms23052615 (PMC8910327; doi:10.3390/ijms23052615)
Supplement: Supplementary file 1 [file ijms-23-02615-s001.zip › Supplementary File 2/229/Results/P229_Affymetrix Result_SST-RMA.xlsx]

## Sheet: P228_Affymetrix Result_SST-RMA
Probe Set ID	P229_01_DPSC_10-FBS_D1_wdh_log2 Signal	P229_02_DPSC_10-FBS_D14_wdh_log2 Signal	P229_03_DPSC_SP_D1_wdh_log2 Signal	P229_04_DPSC_SP_D14_wdh_log2 Signal		Sig log ratio_DPSC_10-FBS_D14_wdh vs 10-FBS_D1_wdh	Fold Change_DPSC_10-FBS_D14_wdh vs 10-FBS_D1_wdh		Sig log ratio_DPSC_SP_D14_wdh vs SP_D1_wdh	Fold Change_DPSC_SP_D14_wdh vs SP_D1_wdh		P229_05_SCAP_10-FBS_D1_wdh_log2 Signal	P229_06_SCAP_10-FBS_D14_wdh_log2 Signal	P229_07_SCAP_SP_D1_wdh_log2 Signal	P229_08_SCAP_SP_D14_wdh_log2 Signal		Sig log ratio_SCAP_10-FBS_D14_wdh vs 10-FBS_D1_wdh	Fold Change_SCAP_10-FBS_D14_wdh vs 10-FBS_D1_wdh		Sig log ratio_SCAP_SP_D14_wdh vs SP_D1_wdh	Fold Change_SCAP_SP_D14_wdh vs SP_D1_wdh		Gene Accession	Gene Symbol	Gene Description	Cytoband	mRNA Accession	mRNA Source	mRna - Description	mRNA Assignment Score	mRNA Assignment Coverage	mRNA - Direct Probes	mRNA - Possible Probes	mRNA - xhyb	UniGene ID	UniGene Expression Information	Chromosome	Strand	Start	Stop	SwissProt mRna Accession	SwissProt accession	GO Biological Process ID	GO Biological Process Term	GO Biological Process Evidence	GO Cellular Component ID	GO Cellular Component Term	GO Cellular Component Evidence	GO Molecular Function ID
TC0900010794.hg.1	5.16722	14.0991	5.2967	8.23297	.	8.93183	488.369	.	2.93627	7.65428		6.66072	14.5193	5.49107	6.88725	.	7.85855	232.091	.	1.39618	2.63204		NM_014057	OGN	osteoglycin	9q22	NM_014057	RefSeq	Homo sapiens osteoglycin (OGN), transcript variant 3, mRNA.	100	100	0	---	FALSE	Hs.109439	adipose tissue| adrenal gland| bone| brain| cervix| connective tissue| ear| embryonic tissue| esophagus| eye| heart| intestine| kidney| larynx| liver| lung| mammary gland| mouth| muscle| nerve| pancreas| parathyroid| pituitary gland| placenta| prostate| stomach| testis| thymus| trachea| uterus| vascular|adrenal tumor| chondrosarcoma| colorectal tumor| esophageal tumor| gastrointestinal tumor| hea…	chr9	-	92383967	92404696	NM_014057	P20774	GO:0005975 // GO:0018146 // GO:0030203 // GO:0035385 // GO:0042339 // GO:0042340 // GO:0044281 // GO:0048662 // GO:0048846 // GO:0050770 // GO:0035385 // GO:0048846 // GO:0050770	carbohydrate metabolic process // keratan sulfate biosynthetic process // glycosaminoglycan metabolic process // Roundabout signaling pathway // keratan sulfate metabolic process // keratan sulfate catabolic process // small molecule metabolic process // negative regulation of smooth muscle cell proliferation // axon extension involved in axon guidance // regulation of axonogenesis // Roundabout …	traceable author statement // traceable author statement // traceable author statement // not recorded // traceable author statement // traceable author statement // traceable author statement // inferred from sequence or structural similarity // not recorded // not recorded // --- // --- // ---	GO:0005576 // GO:0005578 // GO:0005615 // GO:0005796 // GO:0031012 // GO:0043202 // GO:0070062 // GO:1903561 // GO:0005576 // GO:0005578 // GO:0005578 // GO:0005783	extracellular region // proteinaceous extracellular matrix // extracellular space // Golgi lumen // extracellular matrix // lysosomal lumen // extracellular exosome // extracellular vesicle // extracellular region // proteinaceous extracellular matrix // proteinaceous extracellular matrix // endoplasmic reticulum	traceable author statement // not recorded // inferred from direct assay // traceable author statement // inferred from direct assay // traceable author statement // inferred from direct assay // inferred from direct assay // inferred from electronic annotation // --- // inferred from electronic annotation // inferred from direct assay	GO:0005515 // GO:0008083 // GO:0008201 // GO:0048495 // GO:0008201 // GO:0048495
TC0900010797.hg.1	6.82232	15.2637	6.76883	12.6564	.	8.44135	347.615	.	5.88757	59.2018		7.63417	14.3733	8.06329	11.5155	.	6.73916	106.829	.	3.45224	10.9453		NM_001193335	ASPN	asporin	9q22	NM_001193335	RefSeq	Homo sapiens asporin (ASPN), transcript variant 2, mRNA.	100	100	0	---	FALSE	Hs.435655	adipose tissue| adrenal gland| bladder| bone| brain| cervix| connective tissue| ear| embryonic tissue| esophagus| eye| heart| intestine| kidney| larynx| liver| lung| mammary gland| mouth| muscle| pancreas| pharynx| pituitary gland| placenta| skin| stomach| thymus| trachea| umbilical cord| uterus| vascular| breast (mammary gland) tumor| chondrosarcoma| esophageal tumor| gastrointestinal tumor| ger…	chr9	-	92456205	92482562	NM_001193335	Q9BXN1	GO:0030282 // GO:0030512 // GO:0070171 // GO:0031214 // GO:0070171	bone mineralization // negative regulation of transforming growth factor beta receptor signaling pathway // negative regulation of tooth mineralization // biomineral tissue development // negative regulation of tooth mineralization	inferred from direct assay // inferred from direct assay // inferred from sequence or structural similarity // inferred from electronic annotation // inferred from electronic annotation	GO:0005578 // GO:0031012 // GO:0005576 // GO:0005578	proteinaceous extracellular matrix // extracellular matrix // extracellular region // proteinaceous extracellular matrix	inferred from direct assay // inferred from direct assay // inferred from electronic annotation // inferred from electronic annotation	GO:0005509 // GO:0005518 // GO:0005509
TC0900010796.hg.1	8.23497	15.3805	11.1098	15.3627	.	7.14557	141.59	.	4.25282	19.0645		10.1749	15.392	12.3045	15.2599	.	5.21719	37.199	.	2.95548	7.7569		NM_005014	OMD	osteomodulin	9q22.31	NM_005014	RefSeq	Homo sapiens osteomodulin (OMD), mRNA.	100	100	0	---	FALSE	Hs.94070	bone| brain| connective tissue| embryonic tissue| eye| heart| kidney| lung| lymph node| mammary gland| mouth| muscle| nerve| pancreas| pharynx| placenta| stomach| testis| trachea| uterus| vascular| breast (mammary gland) tumor| chondrosarcoma| germ cell tumor| head and neck tumor| non-neoplasia| normal| fetus| adult	chr9	-	92414245	92424554	NM_005014	Q99983	GO:0005975 // GO:0007155 // GO:0007409 // GO:0018146 // GO:0030203 // GO:0030500 // GO:0042339 // GO:0042340 // GO:0044281 // GO:0007409	carbohydrate metabolic process // cell adhesion // axonogenesis // keratan sulfate biosynthetic process // glycosaminoglycan metabolic process // regulation of bone mineralization // keratan sulfate metabolic process // keratan sulfate catabolic process // small molecule metabolic process // axonogenesis	traceable author statement // inferred from electronic annotation // not recorded // traceable author statement // traceable author statement // inferred from electronic annotation // traceable author statement // traceable author statement // traceable author statement // ---	GO:0005576 // GO:0005578 // GO:0005615 // GO:0005796 // GO:0043202 // GO:0070062 // GO:0005576 // GO:0005578 // GO:0005578 // GO:0005615 // GO:0031012	extracellular region // proteinaceous extracellular matrix // extracellular space // Golgi lumen // lysosomal lumen // extracellular exosome // extracellular region // proteinaceous extracellular matrix // proteinaceous extracellular matrix // extracellular space // extracellular matrix	traceable author statement // not recorded // not recorded // traceable author statement // traceable author statement // inferred from direct assay // inferred from electronic annotation // --- // inferred from electronic annotation // --- // inferred from electronic annotation	---
TC0800008679.hg.1	6.434	12.8767	7.37908	10.3456	.	6.44275	86.9884	.	2.96656	7.81669		8.88262	15.1345	8.3136	11.2577	.	6.25184	76.2065	.	2.94412	7.69608		NM_021110	COL14A1	collagen, type XIV, alpha 1	8q23	NM_021110	RefSeq	Homo sapiens collagen, type XIV, alpha 1 (COL14A1), mRNA.	100	100	0	---	FALSE	Hs.409662	adipose tissue| bone| bone marrow| brain| connective tissue| ear| embryonic tissue| eye| heart| intestine| kidney| larynx| liver| lung| lymph node| mammary gland| muscle| nerve| ovary| pancreas| placenta| prostate| skin| spleen| stomach| testis| thyroid| trachea| uterus| vascular| breast (mammary gland) tumor| chondrosarcoma| colorectal tumor| gastrointestinal tumor| glioma| head and neck tumor| …	chr8	+	120059780	120372036	NM_021110	Q05707	GO:0003229 // GO:0016337 // GO:0022617 // GO:0030198 // GO:0030198 // GO:0030199 // GO:0030574 // GO:0048873 // GO:0061050 // GO:0007155 // GO:0030199	ventricular cardiac muscle tissue development // single organismal cell-cell adhesion // extracellular matrix disassembly // extracellular matrix organization // extracellular matrix organization // collagen fibril organization // collagen catabolic process // homeostasis of number of cells within a tissue // regulation of cell growth involved in cardiac muscle cell development // cell adhesion /…	inferred from electronic annotation // non-traceable author statement // traceable author statement // non-traceable author statement // traceable author statement // non-traceable author statement // traceable author statement // inferred from electronic annotation // inferred from electronic annotation // inferred from electronic annotation // inferred from electronic annotation	GO:0005576 // GO:0005578 // GO:0005581 // GO:0005596 // GO:0005614 // GO:0005615 // GO:0005788 // GO:0031012 // GO:0031012 // GO:0070062 // GO:0005576 // GO:0005578 // GO:0005581	extracellular region // proteinaceous extracellular matrix // collagen trimer // collagen type XIV trimer // interstitial matrix // extracellular space // endoplasmic reticulum lumen // extracellular matrix // extracellular matrix // extracellular exosome // extracellular region // proteinaceous extracellular matrix // collagen trimer	traceable author statement // non-traceable author statement // non-traceable author statement // non-traceable author statement // inferred from electronic annotation // inferred from direct assay // traceable author statement // inferred from direct assay // inferred from sequence or structural similarity // inferred from direct assay // inferred from electronic annotation // inferred from elec…	GO:0005201 // GO:0005518 // GO:0030674 // GO:0044822
TC0X00010851.hg.1	6.30374	12.6588	6.6272	11.2071	.	6.35503	81.8569	.	4.5799	23.9158		7.58743	13.2352	7.04	11.193	.	5.64781	50.1373	.	4.15304	17.7905		NM_001164617	GPC3	glypican 3	Xq26.1	NM_001164617	RefSeq	Homo sapiens glypican 3 (GPC3), transcript variant 1, mRNA.	100	100	0	---	FALSE	Hs.644108	adrenal gland| blood| bone| brain| connective tissue| ear| embryonic tissue| eye| heart| intestine| kidney| liver| lung| mammary gland| mouth| muscle| ovary| pancreas| pharynx| pituitary gland| placenta| prostate| skin| spleen| testis| thymus| thyroid| trachea| umbilical cord| uterus| vascular| bladder carcinoma| breast (mammary gland) tumor| chondrosarcoma| colorectal tumor| germ cell tumor| hea…	chrX	-	133535745	133985895	NM_001164617	P51654	GO:0001523 // GO:0001658 // GO:0005975 // GO:0006024 // GO:0006027 // GO:0007603 // GO:0009653 // GO:0009948 // GO:0010171 // GO:0010466 // GO:0030203 // GO:0030204 // GO:0030282 // GO:0030316 // GO:0030324 // GO:0030513 // GO:0035116 // GO:0044281 // GO:0045732 // GO:0045807 // GO:0045879 // GO:0045880 // GO:0045926 // GO:0046326 // GO:0050680 // GO:0060976 // GO:0072138 // GO:0072180 // GO:0072…	retinoid metabolic process // branching involved in ureteric bud morphogenesis // carbohydrate metabolic process // glycosaminoglycan biosynthetic process // glycosaminoglycan catabolic process // phototransduction, visible light // anatomical structure morphogenesis // anterior/posterior axis specification // body morphogenesis // negative regulation of peptidase activity // glycosaminoglycan me…	traceable author statement // inferred from electronic annotation // traceable author statement // traceable author statement // traceable author statement // traceable author statement // traceable author statement // inferred from electronic annotation // inferred from electronic annotation // inferred from electronic annotation // traceable author statement // traceable author statement // inf…	GO:0005578 // GO:0005615 // GO:0005796 // GO:0005886 // GO:0005887 // GO:0043202 // GO:0046658 // GO:0070062 // GO:0005576 // GO:0005764 // GO:0005886 // GO:0016020 // GO:0031225	proteinaceous extracellular matrix // extracellular space // Golgi lumen // plasma membrane // integral component of plasma membrane // lysosomal lumen // anchored component of plasma membrane // extracellular exosome // extracellular region // lysosome // plasma membrane // membrane // anchored component of membrane	inferred from electronic annotation // inferred from electronic annotation // traceable author statement // traceable author statement // traceable author statement // traceable author statement // inferred from electronic annotation // inferred from direct assay // inferred from electronic annotation // inferred from electronic annotation // inferred from electronic annotation // inferred from e…	GO:0005515 // GO:0043395 // GO:0060422 // GO:0030414
TC0300006446.hg.1	4.98297	11.2928	4.67772	5.30768	.	6.30983	79.3322	.	0.629953	1.54751		4.96842	9.0172	4.94031	5.14197	.	4.04878	16.5503	.	0.201662	1.15002		NM_001289080	CNTN6	contactin 6	3p26.3	NM_001289080	RefSeq	Homo sapiens contactin 6 (CNTN6), transcript variant 2, mRNA.	100	100	0	---	FALSE	Hs.387300	adrenal gland| bone| brain| ear| embryonic tissue| eye| intestine| kidney| lung| placenta| testis| uterus| chondrosarcoma| germ cell tumor| kidney tumor| normal| ovarian tumor|embryoid body| fetus| adult	chr3	+	1092576	1404217	NM_001289080	Q9UQ52	GO:0007155 // GO:0007219 // GO:0007411 // GO:0007417 // GO:0007155	cell adhesion // Notch signaling pathway // axon guidance // central nervous system development // cell adhesion	inferred from electronic annotation // inferred from electronic annotation // traceable author statement // traceable author statement // traceable author statement	GO:0005886 // GO:0031225 // GO:0016020	plasma membrane // anchored component of membrane // membrane	inferred from electronic annotation // inferred from electronic annotation // inferred from electronic annotation	---
TC0900007667.hg.1	9.58568	15.8901	11.5972	10.5765	.	6.30442	79.0348	.	-1.02068	-2.02888		9.48271	16.1297	13.1569	12.7715	.	6.64699	100.218	.	-0.38531	-1.30614		NM_021154	PSAT1	phosphoserine aminotransferase 1	9q21.2	NM_021154	RefSeq	Homo sapiens phosphoserine aminotransferase 1 (PSAT1), transcript variant 2, mRNA.	100	100	0	---	FALSE	Hs.494261	adrenal gland| ascites| bladder| blood| bone| bone marrow| brain| cervix| connective tissue| ear| embryonic tissue| esophagus| eye| heart| intestine| kidney| larynx| liver| lung| lymph| lymph node| mammary gland| muscle| ovary| pancreas| pharynx| placenta| prostate| salivary gland| skin| stomach| testis| thymus| thyroid| trachea| uterus| vascular|adrenal tumor| bladder carcinoma| breast (mammary …	chr9	+	78297075	78330093	NM_021154	Q9Y617	GO:0006564 // GO:0006564 // GO:0008615 // GO:0008652 // GO:0034641 // GO:0044281 // GO:0006564 // GO:0008652 // GO:0008152	L-serine biosynthetic process // L-serine biosynthetic process // pyridoxine biosynthetic process // cellular amino acid biosynthetic process // cellular nitrogen compound metabolic process // small molecule metabolic process // L-serine biosynthetic process // cellular amino acid biosynthetic process // metabolic process	non-traceable author statement // traceable author statement // non-traceable author statement // traceable author statement // traceable author statement // traceable author statement // inferred from electronic annotation // inferred from electronic annotation // inferred from electronic annotation	GO:0005737 // GO:0005829 // GO:0070062	cytoplasm // cytosol // extracellular exosome	inferred from direct assay // traceable author statement // inferred from direct assay	GO:0004648 // GO:0004648 // GO:0004648 // GO:0003824 // GO:0004648 // GO:0004648 // GO:0008483 // GO:0016740
TC0500010615.hg.1	5.32568	11.535	7.48912	10.6565	.	6.20934	73.9942	.	3.16741	8.98432		6.09389	11.0187	6.94275	10.3864	.	4.92482	30.3752	.	3.4436	10.8799		NM_001085486	SEPP1	selenoprotein P, plasma, 1	5q31	NM_001085486	RefSeq	Homo sapiens selenoprotein P, plasma, 1 (SEPP1), transcript variant 2, mRNA.	100	100	0	---	FALSE	Hs.275775 // Hs.745017	adipose tissue| adrenal gland| ascites| bladder| blood| bone| bone marrow| brain| cervix| connective tissue| ear| embryonic tissue| esophagus| eye| heart| intestine| kidney| larynx| liver| lung| lymph node| mammary gland| mouth| muscle| nerve| ovary| pancreas| parathyroid| pharynx| pituitary gland| placenta| prostate| skin| spleen| stomach| testis| thymus| thyroid| trachea| uterus| vascular|adren…	chr5	-	42799880	42887392	NM_001085486	Q4G0S7	GO:0001887 // GO:0006979 // GO:0007420 // GO:0007626 // GO:0009791 // GO:0019953 // GO:0040007	selenium compound metabolic process // response to oxidative stress // brain development // locomotory behavior // post-embryonic development // sexual reproduction // growth	inferred from electronic annotation // traceable author statement // inferred from electronic annotation // inferred from electronic annotation // inferred from electronic annotation // inferred from electronic annotation // inferred from electronic annotation	GO:0005576 // GO:0005615 // GO:0070062 // GO:0005576	extracellular region // extracellular space // extracellular exosome // extracellular region	non-traceable author statement // inferred from electronic annotation // inferred from direct assay // inferred from electronic annotation	GO:0008430 // GO:0008430
TC1000007990.hg.1	6.38354	12.2829	9.80203	10.5163	.	5.89932	59.6858	.	0.714245	1.64062		6.69842	12.3755	9.38761	10.0087	.	5.67707	51.1645	.	0.621132	1.53808		NM_019058	DDIT4	DNA damage inducible transcript 4	10q22.1	NM_019058	RefSeq	Homo sapiens DNA-damage-inducible transcript 4 (DDIT4), mRNA.	100	100	0	---	FALSE	Hs.744875	adipose tissue| adrenal gland| ascites| bladder| blood| bone| bone marrow| brain| cervix| connective tissue| embryonic tissue| esophagus| eye| heart| intestine| kidney| larynx| liver| lung| lymph| lymph node| mammary gland| mouth| muscle| nerve| ovary| pancreas| parathyroid| pituitary gland| placenta| prostate| salivary gland| skin| stomach| testis| thymus| thyroid| trachea| umbilical cord| uteru…	chr10	+	72273919	72276039	NM_019058	Q9NX09	GO:0001666 // GO:0001764 // GO:0006367 // GO:0007420 // GO:0008283 // GO:0010467 // GO:0010801 // GO:0030182 // GO:0032007 // GO:0033137 // GO:0042771 // GO:0043241 // GO:0045820 // GO:0048011 // GO:0051607 // GO:0072593 // GO:1901216 // GO:1902532 // GO:0006915 // GO:0009968 // GO:0042771	response to hypoxia // neuron migration // transcription initiation from RNA polymerase II promoter // brain development // cell proliferation // gene expression // negative regulation of peptidyl-threonine phosphorylation // neuron differentiation // negative regulation of TOR signaling // negative regulation of peptidyl-serine phosphorylation // intrinsic apoptotic signaling pathway in response…	inferred from direct assay // inferred from sequence or structural similarity // traceable author statement // inferred from sequence or structural similarity // inferred from sequence or structural similarity // traceable author statement // inferred from sequence or structural similarity // inferred from sequence or structural similarity // inferred from mutant phenotype // inferred from sequen…	GO:0005622 // GO:0005737 // GO:0005739 // GO:0005829 // GO:0005737 // GO:0005829	intracellular // cytoplasm // mitochondrion // cytosol // cytoplasm // cytosol	inferred from direct assay // inferred from direct assay // inferred from electronic annotation // traceable author statement // inferred from electronic annotation // inferred from electronic annotation	GO:0071889
TC0900008201.hg.1	7.41215	13.1607	7.26631	10.0528	.	5.74851	53.7617	.	2.78647	6.89939		8.00237	14.6266	7.95756	9.88129	.	6.62421	98.6473	.	1.92373	3.79403		NM_001855	COL15A1	collagen, type XV, alpha 1	9q21-q22	NM_001855	RefSeq	Homo sapiens collagen, type XV, alpha 1 (COL15A1), mRNA.	100	100	0	---	FALSE	Hs.409034	adipose tissue| adrenal gland| bone| brain| connective tissue| ear| eye| heart| intestine| kidney| lung| lymph node| mammary gland| muscle| ovary| pancreas| pharynx| placenta| prostate| skin| stomach| testis| thyroid| umbilical cord| uterus|adrenal tumor| breast (mammary gland) tumor| chondrosarcoma| gastrointestinal tumor| germ cell tumor| glioma| head and neck tumor| leukemia| lung tumor| lymph…	chr9	+	98943179	99070792	NM_001855	P39059	GO:0001525 // GO:0007155 // GO:0007165 // GO:0022617 // GO:0030154 // GO:0030198 // GO:0030574 // GO:0007155 // GO:0007275	angiogenesis // cell adhesion // signal transduction // extracellular matrix disassembly // cell differentiation // extracellular matrix organization // collagen catabolic process // cell adhesion // multicellular organismal development	inferred from electronic annotation // inferred by curator // non-traceable author statement // traceable author statement // inferred from electronic annotation // traceable author statement // traceable author statement // inferred from electronic annotation // inferred from electronic annotation	GO:0005576 // GO:0005582 // GO:0005615 // GO:0005788 // GO:0016021 // GO:0031012 // GO:0031012 // GO:0070062 // GO:0005576 // GO:0005578 // GO:0005581 // GO:0005604 // GO:0031012	extracellular region // collagen type XV trimer // extracellular space // endoplasmic reticulum lumen // integral component of membrane // extracellular matrix // extracellular matrix // extracellular exosome // extracellular region // proteinaceous extracellular matrix // collagen trimer // basement membrane // extracellular matrix	traceable author statement // traceable author statement // inferred from direct assay // traceable author statement // non-traceable author statement // inferred from direct assay // inferred from sequence or structural similarity // inferred from direct assay // inferred from electronic annotation // inferred from electronic annotation // inferred from electronic annotation // inferred from ele…	GO:0005201 // GO:0005198
TC1600011496.hg.1	7.36389	13.0641	7.06148	10.3465	.	5.70025	51.9931	.	3.28504	9.74756		7.23575	10.7484	6.948	10.3722	.	3.51264	11.4133	.	3.42418	10.7345		NM_001304771	GPRC5B	G protein-coupled receptor, class C, group 5, member B	16p12	NM_001304771	RefSeq	Homo sapiens G protein-coupled receptor, class C, group 5, member B (GPRC5B), transcript variant 2, mRNA.	100	100	0	---	FALSE	Hs.148685	adrenal gland| bladder| brain| connective tissue| ear| embryonic tissue| esophagus| eye| heart| intestine| kidney| liver| lung| mammary gland| mouth| muscle| ovary| pancreas| parathyroid| pharynx| placenta| prostate| skin| spleen| stomach| testis| thymus| thyroid| trachea| uterus| vascular| chondrosarcoma| esophageal tumor| gastrointestinal tumor| germ cell tumor| glioma| head and neck tumor| kid…	chr16	-	19858498	19886167	NM_001304771	Q9NZH0	GO:0007186 // GO:0007626 // GO:0010976 // GO:0032147 // GO:0042593 // GO:0043123 // GO:0045666 // GO:0050729 // GO:0060907 // GO:0061098 // GO:0090263 // GO:0001934 // GO:0007165 // GO:0043123 // GO:0045666 // GO:0045860 // GO:0050729 // GO:0060907 // GO:0061098 // GO:0090263 // GO:0007601	G-protein coupled receptor signaling pathway // locomotory behavior // positive regulation of neuron projection development // activation of protein kinase activity // glucose homeostasis // positive regulation of I-kappaB kinase/NF-kappaB signaling // positive regulation of neuron differentiation // positive regulation of inflammatory response // positive regulation of macrophage cytokine produc…	inferred from electronic annotation // inferred from electronic annotation // inferred from electronic annotation // inferred from direct assay // inferred from electronic annotation // inferred from sequence or structural similarity // inferred from sequence or structural similarity // inferred from sequence or structural similarity // inferred from sequence or structural similarity // inferred …	GO:0005615 // GO:0005634 // GO:0005730 // GO:0005886 // GO:0009986 // GO:0016021 // GO:0030659 // GO:0043231 // GO:0070062 // GO:0009986 // GO:0016020 // GO:0031410	extracellular space // nucleus // nucleolus // plasma membrane // cell surface // integral component of membrane // cytoplasmic vesicle membrane // intracellular membrane-bounded organelle // extracellular exosome // cell surface // membrane // cytoplasmic vesicle	inferred from direct assay // inferred from direct assay // inferred from direct assay // inferred from electronic annotation // inferred from sequence or structural similarity // inferred from electronic annotation // inferred from electronic annotation // inferred from direct assay // inferred from direct assay // inferred from electronic annotation // inferred from electronic annotation // inf…	GO:0001664 // GO:0004930 // GO:0019901 // GO:0030295 // GO:0004871 // GO:0005118
TC1000012482.hg.1	7.96162	13.5239	7.39379	13.3765	.	5.56224	47.2501	.	5.98271	63.2378		7.34936	10.0014	7.97781	11.8189	.	2.65201	6.28541	.	3.84113	14.3316		NM_001098175	ENTPD1	ectonucleoside triphosphate diphosphohydrolase 1	10q24	NM_001098175	RefSeq	Homo sapiens ectonucleoside triphosphate diphosphohydrolase 1 (ENTPD1), transcript variant 2, mRNA.	100	100	0	---	FALSE	Hs.576612	adrenal gland| ascites| blood| bone| bone marrow| brain| cervix| connective tissue| embryonic tissue| esophagus| eye| heart| intestine| kidney| liver| lung| lymph node| mammary gland| muscle| nerve| ovary| pancreas| parathyroid| pharynx| pituitary gland| placenta| prostate| skin| spleen| stomach| testis| thymus| thyroid| tonsil| trachea| umbilical cord| uterus| bladder carcinoma| breast (mammary …	chr10	+	95711779	95877266	NM_001098175	P49961	GO:0007155 // GO:0007186 // GO:0007596 // GO:0009181 // GO:0030168	cell adhesion // G-protein coupled receptor signaling pathway // blood coagulation // purine ribonucleoside diphosphate catabolic process // platelet activation	non-traceable author statement // inferred from electronic annotation // traceable author statement // inferred from electronic annotation // inferred from electronic annotation	GO:0005605 // GO:0005886 // GO:0005887 // GO:0016020 // GO:0070062 // GO:0016020 // GO:0016021	basal lamina // plasma membrane // integral component of plasma membrane // membrane // extracellular exosome // membrane // integral component of membrane	inferred from electronic annotation // non-traceable author statement // traceable author statement // inferred from direct assay // inferred from direct assay // inferred from electronic annotation // inferred from electronic annotation	GO:0005515 // GO:0005524 // GO:0017110 // GO:0017111 // GO:0000166 // GO:0016787
TC0100015102.hg.1	6.27621	11.7934	8.59303	13.2476	.	5.51714	45.7956	.	4.65457	25.1864		7.94873	12.8755	10.55	14.8859	.	4.92676	30.4161	.	4.33589	20.1945		NM_001190709	COL11A1	collagen, type XI, alpha 1	1p21	NM_001190709	RefSeq	Homo sapiens collagen, type XI, alpha 1 (COL11A1), transcript variant E, mRNA.	100	100	0	---	FALSE	Hs.523446	adrenal gland| ascites| bone| bone marrow| brain| connective tissue| ear| embryonic tissue| eye| heart| intestine| larynx| liver| lung| mammary gland| mouth| muscle| pancreas| placenta| skin| stomach| testis| uterus|adrenal tumor| breast (mammary gland) tumor| chondrosarcoma| colorectal tumor| gastrointestinal tumor| germ cell tumor| glioma| head and neck tumor| leukemia| liver tumor| non-neoplas…	chr1	-	102876467	103108496	NM_001190709	P12107	GO:0001502 // GO:0001503 // GO:0002063 // GO:0006029 // GO:0007601 // GO:0007605 // GO:0022617 // GO:0030198 // GO:0030198 // GO:0030199 // GO:0030574 // GO:0035987 // GO:0035989 // GO:0042472 // GO:0048704 // GO:0050910 // GO:0055010 // GO:0003007 // GO:0030199 // GO:0048705 // GO:0051216	cartilage condensation // ossification // chondrocyte development // proteoglycan metabolic process // visual perception // sensory perception of sound // extracellular matrix disassembly // extracellular matrix organization // extracellular matrix organization // collagen fibril organization // collagen catabolic process // endodermal cell differentiation // tendon development // inner ear morph…	inferred from electronic annotation // inferred from electronic annotation // inferred from electronic annotation // inferred from electronic annotation // inferred from mutant phenotype // inferred from mutant phenotype // traceable author statement // non-traceable author statement // traceable author statement // non-traceable author statement // traceable author statement // inferred from exp…	GO:0005576 // GO:0005592 // GO:0005592 // GO:0005788 // GO:0005576 // GO:0005578 // GO:0005581 // GO:0031012	extracellular region // collagen type XI trimer // collagen type XI trimer // endoplasmic reticulum lumen // extracellular region // proteinaceous extracellular matrix // collagen trimer // extracellular matrix	traceable author statement // inferred from direct assay // non-traceable author statement // traceable author statement // inferred from electronic annotation // inferred from electronic annotation // inferred from electronic annotation // inferred from electronic annotation	GO:0005201 // GO:0030674 // GO:0046872 // GO:0050840 // GO:0005201
TC0200011219.hg.1	4.68752	10.1973	7.74877	10.8485	.	5.50978	45.5628	.	3.09978	8.5729		5.6382	10.4404	9.3595	12.0123	.	4.80219	27.9	.	2.65278	6.28878		NM_020311	ACKR3	atypical chemokine receptor 3	2q37.3	NM_020311	RefSeq	Homo sapiens atypical chemokine receptor 3 (ACKR3), mRNA.	100	100	0	---	FALSE	Hs.471751	bladder| bone| bone marrow| brain| connective tissue| embryonic tissue| esophagus| eye| heart| intestine| kidney| larynx| lung| lymph| mammary gland| muscle| nerve| ovary| pancreas| placenta| prostate| skin| stomach| testis| thymus| thyroid| trachea| umbilical cord| uterus| bladder carcinoma| breast (mammary gland) tumor| chondrosarcoma| colorectal tumor| esophageal tumor| gastrointestinal tumor|…	chr2	+	236558365	236582358	NM_020311	P25106	GO:0001525 // GO:0001570 // GO:0002230 // GO:0006935 // GO:0007155 // GO:0007186 // GO:0016032 // GO:0031623 // GO:0070098 // GO:0070374 // GO:0098792 // GO:1902230 // GO:0007165 // GO:0007275 // GO:0070098	angiogenesis // vasculogenesis // positive regulation of defense response to virus by host // chemotaxis // cell adhesion // G-protein coupled receptor signaling pathway // viral process // receptor internalization // chemokine-mediated signaling pathway // positive regulation of ERK1 and ERK2 cascade // xenophagy // negative regulation of intrinsic apoptotic signaling pathway in response to DNA …	inferred from electronic annotation // inferred from electronic annotation // inferred from mutant phenotype // inferred from electronic annotation // inferred from electronic annotation // inferred from electronic annotation // inferred from electronic annotation // inferred from mutant phenotype // inferred from mutant phenotype // inferred from mutant phenotype // inferred from mutant phenotyp…	GO:0005768 // GO:0005769 // GO:0005886 // GO:0005886 // GO:0005905 // GO:0009986 // GO:0016021 // GO:0043231 // GO:0048471 // GO:0055037 // GO:0005737 // GO:0005768 // GO:0005886 // GO:0016020	endosome // early endosome // plasma membrane // plasma membrane // coated pit // cell surface // integral component of membrane // intracellular membrane-bounded organelle // perinuclear region of cytoplasm // recycling endosome // cytoplasm // endosome // plasma membrane // membrane	inferred from direct assay // inferred from electronic annotation // inferred from direct assay // traceable author statement // inferred from direct assay // inferred from direct assay // inferred from electronic annotation // inferred from direct assay // inferred from electronic annotation // inferred from electronic annotation // inferred from electronic annotation // inferred from electronic…	GO:0005044 // GO:0005515 // GO:0015026 // GO:0016494 // GO:0019958 // GO:0004871 // GO:0004930
TC2000009317.hg.1	8.21755	13.6543	7.87547	12.9835	.	5.43676	43.314	.	5.10805	34.4885		7.94067	13.6565	7.26814	9.47623	.	5.71583	52.5576	.	2.20809	4.62063		NM_001161841	SULF2	sulfatase 2	20q13.12	NM_001161841	RefSeq	Homo sapiens sulfatase 2 (SULF2), transcript variant 3, mRNA.	100	100	0	---	FALSE	Hs.162016	adipose tissue| blood| bone| bone marrow| brain| connective tissue| ear| embryonic tissue| esophagus| eye| heart| intestine| kidney| larynx| liver| lung| lymph node| mammary gland| mouth| muscle| nerve| ovary| pancreas| pharynx| pituitary gland| placenta| prostate| salivary gland| skin| spleen| stomach| testis| trachea| uterus| vascular| bladder carcinoma| breast (mammary gland) tumor| chondrosar…	chr20	-	47656348	47786616	NM_001161841	Q8IWU5	GO:0001822 // GO:0002063 // GO:0003094 // GO:0010575 // GO:0014846 // GO:0030177 // GO:0030201 // GO:0030201 // GO:0032836 // GO:0035860 // GO:0040037 // GO:0048706 // GO:0051216 // GO:0060348 // GO:0060384 // GO:0001822 // GO:0002063 // GO:0003094 // GO:0008152 // GO:0010575 // GO:0014846 // GO:0032836 // GO:0035860 // GO:0040037 // GO:0048706 // GO:0051216 // GO:0060348 // GO:0060384	kidney development // chondrocyte development // glomerular filtration // positive regulation of vascular endothelial growth factor production // esophagus smooth muscle contraction // positive regulation of Wnt signaling pathway // heparan sulfate proteoglycan metabolic process // heparan sulfate proteoglycan metabolic process // glomerular basement membrane development // glial cell-derived neu…	inferred from sequence or structural similarity // inferred from sequence or structural similarity // inferred from sequence or structural similarity // inferred from sequence or structural similarity // inferred from sequence or structural similarity // inferred from direct assay // inferred from direct assay // non-traceable author statement // inferred from sequence or structural similarity //…	GO:0005615 // GO:0005783 // GO:0005795 // GO:0005886 // GO:0009986 // GO:0005783 // GO:0005794 // GO:0005886 // GO:0009986	extracellular space // endoplasmic reticulum // Golgi stack // plasma membrane // cell surface // endoplasmic reticulum // Golgi apparatus // plasma membrane // cell surface	non-traceable author statement // inferred from direct assay // inferred from electronic annotation // inferred from sequence or structural similarity // inferred from direct assay // inferred from electronic annotation // inferred from electronic annotation // inferred from electronic annotation // inferred from electronic annotation	GO:0004065 // GO:0004065 // GO:0005509 // GO:0008449 // GO:0008449 // GO:0003824 // GO:0008484 // GO:0016787 // GO:0046872
TC0700011876.hg.1	8.06291	13.2945	9.76336	9.04763	.	5.23163	37.5733	.	-0.715727	-1.64231		8.22625	13.5812	10.9629	10.0834	.	5.35499	40.9272	.	-0.87949	-1.83972		NM_001178075	ASNS	asparagine synthetase (glutamine-hydrolyzing)	7q21.3	NM_001178075	RefSeq	Homo sapiens asparagine synthetase (glutamine-hydrolyzing) (ASNS), transcript variant 4, mRNA.	100	100	0	---	FALSE	Hs.489207	ascites| bladder| blood| bone| bone marrow| brain| cervix| connective tissue| embryonic tissue| esophagus| eye| heart| intestine| kidney| larynx| liver| lung| lymph| lymph node| mammary gland| mouth| muscle| nerve| ovary| pancreas| placenta| prostate| salivary gland| skin| spleen| stomach| testis| thyroid| umbilical cord| uterus| vascular| bladder carcinoma| breast (mammary gland) tumor| cervical…	chr7	-	97852117	97872542	NM_001178075	P08243	GO:0001889 // GO:0006529 // GO:0006529 // GO:0006541 // GO:0008652 // GO:0009416 // GO:0009612 // GO:0009636 // GO:0030968 // GO:0031427 // GO:0032354 // GO:0032870 // GO:0034641 // GO:0036499 // GO:0042149 // GO:0043066 // GO:0043200 // GO:0044267 // GO:0044281 // GO:0045931 // GO:0070981 // GO:0006520 // GO:0006529 // GO:0006541 // GO:0006541 // GO:0008652 // GO:0031667 // GO:0042149	liver development // asparagine biosynthetic process // asparagine biosynthetic process // glutamine metabolic process // cellular amino acid biosynthetic process // response to light stimulus // response to mechanical stimulus // response to toxic substance // endoplasmic reticulum unfolded protein response // response to methotrexate // response to follicle-stimulating hormone // cellular respo…	inferred from electronic annotation // inferred by curator // inferred from direct assay // not recorded // traceable author statement // inferred from electronic annotation // inferred from electronic annotation // inferred from electronic annotation // traceable author statement // inferred from electronic annotation // inferred from electronic annotation // inferred from electronic annotation …	GO:0005829 // GO:0005829 // GO:0005829	cytosol // cytosol // cytosol	not recorded // traceable author statement // ---	GO:0004066 // GO:0004066 // GO:0005515 // GO:0005524 // GO:0042803 // GO:0048037 // GO:0000166 // GO:0004066 // GO:0004066 // GO:0016874 // GO:0042803 // GO:0042803
TC0200015000.hg.1	8.84017	13.9085	6.68072	11.32	.	5.06829	33.5512	.	4.63932	24.9214		8.00434	11.3849	5.76475	9.12634	.	3.38053	10.4145	.	3.36159	10.2787		NM_000079	CHRNA1	cholinergic receptor, nicotinic alpha 1	2q31.1	NM_000079	RefSeq	Homo sapiens cholinergic receptor, nicotinic, alpha 1 (muscle) (CHRNA1), transcript variant 2, mRNA.	100	100	0	---	FALSE	Hs.434479	brain| connective tissue| eye| heart| larynx| liver| mouth| muscle| skin| thymus| vascular| head and neck tumor| normal| primitive neuroectodermal tumor of the CNS| skin tumor| soft tissue/muscle tissue tumor| fetus| infant| adult	chr2	-	174747592	174764472	NM_000079	P02708	GO:0003009 // GO:0006810 // GO:0007165 // GO:0007268 // GO:0007271 // GO:0007274 // GO:0007528 // GO:0019228 // GO:0034220 // GO:0035094 // GO:0042391 // GO:0046716 // GO:0048630 // GO:0050881 // GO:0050905 // GO:0070050 // GO:0098655 // GO:0098655 // GO:0098655 // GO:0098655 // GO:0003009 // GO:0006810 // GO:0006811 // GO:0006812 // GO:0007271 // GO:0034220 // GO:0035094	skeletal muscle contraction // transport // signal transduction // synaptic transmission // synaptic transmission, cholinergic // neuromuscular synaptic transmission // neuromuscular junction development // neuronal action potential // ion transmembrane transport // response to nicotine // regulation of membrane potential // muscle cell cellular homeostasis // skeletal muscle tissue growth // mus…	inferred from mutant phenotype // traceable author statement // traceable author statement // traceable author statement // not recorded // inferred from mutant phenotype // inferred from mutant phenotype // inferred from mutant phenotype // traceable author statement // not recorded // inferred from mutant phenotype // inferred from mutant phenotype // inferred from mutant phenotype // inferred …	GO:0005886 // GO:0005886 // GO:0005886 // GO:0005892 // GO:0009986 // GO:0030054 // GO:0031594 // GO:0031594 // GO:0043005 // GO:0045211 // GO:0005886 // GO:0005892 // GO:0005892 // GO:0016020 // GO:0016021 // GO:0043005 // GO:0045202 // GO:0045211	plasma membrane // plasma membrane // plasma membrane // acetylcholine-gated channel complex // cell surface // cell junction // neuromuscular junction // neuromuscular junction // neuron projection // postsynaptic membrane // plasma membrane // acetylcholine-gated channel complex // acetylcholine-gated channel complex // membrane // integral component of membrane // neuron projection // synapse …	inferred from direct assay // inferred from sequence or structural similarity // traceable author statement // inferred from sequence or structural similarity // inferred from direct assay // inferred from electronic annotation // inferred from direct assay // inferred from sequence or structural similarity // not recorded // non-traceable author statement // inferred from electronic annotation /…	GO:0004889 // GO:0004889 // GO:0005216 // GO:0015464 // GO:0042166 // GO:0042166 // GO:0004889 // GO:0004889 // GO:0005216 // GO:0005230 // GO:0015464 // GO:0015464 // GO:0042166 // GO:0042166
TC1200007365.hg.1	5.14179	10.1572	4.83998	7.94527	.	5.01538	32.3429	.	3.10529	8.60565		5.86189	10.1925	5.79543	7.43514	.	4.33058	20.1203	.	1.63971	3.11604		NM_001164595	PDZRN4	PDZ domain containing ring finger 4	12q12	NM_001164595	RefSeq	Homo sapiens PDZ domain containing ring finger 4 (PDZRN4), transcript variant 1, mRNA.	100	100	0	---	FALSE	Hs.380044	brain| ear| embryonic tissue| mammary gland| nerve| ovary| placenta| prostate| testis| thyroid| breast (mammary gland) tumor| germ cell tumor| head and neck tumor| normal| ovarian tumor| blastocyst| fetus| juvenile| adult	chr12	+	41188448	41574590	NM_001164595	Q6ZMN7	GO:0016567 // GO:0016567 // GO:0016567	protein ubiquitination // protein ubiquitination // protein ubiquitination	not recorded // --- // inferred from electronic annotation	---	---	---	GO:0008270 // GO:0061630 // GO:0004842 // GO:0046872 // GO:0061630
TC1900009443.hg.1	4.64134	9.63353	4.48109	12.757	.	4.99218	31.8271	.	8.27588	309.947		4.93424	7.30106	5.04887	10.3125	.	2.36682	5.15802	.	5.26364	38.4163		NM_000064	C3	complement component 3	19p13.3-p13.2	NM_000064	RefSeq	Homo sapiens complement component 3 (C3), mRNA.	100	100	0	---	FALSE	Hs.529053	adipose tissue| adrenal gland| bladder| blood| bone| bone marrow| brain| cervix| connective tissue| embryonic tissue| esophagus| eye| heart| intestine| kidney| larynx| liver| lung| lymph node| mammary gland| mouth| muscle| nerve| ovary| pancreas| parathyroid| pharynx| placenta| prostate| skin| spleen| stomach| testis| thymus| thyroid| trachea| uterus|adrenal tumor| breast (mammary gland) tumor| c…	chr19	-	6677704	6730562	NM_000064	P01024	GO:0001798 // GO:0001934 // GO:0001970 // GO:0002507 // GO:0006631 // GO:0006954 // GO:0006955 // GO:0006956 // GO:0006956 // GO:0006957 // GO:0006958 // GO:0007165 // GO:0007186 // GO:0007596 // GO:0010575 // GO:0010828 // GO:0010866 // GO:0010884 // GO:0010951 // GO:0030449 // GO:0032026 // GO:0032355 // GO:0032570 // GO:0045087 // GO:0045745 // GO:0045766 // GO:0048639 // GO:0050776 // GO:0051…	positive regulation of type IIa hypersensitivity // positive regulation of protein phosphorylation // positive regulation of activation of membrane attack complex // tolerance induction // fatty acid metabolic process // inflammatory response // immune response // complement activation // complement activation // complement activation, alternative pathway // complement activation, classical pathw…	inferred from electronic annotation // inferred from direct assay // inferred from electronic annotation // inferred from electronic annotation // inferred from electronic annotation // inferred from electronic annotation // traceable author statement // inferred from mutant phenotype // traceable author statement // traceable author statement // inferred from electronic annotation // traceable a…	GO:0005576 // GO:0005615 // GO:0005886 // GO:0070062 // GO:0072562 // GO:0005576 // GO:0005615	extracellular region // extracellular space // plasma membrane // extracellular exosome // blood microparticle // extracellular region // extracellular space	traceable author statement // inferred from direct assay // traceable author statement // inferred from direct assay // inferred from direct assay // inferred from electronic annotation // inferred from electronic annotation	GO:0004866 // GO:0005102 // GO:0005515 // GO:0008289 // GO:0031715 // GO:0048037
TC1400009214.hg.1	10.9565	15.9485	11.0643	13.6078	.	4.99196	31.8222	.	2.54358	5.83034		9.85744	15.4346	9.45089	13.1904	.	5.57717	47.7413	.	3.73954	13.3572		NM_001202	BMP4	bone morphogenetic protein 4	14q22-q23	NM_001202	RefSeq	Homo sapiens bone morphogenetic protein 4 (BMP4), transcript variant 1, mRNA.	100	100	0	---	FALSE	Hs.68879	adipose tissue| bone| brain| connective tissue| embryonic tissue| eye| heart| intestine| kidney| liver| lung| lymph| lymph node| mammary gland| mouth| ovary| pancreas| placenta| prostate| salivary gland| skin| stomach| testis| vascular| breast (mammary gland) tumor| chondrosarcoma| colorectal tumor| gastrointestinal tumor| germ cell tumor| glioma| head and neck tumor| liver tumor| lung tumor| lym…	chr14	-	53949736	53958761	NM_001202	P12644	GO:0000122 // GO:0000186 // GO:0001541 // GO:0001649 // GO:0001657 // GO:0001658 // GO:0001822 // GO:0001823 // GO:0001843 // GO:0001934 // GO:0001938 // GO:0001958 // GO:0002043 // GO:0002062 // GO:0002244 // GO:0002320 // GO:0003014 // GO:0003130 // GO:0003139 // GO:0003197 // GO:0003279 // GO:0003323 // GO:0003337 // GO:0007182 // GO:0007224 // GO:0007281 // GO:0007500 // GO:0008285 // GO:0009…	negative regulation of transcription from RNA polymerase II promoter // activation of MAPKK activity // ovarian follicle development // osteoblast differentiation // ureteric bud development // branching involved in ureteric bud morphogenesis // kidney development // mesonephros development // neural tube closure // positive regulation of protein phosphorylation // positive regulation of endothel…	inferred from direct assay // inferred from direct assay // inferred from electronic annotation // inferred from direct assay // inferred from direct assay // inferred from direct assay // inferred from mutant phenotype // inferred from expression pattern // inferred from electronic annotation // inferred from direct assay // inferred from direct assay // inferred from sequence or structural simi…	GO:0005576 // GO:0005576 // GO:0005578 // GO:0005615 // GO:0005615 // GO:0005615 // GO:0005737 // GO:0031988 // GO:0005576 // GO:0005615 // GO:0005615	extracellular region // extracellular region // proteinaceous extracellular matrix // extracellular space // extracellular space // extracellular space // cytoplasm // membrane-bounded vesicle // extracellular region // extracellular space // extracellular space	inferred from sequence or structural similarity // traceable author statement // inferred from electronic annotation // not recorded // inferred from direct assay // inferred from sequence or structural similarity // inferred from electronic annotation // inferred from electronic annotation // inferred from electronic annotation // --- // inferred from electronic annotation	GO:0005125 // GO:0005160 // GO:0005515 // GO:0008083 // GO:0008201 // GO:0039706 // GO:0042056 // GO:0042803 // GO:0070700 // GO:0005125 // GO:0005160
TC0300007117.hg.1	6.16228	11.0555	6.50408	7.36973	.	4.89321	29.7169	.	0.865647	1.82216		5.89262	8.86505	5.92353	6.71938	.	2.97243	7.84855	.	0.795851	1.7361		NM_001248	ENTPD3	ectonucleoside triphosphate diphosphohydrolase 3	3p21.3	NM_001248	RefSeq	Homo sapiens ectonucleoside triphosphate diphosphohydrolase 3 (ENTPD3), transcript variant 2, mRNA.	100	100	0	---	FALSE	Hs.441145	bladder| brain| esophagus| eye| kidney| larynx| liver| lung| lymph node| mouth| nerve| pancreas| pituitary gland| prostate| spleen| testis| thymus| trachea| uterus| esophageal tumor| germ cell tumor| head and neck tumor| kidney tumor| liver tumor| lung tumor| non-neoplasia| normal| pancreatic tumor| uterine tumor| fetus| juvenile| adult	chr3	+	40387156	40428626	NM_001248	O75355	GO:0009134 // GO:0009143	nucleoside diphosphate catabolic process // nucleoside triphosphate catabolic process	inferred from electronic annotation // inferred from electronic annotation	GO:0005886 // GO:0016021 // GO:0016020	plasma membrane // integral component of membrane // membrane	inferred from electronic annotation // inferred from electronic annotation // inferred from electronic annotation	GO:0005515 // GO:0005524 // GO:0017110 // GO:0017111 // GO:0000166 // GO:0016787
TC0100007243.hg.1	4.6643	9.46636	4.00525	7.17513	.	4.80205	27.8973	.	3.16989	8.99976		5.20488	10.0287	4.80213	5.77851	.	4.82379	28.3207	.	0.976385	1.96753		NM_000478	ALPL	alkaline phosphatase, liver/bone/kidney	1p36.12	NM_000478	RefSeq	Homo sapiens alkaline phosphatase, liver/bone/kidney (ALPL), transcript variant 1, mRNA.	100	100	0	---	FALSE	Hs.75431	adipose tissue| adrenal gland| blood| bone| brain| cervix| connective tissue| embryonic tissue| eye| heart| intestine| kidney| liver| lung| lymph| lymph node| mammary gland| mouth| nerve| ovary| pancreas| pharynx| placenta| prostate| skin| spleen| testis| thyroid| trachea| uterus|adrenal tumor| breast (mammary gland) tumor| chondrosarcoma| germ cell tumor| glioma| head and neck tumor| kidney tumo…	chr1	+	21509365	21578412	NM_000478	P05186	GO:0001501 // GO:0001649 // GO:0001958 // GO:0003006 // GO:0016311 // GO:0032496 // GO:0033280 // GO:0046677 // GO:0051384 // GO:0071407 // GO:0071529 // GO:0008152 // GO:0031214	skeletal system development // osteoblast differentiation // endochondral ossification // developmental process involved in reproduction // dephosphorylation // response to lipopolysaccharide // response to vitamin D // response to antibiotic // response to glucocorticoid // cellular response to organic cyclic compound // cementum mineralization // metabolic process // biomineral tissue developme…	traceable author statement // inferred from direct assay // inferred from electronic annotation // inferred from electronic annotation // inferred from electronic annotation // inferred from electronic annotation // inferred from expression pattern // inferred from electronic annotation // inferred from electronic annotation // inferred from electronic annotation // inferred from electronic annot…	GO:0005578 // GO:0005615 // GO:0005886 // GO:0016020 // GO:0016021 // GO:0031225 // GO:0070062 // GO:0016020 // GO:0065010	proteinaceous extracellular matrix // extracellular space // plasma membrane // membrane // integral component of membrane // anchored component of membrane // extracellular exosome // membrane // extracellular membrane-bounded organelle	inferred from electronic annotation // inferred from electronic annotation // inferred from electronic annotation // inferred from direct assay // inferred from electronic annotation // inferred from electronic annotation // inferred from direct assay // inferred from electronic annotation // inferred from electronic annotation	GO:0004035 // GO:0005515 // GO:0016462 // GO:0046872 // GO:0003824 // GO:0016787 // GO:0016791
TC0900012197.hg.1	5.08578	9.74304	4.87358	8.62758	.	4.65726	25.2334	.	3.754	13.4917		5.02966	6.50532	5.07175	5.81898	.	1.47565	2.78109	.	0.747229	1.67857		NM_000954	PTGDS	prostaglandin D2 synthase 21kDa (brain)	9q34.2-q34.3	NM_000954	RefSeq	Homo sapiens prostaglandin D2 synthase 21kDa (brain) (PTGDS), mRNA.	100	100	0	---	FALSE	Hs.446429	adipose tissue| blood| bone| bone marrow| brain| connective tissue| ear| esophagus| eye| heart| intestine| kidney| liver| lung| lymph node| mammary gland| muscle| nerve| ovary| pancreas| placenta| prostate| spleen| stomach| testis| trachea| uterus| chondrosarcoma| esophageal tumor| gastrointestinal tumor| germ cell tumor| glioma| kidney tumor| leukemia| liver tumor| lung tumor| lymphoma| non-neop…	chr9	+	136977504	136981742	NM_000954	P41222	GO:0001516 // GO:0001516 // GO:0006810 // GO:0019369 // GO:0019371 // GO:0044281 // GO:0045187 // GO:0051384 // GO:2000255 // GO:0001516 // GO:0006629 // GO:0006631 // GO:0006633 // GO:0006693 // GO:0006810 // GO:0045187	prostaglandin biosynthetic process // prostaglandin biosynthetic process // transport // arachidonic acid metabolic process // cyclooxygenase pathway // small molecule metabolic process // regulation of circadian sleep/wake cycle, sleep // response to glucocorticoid // negative regulation of male germ cell proliferation // prostaglandin biosynthetic process // lipid metabolic process // fatty aci…	inferred from direct assay // inferred from sequence or structural similarity // inferred from sequence or structural similarity // traceable author statement // traceable author statement // traceable author statement // inferred from sequence or structural similarity // inferred from electronic annotation // inferred from electronic annotation // inferred from electronic annotation // inferred …	GO:0005576 // GO:0005615 // GO:0005789 // GO:0005791 // GO:0005794 // GO:0031965 // GO:0048471 // GO:0070062 // GO:0005576 // GO:0005615 // GO:0005634 // GO:0005737 // GO:0005783 // GO:0005791 // GO:0005794 // GO:0016020	extracellular region // extracellular space // endoplasmic reticulum membrane // rough endoplasmic reticulum // Golgi apparatus // nuclear membrane // perinuclear region of cytoplasm // extracellular exosome // extracellular region // extracellular space // nucleus // cytoplasm // endoplasmic reticulum // rough endoplasmic reticulum // Golgi apparatus // membrane	inferred from direct assay // inferred from direct assay // traceable author statement // inferred from direct assay // inferred from sequence or structural similarity // inferred from electronic annotation // inferred from electronic annotation // inferred from direct assay // inferred from electronic annotation // inferred from electronic annotation // inferred from electronic annotation // inf…	GO:0004667 // GO:0004667 // GO:0005215 // GO:0005501 // GO:0005504 // GO:0005515 // GO:0004667 // GO:0004667 // GO:0005215 // GO:0005501 // GO:0016853 // GO:0036094
TC1500010723.hg.1	8.60703	13.2206	10.5022	8.64135	.	4.6136	24.4812	.	-1.86083	-3.63217		7.8527	12.9291	10.5703	9.90939	.	5.07635	33.7391	.	-0.660889	-1.58106		NM_001142776	CHAC1	ChaC glutathione-specific gamma-glutamylcyclotransferase 1	15q15.1	NM_001142776	RefSeq	Homo sapiens ChaC glutathione-specific gamma-glutamylcyclotransferase 1 (CHAC1), transcript variant 2, mRNA.	100	100	0	---	FALSE	Hs.155569	ascites| blood| brain| cervix| connective tissue| embryonic tissue| eye| intestine| kidney| liver| lung| lymph| mammary gland| muscle| pancreas| prostate| skin| stomach| testis| cervical tumor| colorectal tumor| gastrointestinal tumor| germ cell tumor| leukemia| liver tumor| lung tumor| lymphoma| normal| pancreatic tumor| primitive neuroectodermal tumor of the CNS| prostate cancer| retinoblastoma…	chr15	+	40953438	40956519	NM_001142776	Q9BUX1	GO:0006986 // GO:0007219 // GO:0008152 // GO:0010955 // GO:0022008 // GO:0045746 // GO:0070059 // GO:0006915 // GO:0007399 // GO:0022008	response to unfolded protein // Notch signaling pathway // metabolic process // negative regulation of protein processing // neurogenesis // negative regulation of Notch signaling pathway // intrinsic apoptotic signaling pathway in response to endoplasmic reticulum stress // apoptotic process // nervous system development // neurogenesis	inferred from electronic annotation // inferred from electronic annotation // inferred from electronic annotation // inferred from mutant phenotype // inferred from sequence or structural similarity // inferred from mutant phenotype // inferred from mutant phenotype // inferred from electronic annotation // inferred from electronic annotation // inferred from electronic annotation	GO:0005802 // GO:0005829 // GO:0005737 // GO:0005794 // GO:0005802 // GO:0005829	trans-Golgi network // cytosol // cytoplasm // Golgi apparatus // trans-Golgi network // cytosol	inferred from sequence or structural similarity // inferred from direct assay // inferred from electronic annotation // inferred from electronic annotation // inferred from electronic annotation // inferred from electronic annotation	GO:0005112 // GO:0005515 // GO:0016746 // GO:0005112 // GO:0016740
TC1600011495.hg.1	6.21227	10.8129	6.4603	9.00612	.	4.6006	24.2615	.	2.54582	5.8394		6.41571	8.8611	6.40912	8.00136	.	2.44539	5.44674	.	1.59224	3.01517		ENST00000569102	GPRC5B	G protein-coupled receptor, class C, group 5, member B	16p12	ENST00000569102	ENSEMBL	G protein-coupled receptor, class C, group 5, member B [gene_biotype:protein_coding transcript_biotype:processed_transcript]	100	100	0	---	FALSE	Hs.148685	adrenal gland| bladder| brain| connective tissue| ear| embryonic tissue| esophagus| eye| heart| intestine| kidney| liver| lung| mammary gland| mouth| muscle| ovary| pancreas| parathyroid| pharynx| placenta| prostate| skin| spleen| stomach| testis| thymus| thyroid| trachea| uterus| vascular| chondrosarcoma| esophageal tumor| gastrointestinal tumor| germ cell tumor| glioma| head and neck tumor| kid…	chr16	-	19857299	19858046	ENST00000569102	Q9NZH0	GO:0007186 // GO:0007626 // GO:0010976 // GO:0032147 // GO:0042593 // GO:0043123 // GO:0045666 // GO:0050729 // GO:0060907 // GO:0061098 // GO:0090263 // GO:0001934 // GO:0007165 // GO:0043123 // GO:0045666 // GO:0045860 // GO:0050729 // GO:0060907 // GO:0061098 // GO:0090263 // GO:0007601	G-protein coupled receptor signaling pathway // locomotory behavior // positive regulation of neuron projection development // activation of protein kinase activity // glucose homeostasis // positive regulation of I-kappaB kinase/NF-kappaB signaling // positive regulation of neuron differentiation // positive regulation of inflammatory response // positive regulation of macrophage cytokine produc…	inferred from electronic annotation // inferred from electronic annotation // inferred from electronic annotation // inferred from direct assay // inferred from electronic annotation // inferred from sequence or structural similarity // inferred from sequence or structural similarity // inferred from sequence or structural similarity // inferred from sequence or structural similarity // inferred …	GO:0005615 // GO:0005634 // GO:0005730 // GO:0005886 // GO:0009986 // GO:0016021 // GO:0030659 // GO:0043231 // GO:0070062 // GO:0009986 // GO:0016020 // GO:0031410	extracellular space // nucleus // nucleolus // plasma membrane // cell surface // integral component of membrane // cytoplasmic vesicle membrane // intracellular membrane-bounded organelle // extracellular exosome // cell surface // membrane // cytoplasmic vesicle	inferred from direct assay // inferred from direct assay // inferred from direct assay // inferred from electronic annotation // inferred from sequence or structural similarity // inferred from electronic annotation // inferred from electronic annotation // inferred from direct assay // inferred from direct assay // inferred from electronic annotation // inferred from electronic annotation // inf…	GO:0001664 // GO:0004930 // GO:0019901 // GO:0030295 // GO:0004871 // GO:0005118
TC0400009318.hg.1	4.05256	8.6184	4.50327	5.27056	.	4.56584	23.684	.	0.767295	1.70208		4.54653	8.26311	4.90617	5.75087	.	3.71658	13.1463	.	0.844703	1.79589		NM_001034845	GALNTL6	polypeptide N-acetylgalactosaminyltransferase-like 6	4q34.1	NM_001034845	RefSeq	Homo sapiens polypeptide N-acetylgalactosaminyltransferase-like 6 (GALNTL6), mRNA.	100	100	0	---	FALSE	Hs.386236	brain| intestine| kidney| placenta| skin| testis| colorectal tumor| kidney tumor| normal| primitive neuroectodermal tumor of the CNS| skin tumor| adult	chr4	+	171812254	173041559	NM_001034845	Q49A17	GO:0006486 // GO:0008152	protein glycosylation // metabolic process	inferred from electronic annotation // inferred from electronic annotation	GO:0000139 // GO:0016021 // GO:0005794 // GO:0016020	Golgi membrane // integral component of membrane // Golgi apparatus // membrane	inferred from electronic annotation // inferred from electronic annotation // inferred from electronic annotation // inferred from electronic annotation	GO:0004653 // GO:0030246 // GO:0046872 // GO:0016740 // GO:0016757
TC0X00006651.hg.1	6.00622	10.4964	5.40255	6.73468	.	4.4902	22.4742	.	1.33214	2.51775		5.67906	8.58131	5.79043	7.03712	.	2.90225	7.47593	.	1.2467	2.37298		NM_001167890	EGFL6	EGF-like-domain, multiple 6	Xp22	NM_001167890	RefSeq	Homo sapiens EGF-like-domain, multiple 6 (EGFL6), transcript variant 2, mRNA.	100	100	0	---	FALSE	Hs.12844	blood| brain| connective tissue| ear| embryonic tissue| eye| heart| intestine| kidney| lung| mammary gland| mouth| ovary| pancreas| placenta| prostate| umbilical cord| vascular| colorectal tumor| germ cell tumor| head and neck tumor| leukemia| non-neoplasia| normal|embryoid body| fetus| neonate| adult	chrX	+	13569575	13633575	NM_001167890	Q8IUX8	GO:0007049 // GO:0007275 // GO:0010811 // GO:0030154 // GO:0030198 // GO:0033631 // GO:0007155 // GO:0010811 // GO:0010811 // GO:0030198 // GO:0030198 // GO:0033631	cell cycle // multicellular organismal development // positive regulation of cell-substrate adhesion // cell differentiation // extracellular matrix organization // cell-cell adhesion mediated by integrin // cell adhesion // positive regulation of cell-substrate adhesion // positive regulation of cell-substrate adhesion // extracellular matrix organization // extracellular matrix organization // …	traceable author statement // inferred from electronic annotation // not recorded // inferred from electronic annotation // not recorded // not recorded // inferred from electronic annotation // --- // inferred from electronic annotation // --- // inferred from electronic annotation // ---	GO:0005578 // GO:0005604 // GO:0005615 // GO:0016020 // GO:0005576 // GO:0005578 // GO:0005578	proteinaceous extracellular matrix // basement membrane // extracellular space // membrane // extracellular region // proteinaceous extracellular matrix // proteinaceous extracellular matrix	not recorded // inferred from electronic annotation // traceable author statement // inferred from electronic annotation // inferred from electronic annotation // --- // inferred from electronic annotation	GO:0005178 // GO:0005509
TC0500013224.hg.1	6.67769	11.1467	8.27853	8.90838	.	4.46899	22.1462	.	0.629851	1.54741		6.04088	8.77471	7.32605	9.27116	.	2.73383	6.65219	.	1.94511	3.85066		NM_001017372	SLC27A6	solute carrier family 27 (fatty acid transporter), member 6	5q23.3	NM_001017372	RefSeq	Homo sapiens solute carrier family 27 (fatty acid transporter), member 6 (SLC27A6), transcript variant 2, mRNA.	100	100	0	---	FALSE	Hs.49765	adrenal gland| brain| embryonic tissue| heart| kidney| lung| mammary gland| mouth| ovary| pharynx| placenta| testis| thymus| uterus|adrenal tumor| glioma| kidney tumor| normal| uterine tumor|embryoid body| fetus| adult	chr5	+	128965128	129033642	NM_001017372	Q9Y2P4	GO:0000038 // GO:0001676 // GO:0001676 // GO:0015909 // GO:0055085 // GO:0006629 // GO:0006631 // GO:0006810 // GO:0006869 // GO:0008152 // GO:0015908	very long-chain fatty acid metabolic process // long-chain fatty acid metabolic process // long-chain fatty acid metabolic process // long-chain fatty acid transport // transmembrane transport // lipid metabolic process // fatty acid metabolic process // transport // lipid transport // metabolic process // fatty acid transport	traceable author statement // inferred from electronic annotation // traceable author statement // traceable author statement // traceable author statement // inferred from electronic annotation // inferred from electronic annotation // inferred from electronic annotation // inferred from electronic annotation // inferred from electronic annotation // inferred from electronic annotation	GO:0005886 // GO:0016021 // GO:0042383 // GO:0005886 // GO:0016020	plasma membrane // integral component of membrane // sarcolemma // plasma membrane // membrane	traceable author statement // inferred from electronic annotation // inferred from electronic annotation // inferred from electronic annotation // inferred from electronic annotation	GO:0000166 // GO:0004467 // GO:0031957 // GO:0003824 // GO:0004467 // GO:0016874
TC0X00008526.hg.1	9.82617	14.2672	11.1345	13.2996	.	4.441	21.7207	.	2.1651	4.48498		9.78582	13.8543	11.0619	12.9511	.	4.0685	16.778	.	1.88918	3.70425		NM_001159699	FHL1	four and a half LIM domains 1	Xq26	NM_001159699	RefSeq	Homo sapiens four and a half LIM domains 1 (FHL1), transcript variant 7, mRNA.	100	100	0	---	FALSE	Hs.435369	adipose tissue| adrenal gland| ascites| bladder| bone| bone marrow| brain| cervix| connective tissue| embryonic tissue| esophagus| eye| heart| intestine| kidney| larynx| liver| lung| lymph node| mammary gland| mouth| muscle| nerve| ovary| pancreas| parathyroid| pharynx| pituitary gland| placenta| prostate| salivary gland| skin| spleen| stomach| testis| thymus| thyroid| trachea| umbilical cord| ut…	chrX	+	136146702	136211359	NM_001159699	Q13642	GO:0003254 // GO:0007517 // GO:0009887 // GO:0010972 // GO:0030154 // GO:0030308 // GO:0043268 // GO:1901016 // GO:2000134 // GO:0007275	regulation of membrane depolarization // muscle organ development // organ morphogenesis // negative regulation of G2/M transition of mitotic cell cycle // cell differentiation // negative regulation of cell growth // positive regulation of potassium ion transport // regulation of potassium ion transmembrane transporter activity // negative regulation of G1/S transition of mitotic cell cycle // m…	inferred from direct assay // non-traceable author statement // non-traceable author statement // inferred from direct assay // inferred from electronic annotation // inferred from direct assay // inferred from direct assay // inferred from direct assay // inferred from direct assay // inferred from electronic annotation	GO:0005634 // GO:0005737 // GO:0005829 // GO:0005886 // GO:0005925 // GO:0005634 // GO:0005737	nucleus // cytoplasm // cytosol // plasma membrane // focal adhesion // nucleus // cytoplasm	inferred from direct assay // inferred from direct assay // inferred from electronic annotation // inferred from direct assay // inferred from direct assay // inferred from electronic annotation // inferred from electronic annotation	GO:0005515 // GO:0008270 // GO:0044325 // GO:0003674 // GO:0046872
TC2000006444.hg.1	6.57759	11.0115	7.08407	6.98853	.	4.43394	21.6147	.	-0.095548	-1.06847		6.08283	11.4524	6.99712	7.20864	.	5.36959	41.3435	.	0.211519	1.15791		NM_001301188	TRIB3	tribbles pseudokinase 3	20p13-p12.2	NM_001301188	RefSeq	Homo sapiens tribbles pseudokinase 3 (TRIB3), transcript variant 2, mRNA.	100	100	0	---	FALSE	Hs.516826	adrenal gland| ascites| blood| bone| bone marrow| brain| cervix| connective tissue| embryonic tissue| esophagus| eye| intestine| kidney| liver| lung| mammary gland| mouth| muscle| ovary| pancreas| placenta| prostate| skin| spleen| stomach| thymus| thyroid| tonsil| uterus| vascular|adrenal tumor| breast (mammary gland) tumor| cervical tumor| chondrosarcoma| colorectal tumor| esophageal tumor| gast…	chr20	+	362835	397559	NM_001301188	Q96RU7	GO:0000122 // GO:0006351 // GO:0006468 // GO:0006469 // GO:0007173 // GO:0008286 // GO:0008543 // GO:0010827 // GO:0032092 // GO:0032436 // GO:0032869 // GO:0034976 // GO:0038095 // GO:0043405 // GO:0044255 // GO:0044281 // GO:0045087 // GO:0045599 // GO:0045717 // GO:0045892 // GO:0048011 // GO:0048015 // GO:0051443 // GO:0070059 // GO:0070059 // GO:1904030 // GO:0006355 // GO:0006915 // GO:0032…	negative regulation of transcription from RNA polymerase II promoter // transcription, DNA-templated // protein phosphorylation // negative regulation of protein kinase activity // epidermal growth factor receptor signaling pathway // insulin receptor signaling pathway // fibroblast growth factor receptor signaling pathway // regulation of glucose transport // positive regulation of protein bindi…	inferred from direct assay // inferred from electronic annotation // inferred from electronic annotation // inferred from direct assay // traceable author statement // traceable author statement // traceable author statement // inferred from sequence or structural similarity // inferred from sequence or structural similarity // not recorded // inferred from sequence or structural similarity // in…	GO:0005634 // GO:0005634 // GO:0005654 // GO:0005829 // GO:0005886 // GO:0005634 // GO:0005634	nucleus // nucleus // nucleoplasm // cytosol // plasma membrane // nucleus // nucleus	not recorded // inferred from sequence or structural similarity // inferred from direct assay // traceable author statement // traceable author statement // --- // inferred from electronic annotation	GO:0003714 // GO:0004860 // GO:0005515 // GO:0005524 // GO:0016301 // GO:0019901 // GO:0019901 // GO:0031434 // GO:0031625 // GO:0055106 // GO:0003714 // GO:0031434 // GO:0004672
TC0200015350.hg.1	8.59587	12.9691	10.2731	13.3061	.	4.3732	20.7235	.	3.03298	8.18499		9.67367	12.4437	10.2996	13.0392	.	2.77003	6.82124	.	2.73959	6.67881		NM_144629	RFTN2	raftlin family member 2	2q33.1	NM_144629	RefSeq	Homo sapiens raftlin family member 2 (RFTN2), mRNA.	100	100	0	---	FALSE	Hs.591615	adrenal gland| brain| connective tissue| ear| eye| intestine| kidney| lung| mouth| placenta| testis| thymus| thyroid| germ cell tumor| kidney tumor| non-neoplasia| normal| soft tissue/muscle tissue tumor| fetus| adult	chr2	-	197568224	197676045	NM_144629	Q52LD8	GO:0032596 // GO:0033227 // GO:0043330 // GO:0050851 // GO:0032596 // GO:0050851	protein transport into membrane raft // dsRNA transport // response to exogenous dsRNA // antigen receptor-mediated signaling pathway // protein transport into membrane raft // antigen receptor-mediated signaling pathway	not recorded // inferred from electronic annotation // inferred from electronic annotation // not recorded // --- // ---	GO:0005737 // GO:0005886 // GO:0045121 // GO:0005737 // GO:0016020 // GO:0045121	cytoplasm // plasma membrane // membrane raft // cytoplasm // membrane // membrane raft	not recorded // inferred from electronic annotation // not recorded // --- // inferred from electronic annotation // ---	---
TC2200008346.hg.1	4.76899	9.13747	7.77756	8.94904	.	4.36847	20.6558	.	1.17148	2.25242		7.49453	8.97257	8.25549	8.57272	.	1.47804	2.7857	.	0.317226	1.24593		NM_002430	MN1	meningioma (disrupted in balanced translocation) 1	22q12.1	NM_002430	RefSeq	Homo sapiens meningioma (disrupted in balanced translocation) 1 (MN1), mRNA.	100	100	0	---	FALSE	Hs.268515	adipose tissue| brain| cervix| connective tissue| ear| embryonic tissue| eye| intestine| kidney| liver| lung| muscle| placenta| salivary gland| stomach| testis| thymus| uterus| vascular| cervical tumor| chondrosarcoma| germ cell tumor| glioma| liver tumor| lung tumor| normal|embryoid body| blastocyst| fetus| adult	chr22	-	27748277	27801498	NM_002430	Q10571	GO:0001957 // GO:0008150	intramembranous ossification // biological_process	inferred from electronic annotation // no biological data available	GO:0005575	cellular_component	no biological data available	GO:0003674
TC0100009221.hg.1	10.3871	14.7496	8.56699	11.8558	.	4.36251	20.5706	.	3.28882	9.77311		9.72839	14.241	7.50778	10.012	.	4.51263	22.8263	.	2.50418	5.67326		NM_001078	VCAM1	vascular cell adhesion molecule 1	1p32-p31	NM_001078	RefSeq	Homo sapiens vascular cell adhesion molecule 1 (VCAM1), transcript variant 1, mRNA.	100	100	0	---	FALSE	Hs.109225	adipose tissue| adrenal gland| bladder| blood| brain| connective tissue| ear| embryonic tissue| esophagus| eye| heart| intestine| kidney| larynx| liver| lung| lymph node| mammary gland| mouth| pancreas| parathyroid| pharynx| pituitary gland| placenta| prostate| skin| spleen| stomach| testis| thymus| trachea| uterus| vascular|adrenal tumor| breast (mammary gland) tumor| chondrosarcoma| esophageal …	chr1	+	100719640	100739046	NM_001078	P19320	GO:0007155 // GO:0007157 // GO:0007159 // GO:0007160 // GO:0009308 // GO:0016032 // GO:0019221 // GO:0022614 // GO:0030183 // GO:0030198 // GO:0035584 // GO:0042102 // GO:0050776 // GO:0050901 // GO:0050901 // GO:0055114 // GO:0060333 // GO:0007155 // GO:0016337	cell adhesion // heterophilic cell-cell adhesion via plasma membrane cell adhesion molecules // leukocyte cell-cell adhesion // cell-matrix adhesion // amine metabolic process // viral process // cytokine-mediated signaling pathway // membrane to membrane docking // B cell differentiation // extracellular matrix organization // calcium-mediated signaling using intracellular calcium source // posi…	inferred from direct assay // inferred from direct assay // inferred from direct assay // inferred from direct assay // inferred from direct assay // inferred from electronic annotation // traceable author statement // inferred from expression pattern // inferred by curator // traceable author statement // inferred from genetic interaction // inferred from direct assay // traceable author stateme…	GO:0002102 // GO:0005615 // GO:0005769 // GO:0005783 // GO:0005794 // GO:0005886 // GO:0005902 // GO:0009897 // GO:0009986 // GO:0016021 // GO:0030175 // GO:0045177 // GO:0070062 // GO:0071065 // GO:0016020	podosome // extracellular space // early endosome // endoplasmic reticulum // Golgi apparatus // plasma membrane // microvillus // external side of plasma membrane // cell surface // integral component of membrane // filopodium // apical part of cell // extracellular exosome // alpha9-beta1 integrin-vascular cell adhesion molecule-1 complex // membrane	inferred from direct assay // inferred from direct assay // inferred from direct assay // inferred from direct assay // inferred from direct assay // traceable author statement // inferred from direct assay // inferred from direct assay // inferred from direct assay // inferred from electronic annotation // inferred from direct assay // inferred from direct assay // inferred from direct assay // …	GO:0005178 // GO:0005178 // GO:0008131 // GO:0050839 // GO:0050839
TC1700010019.hg.1	12.8939	17.2004	12.0388	16.5577	.	4.30642	19.7862	.	4.51895	22.9266		13.5674	17.0275	12.3769	15.885	.	3.46008	11.0049	.	3.50817	11.378		NM_001198695	MFAP4	microfibrillar associated protein 4	17p11.2	NM_001198695	RefSeq	Homo sapiens microfibrillar-associated protein 4 (MFAP4), transcript variant 1, mRNA.	100	100	0	---	FALSE	Hs.296049	adrenal gland| bone| brain| cervix| connective tissue| embryonic tissue| esophagus| eye| heart| intestine| kidney| larynx| liver| lung| mammary gland| muscle| nerve| ovary| pancreas| pituitary gland| placenta| prostate| salivary gland| skin| stomach| testis| thymus| thyroid| trachea| umbilical cord| uterus| breast (mammary gland) tumor| cervical tumor| chondrosarcoma| colorectal tumor| gastrointe…	chr17	-	19383442	19387240	NM_001198695	P55083	GO:0007155 // GO:0009650 // GO:0010712 // GO:0030198 // GO:0043206 // GO:0048251 // GO:0071493	cell adhesion // UV protection // regulation of collagen metabolic process // extracellular matrix organization // extracellular fibril organization // elastic fiber assembly // cellular response to UV-B	inferred from electronic annotation // inferred from direct assay // inferred from direct assay // traceable author statement // inferred from direct assay // inferred from direct assay // inferred from direct assay	GO:0001527 // GO:0001527 // GO:0005576 // GO:0005576 // GO:0031012 // GO:0070062 // GO:0071953 // GO:0005576 // GO:0005578	microfibril // microfibril // extracellular region // extracellular region // extracellular matrix // extracellular exosome // elastic fiber // extracellular region // proteinaceous extracellular matrix	inferred from direct assay // non-traceable author statement // inferred from direct assay // traceable author statement // inferred from direct assay // inferred from direct assay // inferred from direct assay // inferred from electronic annotation // inferred from electronic annotation	GO:0005515 // GO:0003674
TC0600009353.hg.1	5.94355	10.2439	8.39577	8.43218	.	4.30034	19.7029	.	0.036412	1.02556		7.78224	11.2332	9.4507	10.0899	.	3.45097	10.9357	.	0.639163	1.55743		NM_001003395	TPD52L1	tumor protein D52-like 1	6q22-q23	NM_001003395	RefSeq	Homo sapiens tumor protein D52-like 1 (TPD52L1), transcript variant 2, mRNA.	100	100	0	---	FALSE	Hs.591347	adrenal gland| bladder| bone| brain| cervix| connective tissue| embryonic tissue| esophagus| eye| heart| intestine| kidney| liver| lung| mammary gland| muscle| ovary| parathyroid| pharynx| placenta| prostate| salivary gland| skin| stomach| testis| thyroid| uterus| breast (mammary gland) tumor| cervical tumor| chondrosarcoma| colorectal tumor| esophageal tumor| gastrointestinal tumor| germ cell tu…	chr6	+	125119049	125264407	NM_001003395	Q16890	GO:0000086 // GO:0043406 // GO:0046330 // GO:2001235	G2/M transition of mitotic cell cycle // positive regulation of MAP kinase activity // positive regulation of JNK cascade // positive regulation of apoptotic signaling pathway	inferred from direct assay // inferred from direct assay // inferred from direct assay // inferred from direct assay	GO:0005737 // GO:0048471	cytoplasm // perinuclear region of cytoplasm	inferred from direct assay // inferred from direct assay	GO:0005515 // GO:0042802 // GO:0042803 // GO:0046982
TC0300012686.hg.1	8.35704	12.6468	7.99197	12.1088	.	4.28978	19.5593	.	4.11681	17.3494		9.43328	11.7455	9.39545	11.9529	.	2.31227	4.96665	.	2.55747	5.88674		NM_173653	SLC9A9	solute carrier family 9, subfamily A (NHE9, cation proton antiporter 9), member 9	3q24	NM_173653	RefSeq	Homo sapiens solute carrier family 9, subfamily A (NHE9, cation proton antiporter 9), member 9 (SLC9A9), mRNA.	100	100	0	---	FALSE	Hs.302257	blood| bone| brain| connective tissue| embryonic tissue| eye| heart| kidney| lung| mammary gland| mouth| nerve| ovary| pancreas| parathyroid| pharynx| placenta| prostate| skin| spleen| testis| thymus| trachea| uterus| breast (mammary gland) tumor| chondrosarcoma| germ cell tumor| glioma| head and neck tumor| lymphoma| non-neoplasia| normal| ovarian tumor| soft tissue/muscle tissue tumor| uterine …	chr3	-	143265222	143848531	NM_173653	Q8IVB4	GO:0006811 // GO:0006885 // GO:0035725 // GO:0055085 // GO:1902600 // GO:0006810 // GO:0006811 // GO:0006812 // GO:0006814 // GO:0055085	ion transport // regulation of pH // sodium ion transmembrane transport // transmembrane transport // hydrogen ion transmembrane transport // transport // ion transport // cation transport // sodium ion transport // transmembrane transport	traceable author statement // inferred from electronic annotation // inferred from electronic annotation // traceable author statement // inferred from electronic annotation // inferred from electronic annotation // inferred from electronic annotation // inferred from electronic annotation // inferred from electronic annotation // inferred from electronic annotation	GO:0016021 // GO:0031902 // GO:0055037 // GO:0005768 // GO:0016020 // GO:0031902	integral component of membrane // late endosome membrane // recycling endosome // endosome // membrane // late endosome membrane	inferred from electronic annotation // traceable author statement // inferred from direct assay // inferred from electronic annotation // inferred from electronic annotation // inferred from electronic annotation	GO:0005515 // GO:0015385 // GO:0015297 // GO:0015299
TC0100006931.hg.1	8.80716	13.0343	8.42917	12.6198	.	4.22712	18.728	.	4.1906	18.2599		7.35162	9.00441	6.70923	9.14123	.	1.6528	3.14443	.	2.43199	5.39638		NM_001006624	PDPN	podoplanin	1p36.21	NM_001006624	RefSeq	Homo sapiens podoplanin (PDPN), transcript variant 3, mRNA.	100	100	0	---	FALSE	Hs.468675	adrenal gland| blood| bone| brain| connective tissue| ear| embryonic tissue| esophagus| eye| heart| intestine| kidney| lung| lymph node| mammary gland| mouth| muscle| nerve| ovary| pancreas| pharynx| placenta| prostate| skin| stomach| testis| thymus| thyroid| trachea| umbilical cord| uterus| vascular|adrenal tumor| chondrosarcoma| colorectal tumor| esophageal tumor| gastrointestinal tumor| germ c…	chr1	+	13583465	13617957	NM_001006624	Q86YL7	GO:0000902 // GO:0001946 // GO:0006693 // GO:0006833 // GO:0006865 // GO:0007165 // GO:0008283 // GO:0008360 // GO:0015884 // GO:0016337 // GO:0030324 // GO:0048286 // GO:0048870 // GO:0051272 // GO:2000045 // GO:0000902 // GO:0001946 // GO:0007275 // GO:0030324 // GO:0048870 // GO:0051272	cell morphogenesis // lymphangiogenesis // prostaglandin metabolic process // water transport // amino acid transport // signal transduction // cell proliferation // regulation of cell shape // folic acid transport // single organismal cell-cell adhesion // lung development // lung alveolus development // cell motility // positive regulation of cellular component movement // regulation of G1/S tr…	inferred from sequence or structural similarity // inferred from sequence or structural similarity // inferred from electronic annotation // inferred from sequence or structural similarity // inferred from sequence or structural similarity // inferred from electronic annotation // inferred from electronic annotation // inferred from electronic annotation // inferred from sequence or structural si…	GO:0001726 // GO:0005886 // GO:0005887 // GO:0009897 // GO:0030027 // GO:0030175 // GO:0031258 // GO:0031527 // GO:0031528 // GO:0032587 // GO:0001726 // GO:0005886 // GO:0016020 // GO:0016021 // GO:0030027 // GO:0030175 // GO:0042995	ruffle // plasma membrane // integral component of plasma membrane // external side of plasma membrane // lamellipodium // filopodium // lamellipodium membrane // filopodium membrane // microvillus membrane // ruffle membrane // ruffle // plasma membrane // membrane // integral component of membrane // lamellipodium // filopodium // cell projection	inferred from sequence or structural similarity // inferred from sequence or structural similarity // traceable author statement // inferred from electronic annotation // inferred from sequence or structural similarity // inferred from sequence or structural similarity // inferred from electronic annotation // inferred from electronic annotation // inferred from electronic annotation // inferred …	GO:0005372 // GO:0008517 // GO:0015171 // GO:0015250
TC1100012155.hg.1	9.51994	13.7038	8.67727	12.5514	.	4.18388	18.175	.	3.87416	14.6635		7.75482	11.0816	7.68409	11.5442	.	3.32679	10.0337	.	3.8601	14.5213		NM_025208	PDGFD	platelet derived growth factor D	11q22.3	NM_025208	RefSeq	Homo sapiens platelet derived growth factor D (PDGFD), transcript variant 1, mRNA.	100	100	0	---	FALSE	Hs.352298	adrenal gland| bladder| bone| bone marrow| brain| connective tissue| embryonic tissue| eye| heart| kidney| lung| lymph node| mammary gland| mouth| ovary| pancreas| pituitary gland| placenta| prostate| skin| testis| trachea| uterus| vascular|adrenal tumor| chondrosarcoma| germ cell tumor| non-neoplasia| normal| pancreatic tumor| skin tumor| uterine tumor|embryoid body| fetus| adult	chr11	-	103907186	104164379	NM_025208	Q9GZP0	GO:0007275 // GO:0048008 // GO:0050730 // GO:0051781 // GO:0071230	multicellular organismal development // platelet-derived growth factor receptor signaling pathway // regulation of peptidyl-tyrosine phosphorylation // positive regulation of cell division // cellular response to amino acid stimulus	inferred from electronic annotation // inferred from electronic annotation // inferred from electronic annotation // inferred from electronic annotation // inferred from electronic annotation	GO:0000139 // GO:0005576 // GO:0005788 // GO:0070062 // GO:0005576 // GO:0016020	Golgi membrane // extracellular region // endoplasmic reticulum lumen // extracellular exosome // extracellular region // membrane	traceable author statement // traceable author statement // traceable author statement // inferred from direct assay // inferred from electronic annotation // inferred from electronic annotation	GO:0005161 // GO:0008083
TC1400010644.hg.1	5.73391	9.85709	6.26755	10.2555	.	4.12319	17.4262	.	3.988	15.8675		6.37125	9.16128	6.19211	8.74825	.	2.79004	6.91648	.	2.55614	5.88131		NM_001085	SERPINA3	serpin peptidase inhibitor, clade A (alpha-1 antiproteinase, antitrypsin), member 3	14q32.1	NM_001085	RefSeq	Homo sapiens serpin peptidase inhibitor, clade A (alpha-1 antiproteinase, antitrypsin), member 3 (SERPINA3), mRNA.	100	100	0	---	FALSE	Hs.534293 // Hs.710488	adipose tissue| adrenal gland| ascites| bladder| blood| bone| bone marrow| brain| cervix| connective tissue| esophagus| eye| heart| intestine| kidney| larynx| liver| lung| mammary gland| muscle| nerve| ovary| pancreas| pharynx| pituitary gland| placenta| prostate| salivary gland| skin| stomach| testis| trachea| uterus|adrenal tumor| breast (mammary gland) tumor| cervical tumor| chondrosarcoma| co…	chr14	+	94612377	94624055	NM_001085	P01011	GO:0006953 // GO:0006954 // GO:0010951 // GO:0019216 // GO:0030277 // GO:0010466 // GO:0010951	acute-phase response // inflammatory response // negative regulation of endopeptidase activity // regulation of lipid metabolic process // maintenance of gastrointestinal epithelium // negative regulation of peptidase activity // negative regulation of endopeptidase activity	inferred from electronic annotation // non-traceable author statement // not recorded // non-traceable author statement // non-traceable author statement // inferred from electronic annotation // ---	GO:0005576 // GO:0005615 // GO:0005622 // GO:0005634 // GO:0070062 // GO:0072562 // GO:0005576 // GO:0005615	extracellular region // extracellular space // intracellular // nucleus // extracellular exosome // blood microparticle // extracellular region // extracellular space	non-traceable author statement // inferred from direct assay // non-traceable author statement // traceable author statement // inferred from direct assay // inferred from direct assay // inferred from electronic annotation // inferred from electronic annotation	GO:0003677 // GO:0004867 // GO:0005515 // GO:0004867 // GO:0030414
TC0100015598.hg.1	9.80716	13.908	10.7325	14.0827	.	4.10088	17.1589	.	3.35013	10.1974		9.91863	13.8365	11.0933	14.2432	.	3.91783	15.1142	.	3.14993	8.87613		NM_006472	TXNIP	thioredoxin interacting protein	1q21.1	NM_006472	RefSeq	Homo sapiens thioredoxin interacting protein (TXNIP), transcript variant 1, mRNA.	100	100	0	---	FALSE	Hs.709057	adipose tissue| adrenal gland| ascites| bladder| blood| bone| bone marrow| brain| cervix| connective tissue| ear| embryonic tissue| esophagus| eye| heart| intestine| kidney| larynx| liver| lung| lymph| lymph node| mammary gland| mouth| muscle| nerve| ovary| pancreas| parathyroid| pharynx| pituitary gland| placenta| prostate| salivary gland| skin| spleen| stomach| testis| thymus| thyroid| trachea|…	chr1	-	145992435	145996631	NM_006472	Q9H3M7	GO:0000122 // GO:0006351 // GO:0006606 // GO:0007049 // GO:0009612 // GO:0009749 // GO:0030216 // GO:0032355 // GO:0032570 // GO:0035872 // GO:0042127 // GO:0042493 // GO:0042542 // GO:0043065 // GO:0043086 // GO:0045087 // GO:0048008 // GO:0051592 // GO:0051782 // GO:0071228 // GO:0006355 // GO:0006979	negative regulation of transcription from RNA polymerase II promoter // transcription, DNA-templated // protein import into nucleus // cell cycle // response to mechanical stimulus // response to glucose // keratinocyte differentiation // response to estradiol // response to progesterone // nucleotide-binding domain, leucine rich repeat containing receptor signaling pathway // regulation of cell …	inferred from electronic annotation // inferred from electronic annotation // inferred from electronic annotation // inferred from electronic annotation // inferred from electronic annotation // inferred from electronic annotation // inferred from direct assay // inferred from electronic annotation // inferred from electronic annotation // traceable author statement // inferred from electronic an…	GO:0005634 // GO:0005737 // GO:0005758 // GO:0005829 // GO:0005737	nucleus // cytoplasm // mitochondrial intermembrane space // cytosol // cytoplasm	inferred from electronic annotation // inferred from direct assay // inferred from electronic annotation // traceable author statement // inferred from electronic annotation	GO:0004857 // GO:0005515 // GO:0031625
TC0600013228.hg.1	7.56118	11.6524	8.75197	11.7264	.	4.09125	17.0447	.	2.97447	7.85965		8.98869	12.8643	9.52349	13.5026	.	3.87561	14.6783	.	3.97907	15.7695		NM_145176	SLC2A12	solute carrier family 2 (facilitated glucose transporter), member 12	6q23.2	NM_145176	RefSeq	Homo sapiens solute carrier family 2 (facilitated glucose transporter), member 12 (SLC2A12), mRNA.	100	100	0	---	FALSE	Hs.486508	ascites| brain| connective tissue| embryonic tissue| esophagus| eye| heart| intestine| kidney| liver| lung| lymph node| mouth| muscle| ovary| pancreas| parathyroid| placenta| prostate| skin| stomach| testis| thymus| thyroid| trachea| uterus| vascular| colorectal tumor| esophageal tumor| gastrointestinal tumor| germ cell tumor| head and neck tumor| liver tumor| non-neoplasia| normal| ovarian tumor…	chr6	-	133987581	134052651	NM_145176	Q8TD20	GO:0015992 // GO:0055085 // GO:1904659 // GO:0006810 // GO:0008643 // GO:0015758 // GO:0015992 // GO:0055085 // GO:1904659	proton transport // transmembrane transport // glucose transmembrane transport // transport // carbohydrate transport // glucose transport // proton transport // transmembrane transport // glucose transmembrane transport	not recorded // traceable author statement // not recorded // inferred from electronic annotation // inferred from electronic annotation // inferred from electronic annotation // --- // inferred from electronic annotation // ---	GO:0005886 // GO:0012505 // GO:0016021 // GO:0048471 // GO:0005737 // GO:0016020	plasma membrane // endomembrane system // integral component of membrane // perinuclear region of cytoplasm // cytoplasm // membrane	traceable author statement // inferred from electronic annotation // inferred from electronic annotation // inferred from electronic annotation // inferred from electronic annotation // inferred from electronic annotation	GO:0022891 // GO:0005215 // GO:0022857
TC0700013047.hg.1	4.27291	8.32685	4.83247	5.08925	.	4.05394	16.6095	.	0.256775	1.1948		4.74436	5.13513	4.13751	4.65843	.	0.390771	1.31109	.	0.520922	1.43487		NM_001101311	TMEM176B	transmembrane protein 176B	7q36.1	NM_001101311	RefSeq	Homo sapiens transmembrane protein 176B (TMEM176B), transcript variant 2, mRNA.	100	100	0	---	FALSE	Hs.647090	adrenal gland| ascites| blood| bone| brain| connective tissue| esophagus| eye| heart| intestine| kidney| liver| lung| lymph node| mammary gland| muscle| ovary| pancreas| pharynx| pituitary gland| placenta| prostate| spleen| stomach| testis| thyroid| trachea| uterus|adrenal tumor| bladder carcinoma| breast (mammary gland) tumor| chondrosarcoma| colorectal tumor| esophageal tumor| gastrointestinal …	chr7	-	150791285	150801360	NM_001101311	Q3YBM2	GO:0009887 // GO:0030154 // GO:2001199	organ morphogenesis // cell differentiation // negative regulation of dendritic cell differentiation	traceable author statement // inferred from electronic annotation // inferred from electronic annotation	GO:0016021 // GO:0031965 // GO:0005634 // GO:0016020	integral component of membrane // nuclear membrane // nucleus // membrane	inferred from electronic annotation // inferred from electronic annotation // inferred from electronic annotation // inferred from electronic annotation	---
TC0700010770.hg.1	6.768	10.7479	5.11893	6.91527	.	3.97986	15.7782	.	1.79634	3.47338		5.26687	9.42653	4.82893	5.82241	.	4.15966	17.8724	.	0.99348	1.99098		NM_003014	SFRP4	secreted frizzled-related protein 4	7p14.1	NM_003014	RefSeq	Homo sapiens secreted frizzled-related protein 4 (SFRP4), mRNA.	100	100	0	---	FALSE	Hs.658169	adrenal gland| bladder| bone| brain| cervix| connective tissue| ear| embryonic tissue| eye| heart| intestine| kidney| liver| lung| mammary gland| muscle| nerve| ovary| pancreas| prostate| salivary gland| stomach| testis| thymus| trachea| uterus| vascular| bladder carcinoma| breast (mammary gland) tumor| chondrosarcoma| colorectal tumor| gastrointestinal tumor| germ cell tumor| glioma| head and ne…	chr7	-	37905932	38025695	NM_003014	Q6FHJ7	GO:0002092 // GO:0007275 // GO:0008285 // GO:0009725 // GO:0010628 // GO:0030154 // GO:0035567 // GO:0043065 // GO:0043433 // GO:0045606 // GO:0055062 // GO:0060070 // GO:0090090 // GO:0090090 // GO:0090263 // GO:0098779 // GO:1902174 // GO:2000119 // GO:0016055 // GO:0035567 // GO:0060070	positive regulation of receptor internalization // multicellular organismal development // negative regulation of cell proliferation // response to hormone // positive regulation of gene expression // cell differentiation // non-canonical Wnt signaling pathway // positive regulation of apoptotic process // negative regulation of sequence-specific DNA binding transcription factor activity // posit…	inferred from direct assay // inferred from electronic annotation // inferred from mutant phenotype // non-traceable author statement // inferred from direct assay // inferred from electronic annotation // not recorded // inferred from mutant phenotype // inferred from direct assay // inferred from direct assay // inferred from direct assay // not recorded // inferred from direct assay // inferre…	GO:0005615 // GO:0005634 // GO:0005737 // GO:0009986 // GO:0016021 // GO:0005576 // GO:0016021	extracellular space // nucleus // cytoplasm // cell surface // integral component of membrane // extracellular region // integral component of membrane	inferred from direct assay // inferred from direct assay // inferred from direct assay // inferred from direct assay // not recorded // inferred from electronic annotation // ---	GO:0004930 // GO:0005515 // GO:0017147 // GO:0042813 // GO:0004930 // GO:0017147 // GO:0017147 // GO:0042813
TC1200007204.hg.1	8.6611	12.6376	7.39367	10.6242	.	3.9765	15.7415	.	3.23056	9.38629		7.58863	11.2678	7.50087	9.64116	.	3.67918	12.8098	.	2.1403	4.40853		NM_001080509	TSPAN11	tetraspanin 11	12p11.21	NM_001080509	RefSeq	Homo sapiens tetraspanin 11 (TSPAN11), mRNA.	100	100	0	---	FALSE	Hs.505141	adrenal gland| bone marrow| brain| connective tissue| embryonic tissue| eye| heart| intestine| kidney| lung| lymph node| nerve| pancreas| placenta| salivary gland| spleen| testis| trachea| uterus| germ cell tumor| glioma| head and neck tumor| kidney tumor| non-neoplasia| normal| pancreatic tumor| primitive neuroectodermal tumor of the CNS| retinoblastoma| fetus| juvenile| adult	chr12	+	30926428	30996602	NM_001080509	A1L157	GO:0007166 // GO:0007166	cell surface receptor signaling pathway // cell surface receptor signaling pathway	not recorded // ---	GO:0005887 // GO:0005887 // GO:0016020 // GO:0016021	integral component of plasma membrane // integral component of plasma membrane // membrane // integral component of membrane	not recorded // --- // inferred from electronic annotation // inferred from electronic annotation	---
TC0100016988.hg.1	5.4094	9.36539	6.21404	8.14504	.	3.95599	15.5192	.	1.931	3.81318		6.30101	10.9019	5.57212	8.96015	.	4.60092	24.267	.	3.38803	10.4689		NM_002023	FMOD	fibromodulin	1q32	NM_002023	RefSeq	Homo sapiens fibromodulin (FMOD), transcript variant 1, mRNA.	100	100	0	---	FALSE	Hs.519168	adipose tissue| adrenal gland| blood| bone| brain| cervix| connective tissue| ear| embryonic tissue| esophagus| eye| heart| intestine| kidney| liver| lung| lymph node| mammary gland| mouth| muscle| nerve| ovary| pancreas| parathyroid| pharynx| pituitary gland| placenta| prostate| skin| spleen| stomach| testis| thymus| thyroid| trachea| umbilical cord| uterus| vascular| bladder carcinoma| breast (…	chr1	-	203340621	203351489	NM_002023	Q06828	GO:0005975 // GO:0007181 // GO:0018146 // GO:0030198 // GO:0030203 // GO:0035385 // GO:0042339 // GO:0042340 // GO:0044281 // GO:0048846 // GO:0050770 // GO:0035385 // GO:0048846 // GO:0050770	carbohydrate metabolic process // transforming growth factor beta receptor complex assembly // keratan sulfate biosynthetic process // extracellular matrix organization // glycosaminoglycan metabolic process // Roundabout signaling pathway // keratan sulfate metabolic process // keratan sulfate catabolic process // small molecule metabolic process // axon extension involved in axon guidance // re…	traceable author statement // traceable author statement // traceable author statement // traceable author statement // traceable author statement // not recorded // traceable author statement // traceable author statement // traceable author statement // not recorded // not recorded // --- // --- // ---	GO:0005576 // GO:0005578 // GO:0005615 // GO:0005796 // GO:0031012 // GO:0043202 // GO:0005576 // GO:0005578	extracellular region // proteinaceous extracellular matrix // extracellular space // Golgi lumen // extracellular matrix // lysosomal lumen // extracellular region // proteinaceous extracellular matrix	traceable author statement // inferred from electronic annotation // inferred from direct assay // traceable author statement // inferred from direct assay // traceable author statement // inferred from electronic annotation // traceable author statement	GO:0008201 // GO:0048495 // GO:0008201 // GO:0048495
TC1600008643.hg.1	4.98573	8.86477	6.2845	8.14975	.	3.87903	14.7131	.	1.86525	3.64332		5.79217	8.03511	5.12357	6.04966	.	2.24294	4.73362	.	0.926094	1.90012		NM_001282466	WFDC1	WAP four-disulfide core domain 1	16q24.3	NM_001282466	RefSeq	Homo sapiens WAP four-disulfide core domain 1 (WFDC1), transcript variant 2, mRNA.	100	100	0	---	FALSE	Hs.36688	bone| brain| connective tissue| eye| heart| intestine| kidney| liver| lung| placenta| prostate| salivary gland| skin| stomach| testis| uterus| chondrosarcoma| colorectal tumor| gastrointestinal tumor| germ cell tumor| glioma| head and neck tumor| normal| prostate cancer| skin tumor| soft tissue/muscle tissue tumor| fetus| adult	chr16	+	84294646	84329851	NM_001282466	Q9HC57	GO:0001558 // GO:0010951 // GO:0030308 // GO:0032355 // GO:0042493 // GO:0050680 // GO:0050728 // GO:0061045 // GO:0001558 // GO:0001558 // GO:0010466	regulation of cell growth // negative regulation of endopeptidase activity // negative regulation of cell growth // response to estradiol // response to drug // negative regulation of epithelial cell proliferation // negative regulation of inflammatory response // negative regulation of wound healing // regulation of cell growth // regulation of cell growth // negative regulation of peptidase act…	not recorded // inferred from electronic annotation // non-traceable author statement // inferred from electronic annotation // inferred from electronic annotation // inferred from electronic annotation // inferred from electronic annotation // inferred from electronic annotation // --- // inferred from electronic annotation // inferred from electronic annotation	GO:0005615 // GO:0005615 // GO:0005576 // GO:0005615 // GO:0005615	extracellular space // extracellular space // extracellular region // extracellular space // extracellular space	not recorded // non-traceable author statement // inferred from electronic annotation // --- // inferred from electronic annotation	GO:0004867 // GO:0003674 // GO:0030414
TC0100008341.hg.1	7.29354	11.1633	7.72852	9.63916	.	3.86976	14.6188	.	1.91064	3.75975		7.19513	10.89	7.79113	9.61604	.	3.69486	12.9498	.	1.82491	3.54284		NM_001199080	PODN	podocan	1p32.3	NM_001199080	RefSeq	Homo sapiens podocan (PODN), transcript variant 2, mRNA.	100	100	0	---	FALSE	Hs.586141	adipose tissue| adrenal gland| bone| brain| cervix| connective tissue| embryonic tissue| eye| heart| intestine| kidney| larynx| lung| mammary gland| mouth| nerve| pancreas| pharynx| placenta| prostate| skin| stomach| testis| thymus| trachea| uterus| vascular| bladder carcinoma| breast (mammary gland) tumor| cervical tumor| chondrosarcoma| colorectal tumor| gastrointestinal tumor| germ cell tumor|…	chr1	+	53062052	53085502	NM_001199080	Q7Z5L7	GO:0008285 // GO:0030336	negative regulation of cell proliferation // negative regulation of cell migration	inferred from direct assay // inferred from direct assay	GO:0005578 // GO:0005615 // GO:0005737 // GO:0005576 // GO:0005737	proteinaceous extracellular matrix // extracellular space // cytoplasm // extracellular region // cytoplasm	inferred from electronic annotation // inferred from direct assay // inferred from direct assay // inferred from electronic annotation // inferred from electronic annotation	GO:0005518
TC0400012437.hg.1	3.214	7.05038	3.33297	3.77719	.	3.83637	14.2845	.	0.444217	1.36058		3.19851	6.47148	3.54453	3.10355	.	3.27296	9.6663	.	-0.440976	-1.35752		NM_007281	SCRG1	stimulator of chondrogenesis 1	4q34.1	NM_007281	RefSeq	Homo sapiens stimulator of chondrogenesis 1 (SCRG1), mRNA.	100	100	0	---	FALSE	Hs.7122	adrenal gland| bone| brain| connective tissue| eye| intestine| lung| mammary gland| prostate| skin| testis| uterus| vascular| chondrosarcoma| germ cell tumor| glioma| non-neoplasia| normal| primitive neuroectodermal tumor of the CNS| skin tumor| soft tissue/muscle tissue tumor| fetus| adult	chr4	-	173384701	173406380	NM_007281	O75711	GO:0007399 // GO:0097168	nervous system development // mesenchymal stem cell proliferation	traceable author statement // inferred from direct assay	GO:0005615 // GO:0005576	extracellular space // extracellular region	traceable author statement // inferred from electronic annotation	GO:0005515
TC0900010800.hg.1	6.93253	10.7541	6.5396	10.6454	.	3.82162	14.1391	.	4.10581	17.2176		7.75816	11.186	7.27679	11.7037	.	3.42788	10.762	.	4.42696	21.5103		NM_001197295	ECM2	extracellular matrix protein 2, female organ and adipocyte specific	9q22.3	NM_001197295	RefSeq	Homo sapiens extracellular matrix protein 2, female organ and adipocyte specific (ECM2), transcript variant 2, mRNA.	100	100	0	---	FALSE	Hs.117060	bone| brain| connective tissue| embryonic tissue| eye| kidney| larynx| liver| lung| mammary gland| muscle| nerve| ovary| pancreas| pharynx| placenta| prostate| skin| stomach| testis| thyroid| uterus| vascular| chondrosarcoma| gastrointestinal tumor| head and neck tumor| kidney tumor| liver tumor| non-neoplasia| normal| pancreatic tumor| prostate cancer| uterine tumor| blastocyst| fetus| juvenile|…	chr9	-	92493547	92536655	NM_001197295	O94769	GO:0007160 // GO:0007409 // GO:0010811 // GO:0030198 // GO:0007409	cell-matrix adhesion // axonogenesis // positive regulation of cell-substrate adhesion // extracellular matrix organization // axonogenesis	traceable author statement // not recorded // inferred from electronic annotation // inferred from electronic annotation // ---	GO:0005578 // GO:0005614 // GO:0005615 // GO:0005576 // GO:0005578 // GO:0005615	proteinaceous extracellular matrix // interstitial matrix // extracellular space // extracellular region // proteinaceous extracellular matrix // extracellular space	traceable author statement // inferred from electronic annotation // not recorded // inferred from electronic annotation // inferred from electronic annotation // ---	GO:0005178 // GO:0008201 // GO:0070052 // GO:0005518 // GO:0008201 // GO:0008201 // GO:0070052 // GO:0070052
TC0200012656.hg.1	9.62841	13.438	10.6159	14.2524	.	3.80958	14.0216	.	3.63652	12.4366		10.0824	13.5506	10.4647	14.3301	.	3.46824	11.0674	.	3.86542	14.575		NM_001039348	EFEMP1	EGF containing fibulin-like extracellular matrix protein 1	2p16	NM_001039348	RefSeq	Homo sapiens EGF containing fibulin-like extracellular matrix protein 1 (EFEMP1), transcript variant 2, mRNA.	100	100	0	---	FALSE	Hs.76224	adipose tissue| adrenal gland| bladder| blood| bone| bone marrow| brain| cervix| connective tissue| ear| embryonic tissue| esophagus| eye| heart| intestine| kidney| larynx| liver| lung| lymph node| mammary gland| mouth| muscle| nerve| ovary| pancreas| parathyroid| pharynx| pituitary gland| placenta| prostate| salivary gland| skin| spleen| stomach| testis| thymus| thyroid| trachea| umbilical cord|…	chr2	-	55816695	55924163	NM_001039348	Q12805	GO:0006355 // GO:0007173 // GO:0007601 // GO:0018108 // GO:0030198 // GO:0032331 // GO:0043010 // GO:0048048 // GO:0048050	regulation of transcription, DNA-templated // epidermal growth factor receptor signaling pathway // visual perception // peptidyl-tyrosine phosphorylation // extracellular matrix organization // negative regulation of chondrocyte differentiation // camera-type eye development // embryonic eye morphogenesis // post-embryonic eye morphogenesis	inferred from direct assay // inferred from direct assay // traceable author statement // inferred from direct assay // traceable author statement // inferred from direct assay // inferred from expression pattern // inferred from expression pattern // inferred from expression pattern	GO:0005576 // GO:0005578 // GO:0005615 // GO:0031012 // GO:0070062 // GO:0005576 // GO:0005578 // GO:0005615	extracellular region // proteinaceous extracellular matrix // extracellular space // extracellular matrix // extracellular exosome // extracellular region // proteinaceous extracellular matrix // extracellular space	traceable author statement // inferred from electronic annotation // inferred from direct assay // inferred from direct assay // inferred from direct assay // inferred from electronic annotation // traceable author statement // inferred from electronic annotation	GO:0005006 // GO:0005154 // GO:0005509 // GO:0005515 // GO:0008083
TC1200010968.hg.1	6.31454	10.1143	6.83802	7.03736	.	3.7998	13.9268	.	0.199341	1.14817		6.23661	10.5945	6.55939	7.85138	.	4.35785	20.5042	.	1.29198	2.44865		NM_001195053	DDIT3	DNA-damage-inducible transcript 3	12q13.1-q13.2	NM_001195053	RefSeq	Homo sapiens DNA-damage-inducible transcript 3 (DDIT3), transcript variant 1, mRNA.	100	100	0	---	FALSE	Hs.505777	adipose tissue| adrenal gland| ascites| blood| bone| bone marrow| brain| cervix| connective tissue| embryonic tissue| esophagus| eye| heart| intestine| kidney| liver| lung| lymph| lymph node| mammary gland| muscle| ovary| pancreas| parathyroid| pharynx| pituitary gland| placenta| prostate| skin| stomach| testis| thymus| thyroid| trachea| uterus| vascular|adrenal tumor| bladder carcinoma| breast (…	chr12	-	57516588	57520517	NM_001195053	P35638	GO:0000122 // GO:0000122 // GO:0001955 // GO:0006355 // GO:0006974 // GO:0006983 // GO:0006986 // GO:0007050 // GO:0016055 // GO:0030968 // GO:0032757 // GO:0032792 // GO:0032792 // GO:0034976 // GO:0036499 // GO:0036500 // GO:0042594 // GO:0042789 // GO:0043161 // GO:0043433 // GO:0043525 // GO:0043620 // GO:0044267 // GO:0044324 // GO:0045454 // GO:0045599 // GO:0045662 // GO:0045892 // GO:0045…	negative regulation of transcription from RNA polymerase II promoter // negative regulation of transcription from RNA polymerase II promoter // blood vessel maturation // regulation of transcription, DNA-templated // cellular response to DNA damage stimulus // ER overload response // response to unfolded protein // cell cycle arrest // Wnt signaling pathway // endoplasmic reticulum unfolded prote…	inferred from direct assay // inferred from genetic interaction // inferred from electronic annotation // inferred from mutant phenotype // traceable author statement // inferred from electronic annotation // inferred from direct assay // inferred from direct assay // inferred from electronic annotation // traceable author statement // inferred from mutant phenotype // inferred from direct assay …	GO:0005634 // GO:0005654 // GO:0005770 // GO:0005829 // GO:0032993 // GO:0035976 // GO:0036488 // GO:0036488 // GO:1990617 // GO:1990617 // GO:1990622 // GO:0005634 // GO:0005737 // GO:0035976 // GO:0036488	nucleus // nucleoplasm // late endosome // cytosol // protein-DNA complex // AP1 complex // CHOP-C/EBP complex // CHOP-C/EBP complex // CHOP-ATF4 complex // CHOP-ATF4 complex // CHOP-ATF3 complex // nucleus // cytoplasm // AP1 complex // CHOP-C/EBP complex	inferred from direct assay // traceable author statement // inferred from electronic annotation // traceable author statement // inferred from direct assay // inferred from sequence or structural similarity // inferred from sequence or structural similarity // traceable author statement // inferred from direct assay // inferred from physical interaction // inferred from direct assay // inferred f…	GO:0000976 // GO:0000978 // GO:0001077 // GO:0003677 // GO:0003700 // GO:0003700 // GO:0003714 // GO:0005515 // GO:0008134 // GO:0008140 // GO:0042803 // GO:0043522 // GO:0044212 // GO:0044212 // GO:0046982 // GO:0046982 // GO:0046982 // GO:0003677 // GO:0003700 // GO:0003700 // GO:0043565 // GO:0044212
TC1000007760.hg.1	6.01896	9.80732	6.54768	9.16447	.	3.78836	13.8169	.	2.6168	6.13387		5.93017	9.18685	5.3449	7.97475	.	3.25668	9.5578	.	2.62986	6.18964		NM_173554	C10orf107	chromosome 10 open reading frame 107	10q21.2	NM_173554	RefSeq	Homo sapiens chromosome 10 open reading frame 107 (C10orf107), mRNA.	100	100	0	---	FALSE	Hs.673160	brain| connective tissue| lung| nerve| placenta| prostate| testis| uterus| chondrosarcoma| normal| soft tissue/muscle tissue tumor| uterine tumor| fetus| juvenile| adult	chr10	+	61662961	61766766	NM_173554	Q8IVU9	---	---	---	---	---	---	---
TC1400010012.hg.1	9.14516	12.9162	9.36602	11.1858	.	3.77109	13.6525	.	1.81978	3.53028		10.5133	13.5555	10.3976	12.4019	.	3.04216	8.23723	.	2.0043	4.01194		NM_001008530	LGMN	legumain	14q32.1	NM_001008530	RefSeq	Homo sapiens legumain (LGMN), transcript variant 2, mRNA.	100	100	0	---	FALSE	Hs.18069	adipose tissue| adrenal gland| ascites| bladder| blood| bone| bone marrow| brain| cervix| connective tissue| ear| embryonic tissue| esophagus| eye| heart| intestine| kidney| larynx| liver| lung| lymph| mammary gland| mouth| muscle| nerve| ovary| pancreas| parathyroid| pharynx| pituitary gland| placenta| prostate| salivary gland| skin| spleen| stomach| testis| thymus| thyroid| trachea| umbilical c…	chr14	-	92703807	92748702	NM_001008530	Q99538	GO:0002224 // GO:0003014 // GO:0006508 // GO:0006624 // GO:0008202 // GO:0010447 // GO:0019886 // GO:0032801 // GO:0040015 // GO:0042359 // GO:0043524 // GO:0044281 // GO:0045087 // GO:0051603 // GO:0051603 // GO:1901185 // GO:0003014 // GO:0006508 // GO:0006624 // GO:0032801 // GO:0051603 // GO:0051603 // GO:1901185	toll-like receptor signaling pathway // renal system process // proteolysis // vacuolar protein processing // steroid metabolic process // response to acidic pH // antigen processing and presentation of exogenous peptide antigen via MHC class II // receptor catabolic process // negative regulation of multicellular organism growth // vitamin D metabolic process // negative regulation of neuron apo…	traceable author statement // inferred from sequence or structural similarity // inferred from sequence or structural similarity // not recorded // traceable author statement // inferred from electronic annotation // traceable author statement // inferred from sequence or structural similarity // inferred from electronic annotation // traceable author statement // inferred from genetic interactio…	GO:0005764 // GO:0005770 // GO:0043202 // GO:0045177 // GO:0070062 // GO:0005764	lysosome // late endosome // lysosomal lumen // apical part of cell // extracellular exosome // lysosome	inferred from sequence or structural similarity // inferred from electronic annotation // traceable author statement // inferred from electronic annotation // inferred from direct assay // inferred from electronic annotation	GO:0004197 // GO:0004197 // GO:0008233 // GO:0004197 // GO:0004197 // GO:0008233 // GO:0008234 // GO:0016787
TC1000011923.hg.1	6.66824	10.4166	6.87954	7.29344	.	3.74837	13.4392	.	0.413897	1.33228		7.99902	11.0814	8.07048	10.1954	.	3.08235	8.46992	.	2.12495	4.36189		NM_001145453	GFRA1	GDNF family receptor alpha 1	10q26.11	NM_001145453	RefSeq	Homo sapiens GDNF family receptor alpha 1 (GFRA1), transcript variant 3, mRNA.	100	100	0	---	FALSE	Hs.388347	adipose tissue| blood| bone| bone marrow| brain| connective tissue| ear| embryonic tissue| eye| heart| intestine| kidney| liver| mammary gland| muscle| parathyroid| pharynx| prostate| skin| spleen| testis| trachea| uterus| breast (mammary gland) tumor| chondrosarcoma| germ cell tumor| glioma| kidney tumor| leukemia| liver tumor| normal| primitive neuroectodermal tumor of the CNS| soft tissue/musc…	chr10	-	116056925	116273614	NM_001145453	P56159	GO:0007166 // GO:0007411 // GO:0035860 // GO:0007399	cell surface receptor signaling pathway // axon guidance // glial cell-derived neurotrophic factor receptor signaling pathway // nervous system development	non-traceable author statement // traceable author statement // traceable author statement // inferred from electronic annotation	GO:0005886 // GO:0019898 // GO:0031225 // GO:0070062 // GO:0016020	plasma membrane // extrinsic component of membrane // anchored component of membrane // extracellular exosome // membrane	inferred from electronic annotation // traceable author statement // inferred from electronic annotation // inferred from direct assay // inferred from electronic annotation	GO:0005102 // GO:0016167 // GO:0004872
TC1200012775.hg.1	6.08662	9.80241	4.53355	9.01299	.	3.71579	13.139	.	4.47944	22.3073		6.58596	9.55305	5.4359	8.99967	.	2.96709	7.81956	.	3.56377	11.825		NM_001304450	ST8SIA1	ST8 alpha-N-acetyl-neuraminide alpha-2,8-sialyltransferase 1	12p12.1-p11.2	NM_001304450	RefSeq	Homo sapiens ST8 alpha-N-acetyl-neuraminide alpha-2,8-sialyltransferase 1 (ST8SIA1), transcript variant 2, mRNA.	100	100	0	---	FALSE	Hs.408614	bone| brain| ear| embryonic tissue| eye| heart| kidney| lung| mammary gland| mouth| muscle| ovary| pancreas| parathyroid| placenta| prostate| salivary gland| skin| stomach| testis| trachea| vascular| chondrosarcoma| germ cell tumor| head and neck tumor| non-neoplasia| normal| ovarian tumor| retinoblastoma| skin tumor|embryoid body| fetus| adult	chr12	-	22193391	22336200	NM_001304450	Q92185	GO:0005975 // GO:0006488 // GO:0006688 // GO:0008284 // GO:0018279 // GO:0034605 // GO:0043687 // GO:0044267 // GO:0097503 // GO:0097503 // GO:0006486 // GO:0006629 // GO:0006665	carbohydrate metabolic process // dolichol-linked oligosaccharide biosynthetic process // glycosphingolipid biosynthetic process // positive regulation of cell proliferation // protein N-linked glycosylation via asparagine // cellular response to heat // post-translational protein modification // cellular protein metabolic process // sialylation // sialylation // protein glycosylation // lipid me…	traceable author statement // traceable author statement // traceable author statement // inferred from electronic annotation // traceable author statement // inferred from electronic annotation // traceable author statement // traceable author statement // inferred from electronic annotation // traceable author statement // inferred from electronic annotation // inferred from electronic annotati…	GO:0000139 // GO:0016021 // GO:0030173 // GO:0000139 // GO:0005794 // GO:0016020 // GO:0016021	Golgi membrane // integral component of membrane // integral component of Golgi membrane // Golgi membrane // Golgi apparatus // membrane // integral component of membrane	traceable author statement // traceable author statement // inferred from electronic annotation // inferred from electronic annotation // inferred from electronic annotation // inferred from electronic annotation // inferred from electronic annotation	GO:0003828 // GO:0008373 // GO:0008373 // GO:0016740 // GO:0016757
TC1500010869.hg.1	9.35368	13.0686	9.61201	11.2382	.	3.71493	13.1312	.	1.62619	3.08696		9.81674	12.9142	9.95724	11.6984	.	3.09746	8.55911	.	1.74119	3.34312		NM_001204450	CCPG1	cell cycle progression 1	15q21.1	NM_001204450	RefSeq	Homo sapiens cell cycle progression 1 (CCPG1), transcript variant 3, mRNA.	100	100	0	---	FALSE	Hs.285051	adipose tissue| adrenal gland| bladder| blood| bone| bone marrow| brain| cervix| connective tissue| ear| embryonic tissue| eye| heart| intestine| kidney| larynx| liver| lung| lymph| lymph node| mammary gland| mouth| muscle| ovary| pancreas| parathyroid| pharynx| pituitary gland| placenta| prostate| skin| spleen| stomach| testis| thymus| thyroid| trachea| uterus| vascular|adrenal tumor| breast (ma…	chr15	-	55340032	55408510	NM_001204450	Q9ULG6	GO:0007049 // GO:0008284 // GO:0045787 // GO:0045944 // GO:2001106	cell cycle // positive regulation of cell proliferation // positive regulation of cell cycle // positive regulation of transcription from RNA polymerase II promoter // regulation of Rho guanyl-nucleotide exchange factor activity	inferred from electronic annotation // inferred from mutant phenotype // inferred from mutant phenotype // inferred from electronic annotation // inferred from electronic annotation	GO:0016021 // GO:0016020	integral component of membrane // membrane	inferred from electronic annotation // inferred from electronic annotation	GO:0005515 // GO:0003674
TC1100007110.hg.1	6.92499	10.6187	6.82465	10.5546	.	3.69374	12.9397	.	3.72994	13.2686		7.54985	8.76009	6.29678	8.62895	.	1.21023	2.31375	.	2.33217	5.03563		NM_203371	FIBIN	fin bud initiation factor homolog (zebrafish)	11p14.2	NM_203371	RefSeq	Homo sapiens fin bud initiation factor homolog (zebrafish) (FIBIN), mRNA.	100	100	0	---	FALSE	Hs.712718	adrenal gland| bladder| bone| bone marrow| brain| connective tissue| ear| embryonic tissue| esophagus| eye| heart| intestine| kidney| lung| mammary gland| mouth| nerve| placenta| prostate| skin| spleen| stomach| testis| thymus| thyroid| trachea| uterus| vascular| breast (mammary gland) tumor| chondrosarcoma| esophageal tumor| gastrointestinal tumor| glioma| head and neck tumor| non-neoplasia| nor…	chr11	+	26994081	26997085	NM_203371	Q8TAL6	---	---	---	GO:0005576 // GO:0005783 // GO:0005794	extracellular region // endoplasmic reticulum // Golgi apparatus	inferred from electronic annotation // inferred from electronic annotation // inferred from electronic annotation	---
TC0300013645.hg.1	5.77733	9.45645	6.69251	13.5771	.	3.67912	12.8093	.	6.88463	118.162		5.93909	11.1858	6.98979	13.8068	.	5.24669	37.9673	.	6.81698	112.75		NM_001647	APOD	apolipoprotein D	3q29	NM_001647	RefSeq	Homo sapiens apolipoprotein D (APOD), mRNA.	100	100	0	---	FALSE	Hs.522555	adipose tissue| adrenal gland| bone| brain| connective tissue| ear| eye| heart| intestine| kidney| larynx| liver| lung| lymph| lymph node| mammary gland| mouth| muscle| nerve| ovary| pancreas| parathyroid| pharynx| pituitary gland| placenta| prostate| skin| stomach| testis| thymus| trachea| uterus| vascular|adrenal tumor| breast (mammary gland) tumor| chondrosarcoma| colorectal tumor| gastrointes…	chr3	-	195568702	195584205	NM_001647	P05090	GO:0000302 // GO:0001525 // GO:0006006 // GO:0006629 // GO:0006869 // GO:0007420 // GO:0007568 // GO:0010642 // GO:0014012 // GO:0042246 // GO:0042308 // GO:0042493 // GO:0048662 // GO:0048678 // GO:0051895 // GO:0060588 // GO:0071638 // GO:1900016 // GO:2000098 // GO:2000405 // GO:0006810	response to reactive oxygen species // angiogenesis // glucose metabolic process // lipid metabolic process // lipid transport // brain development // aging // negative regulation of platelet-derived growth factor receptor signaling pathway // peripheral nervous system axon regeneration // tissue regeneration // negative regulation of protein import into nucleus // response to drug // negative re…	inferred from direct assay // non-traceable author statement // inferred from direct assay // inferred from direct assay // non-traceable author statement // inferred from sequence or structural similarity // non-traceable author statement // inferred from direct assay // inferred from sequence or structural similarity // inferred from sequence or structural similarity // inferred from direct ass…	GO:0005576 // GO:0005615 // GO:0005783 // GO:0022626 // GO:0030425 // GO:0043025 // GO:0048471 // GO:0070062 // GO:0005576 // GO:0005622	extracellular region // extracellular space // endoplasmic reticulum // cytosolic ribosome // dendrite // neuronal cell body // perinuclear region of cytoplasm // extracellular exosome // extracellular region // intracellular	non-traceable author statement // inferred from direct assay // inferred from sequence or structural similarity // inferred from sequence or structural similarity // inferred from sequence or structural similarity // inferred from sequence or structural similarity // inferred from direct assay // inferred from direct assay // inferred from electronic annotation // inferred from electronic annotat…	GO:0005319 // GO:0005515 // GO:0015485 // GO:0005215 // GO:0008289 // GO:0036094
TC0X00010849.hg.1	6.04098	9.70918	7.70674	8.63462	.	3.6682	12.7127	.	0.927879	1.90248		6.43771	10.6879	8.40926	10.8261	.	4.25021	19.0301	.	2.41679	5.33982		NM_001448	GPC4	glypican 4	Xq26.1	NM_001448	RefSeq	Homo sapiens glypican 4 (GPC4), mRNA.	100	100	0	---	FALSE	Hs.58367	adrenal gland| ascites| blood| brain| connective tissue| ear| embryonic tissue| esophagus| eye| heart| intestine| kidney| lung| mammary gland| ovary| pancreas| pituitary gland| placenta| prostate| skin| spleen| stomach| testis| thymus| trachea| uterus| breast (mammary gland) tumor| colorectal tumor| esophageal tumor| gastrointestinal tumor| germ cell tumor| kidney tumor| leukemia| lung tumor| non…	chrX	-	133300103	133415490	NM_001448	O75487	GO:0001523 // GO:0005975 // GO:0006024 // GO:0006027 // GO:0007603 // GO:0008283 // GO:0009653 // GO:0030203 // GO:0030204 // GO:0044281	retinoid metabolic process // carbohydrate metabolic process // glycosaminoglycan biosynthetic process // glycosaminoglycan catabolic process // phototransduction, visible light // cell proliferation // anatomical structure morphogenesis // glycosaminoglycan metabolic process // chondroitin sulfate metabolic process // small molecule metabolic process	traceable author statement // traceable author statement // traceable author statement // traceable author statement // traceable author statement // traceable author statement // traceable author statement // traceable author statement // traceable author statement // traceable author statement	GO:0005578 // GO:0005615 // GO:0005634 // GO:0005796 // GO:0005886 // GO:0005887 // GO:0009897 // GO:0031225 // GO:0043202 // GO:0070062 // GO:0005576 // GO:0005886 // GO:0016020	proteinaceous extracellular matrix // extracellular space // nucleus // Golgi lumen // plasma membrane // integral component of plasma membrane // external side of plasma membrane // anchored component of membrane // lysosomal lumen // extracellular exosome // extracellular region // plasma membrane // membrane	inferred from electronic annotation // inferred from electronic annotation // inferred from direct assay // traceable author statement // traceable author statement // traceable author statement // inferred from direct assay // inferred from electronic annotation // traceable author statement // inferred from direct assay // inferred from electronic annotation // inferred from electronic annotati…	GO:0043395
TC1700006524.hg.1	12.885	16.5519	12.8523	16.3046	.	3.66687	12.701	.	3.45229	10.9457		13.6405	16.2966	13.2448	15.6753	.	2.65616	6.30353	.	2.43055	5.39099		NM_002615	SERPINF1	serpin peptidase inhibitor, clade F (alpha-2 antiplasmin, pigment epithelium derived factor), member 1	17p13.3	NM_002615	RefSeq	Homo sapiens serpin peptidase inhibitor, clade F (alpha-2 antiplasmin, pigment epithelium derived factor), member 1 (SERPINF1), mRNA.	100	100	0	---	FALSE	Hs.532768	adipose tissue| adrenal gland| blood| bone| bone marrow| brain| cervix| connective tissue| ear| embryonic tissue| esophagus| eye| heart| intestine| kidney| larynx| liver| lung| lymph| lymph node| mammary gland| mouth| muscle| nerve| ovary| pancreas| pharynx| placenta| prostate| skin| spleen| stomach| testis| thymus| thyroid| trachea| uterus|adrenal tumor| bladder carcinoma| breast (mammary gland)…	chr17	+	1761959	1777574	NM_002615	P36955	GO:0001822 // GO:0007275 // GO:0007568 // GO:0007614 // GO:0008283 // GO:0010447 // GO:0010596 // GO:0010629 // GO:0010951 // GO:0010976 // GO:0016525 // GO:0042698 // GO:0046685 // GO:0050728 // GO:0050769 // GO:0060041 // GO:0060770 // GO:0071279 // GO:0071300 // GO:0071333 // GO:0071549 // GO:1901215 // GO:0010951	kidney development // multicellular organismal development // aging // short-term memory // cell proliferation // response to acidic pH // negative regulation of endothelial cell migration // negative regulation of gene expression // negative regulation of endopeptidase activity // positive regulation of neuron projection development // negative regulation of angiogenesis // ovulation cycle // re…	inferred from electronic annotation // traceable author statement // inferred from electronic annotation // inferred from electronic annotation // traceable author statement // inferred from electronic annotation // inferred from electronic annotation // inferred from electronic annotation // not recorded // inferred from electronic annotation // inferred from direct assay // inferred from electr…	GO:0005576 // GO:0005604 // GO:0005615 // GO:0031012 // GO:0042470 // GO:0043203 // GO:0048471 // GO:0070062 // GO:0005576 // GO:0005615 // GO:0030424 // GO:0043025	extracellular region // basement membrane // extracellular space // extracellular matrix // melanosome // axon hillock // perinuclear region of cytoplasm // extracellular exosome // extracellular region // extracellular space // axon // neuronal cell body	inferred from direct assay // inferred from electronic annotation // inferred from direct assay // inferred from direct assay // inferred from electronic annotation // inferred from electronic annotation // inferred from electronic annotation // inferred from direct assay // inferred from electronic annotation // inferred from electronic annotation // inferred from electronic annotation // inferr…	GO:0004867 // GO:0005515
TC1000012108.hg.1	10.406	14.0685	10.214	13.2088	.	3.66251	12.6627	.	2.99485	7.97149		9.3527	12.4677	9.06917	12.5084	.	3.11499	8.66372	.	3.43924	10.8471		NM_198148	CPXM2	carboxypeptidase X (M14 family), member 2	10q26.13	NM_198148	RefSeq	Homo sapiens carboxypeptidase X (M14 family), member 2 (CPXM2), mRNA.	100	100	0	---	FALSE	Hs.656887	adipose tissue| bone| brain| cervix| connective tissue| ear| embryonic tissue| eye| heart| intestine| kidney| lung| mammary gland| mouth| muscle| pancreas| pituitary gland| placenta| prostate| skin| spleen| stomach| testis| thymus| thyroid| trachea| uterus| vascular| breast (mammary gland) tumor| chondrosarcoma| colorectal tumor| gastrointestinal tumor| head and neck tumor| lung tumor| non-neopla…	chr10	-	123706207	123940267	NM_198148	Q8N436	GO:0006518 // GO:0016485 // GO:0006508 // GO:0006518 // GO:0016485	peptide metabolic process // protein processing // proteolysis // peptide metabolic process // protein processing	not recorded // not recorded // inferred from electronic annotation // --- // ---	GO:0005615 // GO:0031012 // GO:0005576	extracellular space // extracellular matrix // extracellular region	inferred from direct assay // inferred from direct assay // inferred from electronic annotation	GO:0004181 // GO:0004185 // GO:0008270 // GO:0004181 // GO:0004181 // GO:0004185 // GO:0004180
TC1200012744.hg.1	10.8077	14.4656	10.9979	14.6192	.	3.65796	12.6228	.	3.62131	12.3062		10.5774	13.8164	10.8181	13.4048	.	3.239	9.44139	.	2.58667	6.00711		NM_001733	C1R	complement component 1, r subcomponent	12p13	NM_001733	RefSeq	Homo sapiens complement component 1, r subcomponent (C1R), mRNA.	100	100	0	---	FALSE	Hs.524224	adipose tissue| adrenal gland| bladder| blood| bone| bone marrow| brain| cervix| connective tissue| esophagus| eye| heart| intestine| kidney| larynx| liver| lung| lymph node| mammary gland| mouth| muscle| nerve| ovary| pancreas| parathyroid| pharynx| placenta| prostate| salivary gland| skin| spleen| stomach| testis| thyroid| uterus| vascular|adrenal tumor| bladder carcinoma| breast (mammary gland…	chr12	-	7080209	7092607	NM_001733	P00736	GO:0006508 // GO:0006955 // GO:0006956 // GO:0006958 // GO:0045087 // GO:0002376 // GO:0006508 // GO:0006508 // GO:0006956 // GO:0006958 // GO:0045087	proteolysis // immune response // complement activation // complement activation, classical pathway // innate immune response // immune system process // proteolysis // proteolysis // complement activation // complement activation, classical pathway // innate immune response	not recorded // traceable author statement // traceable author statement // traceable author statement // traceable author statement // inferred from electronic annotation // --- // inferred from electronic annotation // inferred from electronic annotation // inferred from electronic annotation // inferred from electronic annotation	GO:0005576 // GO:0005576 // GO:0070062 // GO:0072562 // GO:0005576	extracellular region // extracellular region // extracellular exosome // blood microparticle // extracellular region	non-traceable author statement // traceable author statement // inferred from direct assay // inferred from direct assay // inferred from electronic annotation	GO:0004252 // GO:0005509 // GO:0005515 // GO:0008236 // GO:0004252 // GO:0004252 // GO:0004252 // GO:0008233 // GO:0008236 // GO:0016787
TC1000007950.hg.1	6.42658	10.0465	6.95862	8.18595	.	3.61994	12.2945	.	1.22733	2.34133		7.09791	9.44387	6.97181	7.33351	.	2.34596	5.084	.	0.361698	1.28494		NM_001244889	UNC5B	unc-5 netrin receptor B	10q22.1	NM_001244889	RefSeq	Homo sapiens unc-5 netrin receptor B (UNC5B), transcript variant 2, mRNA.	100	100	0	---	FALSE	Hs.522997	adrenal gland| bladder| bone| brain| cervix| connective tissue| embryonic tissue| eye| intestine| kidney| larynx| liver| lung| lymph node| mammary gland| mouth| muscle| ovary| pancreas| prostate| skin| spleen| stomach| testis| uterus| vascular|adrenal tumor| breast (mammary gland) tumor| cervical tumor| chondrosarcoma| colorectal tumor| germ cell tumor| glioma| head and neck tumor| kidney tumor| …	chr10	+	71212535	71302878	NM_001244889	Q8IZJ1	GO:0001525 // GO:0006915 // GO:0007411 // GO:0012501 // GO:0014068 // GO:0033564 // GO:0043524 // GO:0097191 // GO:0097192 // GO:2001240 // GO:0006915 // GO:0007165 // GO:0007275	angiogenesis // apoptotic process // axon guidance // programmed cell death // positive regulation of phosphatidylinositol 3-kinase signaling // anterior/posterior axon guidance // negative regulation of neuron apoptotic process // extrinsic apoptotic signaling pathway // extrinsic apoptotic signaling pathway in absence of ligand // negative regulation of extrinsic apoptotic signaling pathway in …	inferred from electronic annotation // traceable author statement // traceable author statement // traceable author statement // inferred from mutant phenotype // inferred from electronic annotation // inferred from mutant phenotype // traceable author statement // traceable author statement // inferred from mutant phenotype // inferred from electronic annotation // inferred from electronic annot…	GO:0005886 // GO:0016021 // GO:0045121 // GO:0016020	plasma membrane // integral component of membrane // membrane raft // membrane	inferred from electronic annotation // inferred from electronic annotation // inferred from electronic annotation // inferred from electronic annotation	GO:0005515
TC1200006555.hg.1	7.62344	11.2374	7.56985	9.43655	.	3.61396	12.2436	.	1.8667	3.64698		7.80078	11.5903	6.98407	9.49262	.	3.78949	13.8277	.	2.50854	5.69045		NM_001759	CCND2	cyclin D2	12p13	NM_001759	RefSeq	Homo sapiens cyclin D2 (CCND2), mRNA.	100	100	0	---	FALSE	Hs.376071	adrenal gland| bladder| blood| bone| bone marrow| brain| cervix| connective tissue| ear| embryonic tissue| esophagus| eye| heart| intestine| kidney| larynx| liver| lung| lymph| lymph node| mouth| muscle| nerve| ovary| pancreas| parathyroid| pharynx| pituitary gland| placenta| prostate| skin| spleen| stomach| testis| thymus| thyroid| tonsil| umbilical cord| uterus| vascular|adrenal tumor| chondros…	chr12	+	4273736	4305356	NM_001759	P30279	GO:0001934 // GO:0007049 // GO:0045737 // GO:0051301 // GO:0051726	positive regulation of protein phosphorylation // cell cycle // positive regulation of cyclin-dependent protein serine/threonine kinase activity // cell division // regulation of cell cycle	inferred from direct assay // inferred from electronic annotation // inferred from direct assay // inferred from electronic annotation // inferred from electronic annotation	GO:0000307 // GO:0000785 // GO:0005634 // GO:0005654 // GO:0005730 // GO:0005829 // GO:0031965 // GO:0005634 // GO:0005737 // GO:0016020	cyclin-dependent protein kinase holoenzyme complex // chromatin // nucleus // nucleoplasm // nucleolus // cytosol // nuclear membrane // nucleus // cytoplasm // membrane	inferred from direct assay // inferred from direct assay // inferred from direct assay // inferred from direct assay // inferred from direct assay // inferred from direct assay // inferred from direct assay // inferred from electronic annotation // inferred from electronic annotation // inferred from electronic annotation	GO:0005515 // GO:0019901
TC1000007625.hg.1	9.93786	13.5504	8.34987	11.8869	.	3.61254	12.2316	.	3.53707	11.6081		11.0427	13.3033	9.75005	11.7622	.	2.26061	4.79194	.	2.01214	4.0338		NM_001098512	PRKG1	protein kinase, cGMP-dependent, type I	10q11.2	NM_001098512	RefSeq	Homo sapiens protein kinase, cGMP-dependent, type I (PRKG1), transcript variant 1, mRNA.	100	100	0	---	FALSE	Hs.407535	brain| connective tissue| embryonic tissue| eye| heart| intestine| kidney| lung| mammary gland| muscle| parathyroid| placenta| prostate| skin| stomach| testis| thymus| uterus| vascular| chondrosarcoma| gastrointestinal tumor| non-neoplasia| normal| soft tissue/muscle tissue tumor| uterine tumor|embryoid body| fetus| adult	chr10	+	50991151	52298350	NM_001098512	Q13976	GO:0001764 // GO:0006468 // GO:0007165 // GO:0007596 // GO:0016358 // GO:0019934 // GO:0030036 // GO:0030900 // GO:0043087 // GO:0060087 // GO:0090331 // GO:0098779 // GO:0006468 // GO:0007165 // GO:0008152 // GO:0016310 // GO:0045986	neuron migration // protein phosphorylation // signal transduction // blood coagulation // dendrite development // cGMP-mediated signaling // actin cytoskeleton organization // forebrain development // regulation of GTPase activity // relaxation of vascular smooth muscle // negative regulation of platelet aggregation // mitophagy in response to mitochondrial depolarization // protein phosphorylat…	inferred from electronic annotation // inferred from electronic annotation // traceable author statement // traceable author statement // inferred from electronic annotation // inferred from electronic annotation // traceable author statement // inferred from electronic annotation // inferred from mutant phenotype // inferred from electronic annotation // inferred from mutant phenotype // inferre…	GO:0005737 // GO:0005794 // GO:0005829 // GO:0005886 // GO:0005737	cytoplasm // Golgi apparatus // cytosol // plasma membrane // cytoplasm	inferred from direct assay // inferred from electronic annotation // traceable author statement // inferred from direct assay // inferred from electronic annotation	GO:0004692 // GO:0005246 // GO:0005515 // GO:0005524 // GO:0030553 // GO:0000166 // GO:0003824 // GO:0004672 // GO:0004674 // GO:0004692 // GO:0016301 // GO:0016740
TC1300007718.hg.1	11.4026	15.015	10.9764	13.4755	.	3.61239	12.2303	.	2.49919	5.65368		11.73	14.8247	10.8375	13.6129	.	3.09467	8.54257	.	2.7754	6.84666		NM_005708	GPC6	glypican 6	13q32	NM_005708	RefSeq	Homo sapiens glypican 6 (GPC6), mRNA.	100	100	0	---	FALSE	Hs.444329	adipose tissue| adrenal gland| bone| bone marrow| brain| connective tissue| ear| embryonic tissue| eye| heart| intestine| kidney| liver| lung| mammary gland| mouth| muscle| ovary| pancreas| placenta| prostate| skin| stomach| testis| thymus| trachea| uterus| vascular| breast (mammary gland) tumor| chondrosarcoma| colorectal tumor| gastrointestinal tumor| germ cell tumor| glioma| head and neck tumo…	chr13	+	93226825	94408019	NM_005708	Q9Y625	GO:0001523 // GO:0005975 // GO:0006024 // GO:0006027 // GO:0007603 // GO:0016477 // GO:0030203 // GO:0030204 // GO:0044281	retinoid metabolic process // carbohydrate metabolic process // glycosaminoglycan biosynthetic process // glycosaminoglycan catabolic process // phototransduction, visible light // cell migration // glycosaminoglycan metabolic process // chondroitin sulfate metabolic process // small molecule metabolic process	traceable author statement // traceable author statement // traceable author statement // traceable author statement // traceable author statement // inferred from direct assay // traceable author statement // traceable author statement // traceable author statement	GO:0005578 // GO:0005615 // GO:0005634 // GO:0005796 // GO:0005886 // GO:0005887 // GO:0031225 // GO:0043202 // GO:0005576 // GO:0005886 // GO:0016020	proteinaceous extracellular matrix // extracellular space // nucleus // Golgi lumen // plasma membrane // integral component of plasma membrane // anchored component of membrane // lysosomal lumen // extracellular region // plasma membrane // membrane	inferred from electronic annotation // inferred from electronic annotation // inferred from direct assay // traceable author statement // traceable author statement // traceable author statement // inferred from electronic annotation // traceable author statement // inferred from electronic annotation // inferred from electronic annotation // inferred from electronic annotation	GO:0043395
TC0800007888.hg.1	7.31385	10.9163	8.16477	8.90483	.	3.6025	12.1468	.	0.740063	1.67025		8.71308	10.0249	9.06753	10.1214	.	1.31182	2.48254	.	1.05386	2.07608		NM_001195639	C8orf34	chromosome 8 open reading frame 34	8q13	NM_001195639	RefSeq	Homo sapiens chromosome 8 open reading frame 34 (C8orf34), transcript variant 2, mRNA.	100	100	0	---	FALSE	Hs.491941	brain| ear| eye| kidney| pituitary gland| stomach| thymus| gastrointestinal tumor| germ cell tumor| normal| fetus| adult	chr8	+	68330722	68819023	NM_001195639	Q49A92	---	---	---	---	---	---	---
TC0100013949.hg.1	10.5161	14.0749	10.8178	10.5383	.	3.5588	11.7843	.	-0.27953	-1.2138		10.0196	13.7232	11.4416	11.2255	.	3.70357	13.0282	.	-0.21609	-1.16158		NM_001024845	SLC6A9	solute carrier family 6 (neurotransmitter transporter, glycine), member 9	1p33	NM_001024845	RefSeq	Homo sapiens solute carrier family 6 (neurotransmitter transporter, glycine), member 9 (SLC6A9), transcript variant 3, mRNA.	100	100	0	---	FALSE	Hs.442590	adrenal gland| bone marrow| brain| cervix| connective tissue| embryonic tissue| esophagus| intestine| lung| lymph| mammary gland| mouth| muscle| placenta| prostate| skin| stomach| testis| thymus| trachea| breast (mammary gland) tumor| cervical tumor| colorectal tumor| esophageal tumor| gastrointestinal tumor| germ cell tumor| glioma| head and neck tumor| leukemia| lymphoma| normal| soft tissue/mu…	chr1	-	43991500	44031492	NM_001024845	P48067	GO:0006810 // GO:0006836 // GO:0015816 // GO:0055085 // GO:0060092 // GO:1902475 // GO:0006810 // GO:0006865 // GO:0015816 // GO:0015816 // GO:0060092 // GO:1902475 // GO:0003333 // GO:0055085 // GO:1903825	transport // neurotransmitter transport // glycine transport // transmembrane transport // regulation of synaptic transmission, glycinergic // L-alpha-amino acid transmembrane transport // transport // amino acid transport // glycine transport // glycine transport // regulation of synaptic transmission, glycinergic // L-alpha-amino acid transmembrane transport // amino acid transmembrane transpor…	traceable author statement // inferred from electronic annotation // not recorded // traceable author statement // not recorded // not recorded // inferred from electronic annotation // inferred from electronic annotation // --- // inferred from electronic annotation // --- // --- // inferred from electronic annotation // inferred from electronic annotation // inferred from electronic annotation	GO:0005886 // GO:0005887 // GO:0016020 // GO:0005886 // GO:0005887 // GO:0016020 // GO:0016021	plasma membrane // integral component of plasma membrane // membrane // plasma membrane // integral component of plasma membrane // membrane // integral component of membrane	traceable author statement // inferred from electronic annotation // traceable author statement // inferred from electronic annotation // traceable author statement // inferred from electronic annotation // inferred from electronic annotation	GO:0005328 // GO:0015375 // GO:0005283 // GO:0015187 // GO:0015293
TC0900008545.hg.1	7.14796	10.7067	5.93704	10.3202	.	3.55876	11.784	.	4.38317	20.8673		7.45275	11.4642	6.32983	10.481	.	4.01143	16.1273	.	4.15122	17.7682		NM_002581	PAPPA	pregnancy-associated plasma protein A, pappalysin 1	9q33.2	NM_002581	RefSeq	Homo sapiens pregnancy-associated plasma protein A, pappalysin 1 (PAPPA), mRNA.	100	100	0	---	FALSE	Hs.643599	adipose tissue| bone| bone marrow| brain| cervix| connective tissue| embryonic tissue| eye| heart| intestine| kidney| liver| lung| mammary gland| mouth| muscle| nerve| ovary| pancreas| parathyroid| placenta| skin| stomach| testis| thyroid| uterus| vascular| cervical tumor| chondrosarcoma| colorectal tumor| gastrointestinal tumor| germ cell tumor| head and neck tumor| kidney tumor| liver tumor| lu…	chr9	+	116153792	116402322	NM_002581	Q13219	GO:0006508 // GO:0007565 // GO:0044267 // GO:0007565	proteolysis // female pregnancy // cellular protein metabolic process // female pregnancy	inferred from electronic annotation // non-traceable author statement // traceable author statement // traceable author statement	GO:0005576 // GO:0005576 // GO:0005576 // GO:0005576 // GO:0016020 // GO:0016021	extracellular region // extracellular region // extracellular region // extracellular region // membrane // integral component of membrane	inferred from direct assay // non-traceable author statement // traceable author statement // inferred from electronic annotation // inferred from electronic annotation // inferred from electronic annotation	GO:0004222 // GO:0008237 // GO:0008237 // GO:0008270 // GO:0004175 // GO:0008233 // GO:0008237 // GO:0008270 // GO:0016787 // GO:0046872
TC1000010737.hg.1	7.20823	10.7663	7.80179	8.87753	.	3.55804	11.7781	.	1.07574	2.1078		7.08558	9.69514	7.12632	8.65989	.	2.60956	6.10319	.	1.53358	2.89503		NM_001242359	RHOBTB1	Rho-related BTB domain containing 1	10q21.2	NM_001242359	RefSeq	Homo sapiens Rho-related BTB domain containing 1 (RHOBTB1), transcript variant 4, mRNA.	100	100	0	---	FALSE	Hs.737374	bone| brain| cervix| connective tissue| ear| embryonic tissue| eye| heart| intestine| kidney| liver| lung| mammary gland| mouth| muscle| nerve| ovary| pancreas| parathyroid| placenta| prostate| salivary gland| skin| spleen| stomach| testis| trachea| umbilical cord| uterus| vascular| breast (mammary gland) tumor| cervical tumor| chondrosarcoma| colorectal tumor| gastrointestinal tumor| germ cell t…	chr10	-	60869438	61001440	NM_001242359	O94844	GO:0007264 // GO:0051056 // GO:0007264	small GTPase mediated signal transduction // regulation of small GTPase mediated signal transduction // small GTPase mediated signal transduction	traceable author statement // traceable author statement // inferred from electronic annotation	GO:0005829 // GO:0005886 // GO:0005622	cytosol // plasma membrane // intracellular	traceable author statement // traceable author statement // inferred from electronic annotation	GO:0005525 // GO:0000166
TC1000006937.hg.1	10.6049	14.1616	10.7268	13.9225	.	3.5567	11.7672	.	3.19566	9.16198		9.92092	12.7852	10.0027	13.1098	.	2.8643	7.2818	.	3.10706	8.61625		NM_001282736	PLXDC2	plexin domain containing 2	10p12.31	NM_001282736	RefSeq	Homo sapiens plexin domain containing 2 (PLXDC2), transcript variant 2, mRNA.	100	100	0	---	FALSE	Hs.658134	blood| bone| brain| connective tissue| embryonic tissue| heart| intestine| kidney| larynx| lymph node| mammary gland| mouth| nerve| ovary| pancreas| pharynx| placenta| prostate| skin| testis| thyroid| uterus| breast (mammary gland) tumor| chondrosarcoma| germ cell tumor| head and neck tumor| leukemia| non-neoplasia| normal| ovarian tumor| pancreatic tumor| skin tumor| soft tissue/muscle tissue tu…	chr10	+	19816239	20289856	NM_001282736	Q6UX71	---	---	---	GO:0016021 // GO:0070062 // GO:0016020	integral component of membrane // extracellular exosome // membrane	inferred from electronic annotation // inferred from direct assay // inferred from electronic annotation	GO:0005515
TC1000011411.hg.1	8.38564	11.942	9.59985	10.6867	.	3.55632	11.7641	.	1.08689	2.12415		9.28266	11.7852	9.45276	11.3713	.	2.50255	5.66685	.	1.9185	3.7803		NM_005398	PPP1R3C	protein phosphatase 1, regulatory subunit 3C	10q23-q24	NM_005398	RefSeq	Homo sapiens protein phosphatase 1, regulatory subunit 3C (PPP1R3C), mRNA.	100	100	0	---	FALSE	Hs.303090	adrenal gland| bladder| brain| cervix| connective tissue| esophagus| eye| heart| intestine| kidney| liver| lung| mammary gland| mouth| muscle| ovary| pancreas| placenta| prostate| salivary gland| skin| spleen| stomach| thymus| thyroid| trachea| umbilical cord| uterus| vascular| cervical tumor| esophageal tumor| gastrointestinal tumor| germ cell tumor| glioma| head and neck tumor| kidney tumor| li…	chr10	-	91628440	91633101	NM_005398	Q9UQK1	GO:0005975 // GO:0005978 // GO:0006006 // GO:0006470 // GO:0044281 // GO:0050790 // GO:0005975 // GO:0005977 // GO:0005978	carbohydrate metabolic process // glycogen biosynthetic process // glucose metabolic process // protein dephosphorylation // small molecule metabolic process // regulation of catalytic activity // carbohydrate metabolic process // glycogen metabolic process // glycogen biosynthetic process	traceable author statement // traceable author statement // traceable author statement // traceable author statement // traceable author statement // inferred from electronic annotation // inferred from electronic annotation // inferred from electronic annotation // inferred from electronic annotation	GO:0005829	cytosol	traceable author statement	GO:0004722 // GO:0005515 // GO:0019888 // GO:0019903
TC0100009621.hg.1	9.90434	13.4545	9.64562	8.37278	.	3.55021	11.7144	.	-1.27284	-2.41637		9.74583	13.4579	10.527	9.68161	.	3.71204	13.105	.	-0.845388	-1.79675		NM_006623	PHGDH	phosphoglycerate dehydrogenase	1p12	NM_006623	RefSeq	Homo sapiens phosphoglycerate dehydrogenase (PHGDH), mRNA.	100	100	0	---	FALSE	Hs.487296	adipose tissue| adrenal gland| ascites| bladder| blood| bone| bone marrow| brain| cervix| connective tissue| embryonic tissue| esophagus| eye| heart| intestine| kidney| liver| lung| lymph| lymph node| mammary gland| mouth| muscle| nerve| ovary| pancreas| parathyroid| pharynx| placenta| prostate| salivary gland| skin| spleen| stomach| testis| thymus| thyroid| tonsil| trachea| umbilical cord| uteru…	chr1	+	119659798	119744226	NM_006623	O43175	GO:0006541 // GO:0006544 // GO:0006564 // GO:0006566 // GO:0007420 // GO:0008652 // GO:0009070 // GO:0009448 // GO:0010468 // GO:0019530 // GO:0021510 // GO:0021782 // GO:0021915 // GO:0031175 // GO:0034641 // GO:0044281 // GO:0055114 // GO:0070314 // GO:0006563 // GO:0006564 // GO:0008152 // GO:0008652 // GO:0009070 // GO:0022008	glutamine metabolic process // glycine metabolic process // L-serine biosynthetic process // threonine metabolic process // brain development // cellular amino acid biosynthetic process // serine family amino acid biosynthetic process // gamma-aminobutyric acid metabolic process // regulation of gene expression // taurine metabolic process // spinal cord development // glial cell development // n…	inferred from electronic annotation // inferred from electronic annotation // traceable author statement // inferred from electronic annotation // traceable author statement // traceable author statement // not recorded // inferred from electronic annotation // inferred from electronic annotation // inferred from electronic annotation // inferred from electronic annotation // inferred from electr…	GO:0005829 // GO:0043209 // GO:0070062	cytosol // myelin sheath // extracellular exosome	traceable author statement // inferred from electronic annotation // inferred from direct assay	GO:0004617 // GO:0009055 // GO:0051287 // GO:0004617 // GO:0016491 // GO:0016616
TC1100008330.hg.1	7.10721	10.639	6.2193	8.6085	.	3.53183	11.5661	.	2.3892	5.23867		7.72662	8.55487	6.38405	7.44716	.	0.828247	1.77553	.	1.06311	2.08943		NM_001039659	IL18BP	interleukin 18 binding protein	11q13	NM_001039659	RefSeq	Homo sapiens interleukin 18 binding protein (IL18BP), transcript variant E, mRNA.	100	100	0	---	FALSE	Hs.591967	blood| bone marrow| brain| cervix| embryonic tissue| eye| heart| intestine| kidney| liver| lung| lymph node| mammary gland| mouth| muscle| ovary| pancreas| placenta| prostate| skin| spleen| stomach| testis| thymus| tonsil| uterus| breast (mammary gland) tumor| colorectal tumor| gastrointestinal tumor| germ cell tumor| glioma| head and neck tumor| kidney tumor| leukemia| liver tumor| normal| ovari…	chr11	+	71998541	72005715	NM_001039659	O95998	GO:0032496 // GO:0042088 // GO:0070301 // GO:0071356 // GO:1900116	response to lipopolysaccharide // T-helper 1 type immune response // cellular response to hydrogen peroxide // cellular response to tumor necrosis factor // extracellular negative regulation of signal transduction	inferred from electronic annotation // inferred from direct assay // inferred from electronic annotation // inferred from electronic annotation // traceable author statement	GO:0005576 // GO:0005615 // GO:0070062 // GO:0005576 // GO:0005615 // GO:0005615	extracellular region // extracellular space // extracellular exosome // extracellular region // extracellular space // extracellular space	traceable author statement // not recorded // inferred from direct assay // inferred from electronic annotation // --- // inferred from electronic annotation	GO:0042007 // GO:0048019
TC0400010242.hg.1	6.53462	10.05	7.28102	11.885	.	3.51534	11.4346	.	4.60399	24.3187		6.66109	11.0389	6.72527	12.4599	.	4.37782	20.79	.	5.73466	53.2481		NM_013261	PPARGC1A	peroxisome proliferator-activated receptor gamma, coactivator 1 alpha	4p15.1	NM_013261	RefSeq	Homo sapiens peroxisome proliferator-activated receptor gamma, coactivator 1 alpha (PPARGC1A), mRNA.	100	100	0	---	FALSE	Hs.527078	adrenal gland| brain| cervix| connective tissue| embryonic tissue| eye| heart| intestine| kidney| larynx| liver| lung| muscle| pancreas| parathyroid| pituitary gland| prostate| testis| thymus| thyroid| trachea| uterus|adrenal tumor| cervical tumor| chondrosarcoma| colorectal tumor| head and neck tumor| kidney tumor| liver tumor| non-neoplasia| normal| pancreatic tumor| soft tissue/muscle tissue t…	chr4	-	23755041	23904089	NM_013261	Q9UBK2	GO:0001659 // GO:0001678 // GO:0002021 // GO:0006012 // GO:0006094 // GO:0006355 // GO:0006367 // GO:0006397 // GO:0006461 // GO:0006996 // GO:0007005 // GO:0007005 // GO:0007586 // GO:0007623 // GO:0008209 // GO:0008380 // GO:0009409 // GO:0010822 // GO:0010822 // GO:0014850 // GO:0014912 // GO:0019395 // GO:0022904 // GO:0030521 // GO:0032922 // GO:0034599 // GO:0035066 // GO:0036273 // GO:0042…	temperature homeostasis // cellular glucose homeostasis // response to dietary excess // galactose metabolic process // gluconeogenesis // regulation of transcription, DNA-templated // transcription initiation from RNA polymerase II promoter // mRNA processing // protein complex assembly // organelle organization // mitochondrion organization // mitochondrion organization // digestion // circadia…	traceable author statement // non-traceable author statement // inferred from electronic annotation // inferred from electronic annotation // non-traceable author statement // inferred from direct assay // traceable author statement // traceable author statement // traceable author statement // traceable author statement // non-traceable author statement // traceable author statement // traceable…	GO:0005634 // GO:0005634 // GO:0005634 // GO:0005654 // GO:0005665 // GO:0005829 // GO:0016605 // GO:0005634 // GO:0005737	nucleus // nucleus // nucleus // nucleoplasm // DNA-directed RNA polymerase II, core complex // cytosol // PML body // nucleus // cytoplasm	inferred from direct assay // inferred from sequence or structural similarity // traceable author statement // traceable author statement // traceable author statement // inferred from electronic annotation // inferred from electronic annotation // inferred from electronic annotation // inferred from electronic annotation	GO:0000166 // GO:0001104 // GO:0003677 // GO:0003677 // GO:0003713 // GO:0003723 // GO:0005515 // GO:0008134 // GO:0016922 // GO:0030374 // GO:0031490 // GO:0031625 // GO:0043565 // GO:0050681 // GO:0003676 // GO:0003677 // GO:0003682 // GO:0003713 // GO:0003723 // GO:0008134 // GO:0031490
TC0600007158.hg.1	8.63986	12.1441	8.61002	11.0097	.	3.50423	11.3469	.	2.39972	5.27702		9.10582	12.463	9.07969	12.1921	.	3.35718	10.2474	.	3.11244	8.64842		NM_003107	SOX4	SRY box 4	6p22.3	NM_003107	RefSeq	Homo sapiens SRY (sex determining region Y)-box 4 (SOX4), mRNA.	100	100	0	---	FALSE	Hs.643910	adipose tissue| adrenal gland| ascites| bladder| blood| bone| bone marrow| brain| connective tissue| ear| embryonic tissue| eye| heart| intestine| kidney| larynx| liver| lung| lymph node| mammary gland| mouth| muscle| nerve| ovary| pancreas| parathyroid| pharynx| pituitary gland| placenta| prostate| skin| spleen| stomach| testis| thymus| thyroid| uterus| vascular|adrenal tumor| bladder carcinoma|…	chr6	+	21592769	21598619	NM_003107	Q06945	GO:0001501 // GO:0001841 // GO:0002328 // GO:0003183 // GO:0003211 // GO:0003215 // GO:0003289 // GO:0003357 // GO:0006355 // GO:0006366 // GO:0006977 // GO:0007507 // GO:0008284 // GO:0008285 // GO:0014009 // GO:0021510 // GO:0021522 // GO:0021782 // GO:0030177 // GO:0030217 // GO:0031018 // GO:0031397 // GO:0031647 // GO:0032024 // GO:0035019 // GO:0035910 // GO:0042593 // GO:0042769 // GO:0043…	skeletal system development // neural tube formation // pro-B cell differentiation // mitral valve morphogenesis // cardiac ventricle formation // cardiac right ventricle morphogenesis // atrial septum primum morphogenesis // noradrenergic neuron differentiation // regulation of transcription, DNA-templated // transcription from RNA polymerase II promoter // DNA damage response, signal transducti…	inferred from sequence or structural similarity // inferred from sequence or structural similarity // inferred from sequence or structural similarity // inferred from sequence or structural similarity // inferred from sequence or structural similarity // inferred from sequence or structural similarity // inferred from sequence or structural similarity // inferred from sequence or structural simil…	GO:0005634 // GO:0005654 // GO:0005654 // GO:0005737 // GO:0005739 // GO:0044798 // GO:0005634	nucleus // nucleoplasm // nucleoplasm // cytoplasm // mitochondrion // nuclear transcription factor complex // nucleus	inferred from direct assay // inferred from direct assay // traceable author statement // inferred from direct assay // inferred from direct assay // inferred from electronic annotation // inferred from electronic annotation	GO:0000976 // GO:0001046 // GO:0001071 // GO:0001077 // GO:0001105 // GO:0003700 // GO:0005515 // GO:0046982 // GO:0000976 // GO:0000981 // GO:0001105 // GO:0003677 // GO:0003700
TC1400006715.hg.1	6.05806	9.552	7.0442	6.32383	.	3.49394	11.2663	.	-0.720376	-1.64761		5.64721	9.36769	7.43189	6.77981	.	3.72048	13.1818	.	-0.652082	-1.57143		NM_001018073	PCK2	phosphoenolpyruvate carboxykinase 2 (mitochondrial)	14q11.2	NM_001018073	RefSeq	Homo sapiens phosphoenolpyruvate carboxykinase 2 (mitochondrial) (PCK2), transcript variant 2, mRNA.	100	100	0	---	FALSE	Hs.75812	adipose tissue| adrenal gland| ascites| bladder| blood| bone| bone marrow| brain| cervix| connective tissue| embryonic tissue| esophagus| eye| heart| intestine| kidney| liver| lung| lymph| lymph node| mammary gland| mouth| muscle| nerve| ovary| pancreas| pharynx| placenta| prostate| skin| spleen| stomach| testis| thymus| tonsil| trachea| uterus| vascular|adrenal tumor| breast (mammary gland) tumo…	chr14	+	24094053	24110598	NM_001018073	Q16822	GO:0005975 // GO:0006006 // GO:0006094 // GO:0006094 // GO:0044281 // GO:0016310	carbohydrate metabolic process // glucose metabolic process // gluconeogenesis // gluconeogenesis // small molecule metabolic process // phosphorylation	traceable author statement // traceable author statement // inferred from electronic annotation // traceable author statement // traceable author statement // inferred from electronic annotation	GO:0005739 // GO:0005759 // GO:0070062 // GO:0005739 // GO:0005739	mitochondrion // mitochondrial matrix // extracellular exosome // mitochondrion // mitochondrion	inferred from direct assay // traceable author statement // inferred from direct assay // inferred from electronic annotation // traceable author statement	GO:0004611 // GO:0004613 // GO:0005515 // GO:0005525 // GO:0046872 // GO:0000166 // GO:0004611 // GO:0016829 // GO:0016831 // GO:0017076 // GO:0016301
TC1600009865.hg.1	11.8485	15.3044	12.3373	13.4473	.	3.45597	10.9736	.	1.11008	2.15858		11.3192	15.2091	12.6917	14.3736	.	3.88988	14.8242	.	1.68199	3.2087		NM_001042483	NUPR1	nuclear protein 1, transcriptional regulator	16p11.2	NM_001042483	RefSeq	Homo sapiens nuclear protein, transcriptional regulator, 1 (NUPR1), transcript variant 1, mRNA.	100	100	0	---	FALSE	Hs.513463	adipose tissue| adrenal gland| ascites| bone| brain| connective tissue| embryonic tissue| eye| heart| intestine| kidney| liver| lung| mammary gland| muscle| nerve| ovary| pancreas| parathyroid| pharynx| placenta| prostate| salivary gland| skin| spleen| testis| thyroid| uterus|adrenal tumor| breast (mammary gland) tumor| chondrosarcoma| colorectal tumor| gastrointestinal tumor| germ cell tumor| gl…	chr16	-	28532708	28539174	NM_001042483	O60356	GO:0002526 // GO:0006351 // GO:0006355 // GO:0006461 // GO:0006473 // GO:0008584 // GO:0009636 // GO:0016049 // GO:0031401 // GO:0035914 // GO:0042771 // GO:0043065 // GO:0045786 // GO:0048147 // GO:2000194	acute inflammatory response // transcription, DNA-templated // regulation of transcription, DNA-templated // protein complex assembly // protein acetylation // male gonad development // response to toxic substance // cell growth // positive regulation of protein modification process // skeletal muscle cell differentiation // intrinsic apoptotic signaling pathway in response to DNA damage by p53 c…	inferred from electronic annotation // inferred from electronic annotation // inferred from electronic annotation // inferred from electronic annotation // inferred from electronic annotation // inferred from electronic annotation // inferred from electronic annotation // inferred from direct assay // inferred from electronic annotation // inferred from electronic annotation // inferred from elec…	GO:0005634 // GO:0005737 // GO:0005634	nucleus // cytoplasm // nucleus	inferred from direct assay // inferred from direct assay // inferred from electronic annotation	GO:0003677 // GO:0003682 // GO:0003674
TC0500010651.hg.1	6.35962	9.80871	6.51922	7.4956	.	3.44909	10.9214	.	0.976378	1.96752		7.04566	8.79062	6.2041	8.21761	.	1.74496	3.35186	.	2.01351	4.03763		NM_004465	FGF10	fibroblast growth factor 10	5p13-p12	NM_004465	RefSeq	Homo sapiens fibroblast growth factor 10 (FGF10), mRNA.	100	100	0	---	FALSE	Hs.664499	brain| intestine| kidney| muscle| trachea| uterus| gastrointestinal tumor| kidney tumor| normal| fetus| adult	chr5	-	44303544	44389706	NM_004465	O15520	GO:0000132 // GO:0000165 // GO:0000186 // GO:0000187 // GO:0001525 // GO:0001656 // GO:0001759 // GO:0001823 // GO:0001974 // GO:0003338 // GO:0007173 // GO:0007264 // GO:0007265 // GO:0007368 // GO:0007411 // GO:0007431 // GO:0008285 // GO:0008286 // GO:0008543 // GO:0008589 // GO:0009880 // GO:0010631 // GO:0010634 // GO:0010838 // GO:0021983 // GO:0030538 // GO:0030878 // GO:0030916 // GO:0030…	establishment of mitotic spindle orientation // MAPK cascade // activation of MAPKK activity // activation of MAPK activity // angiogenesis // metanephros development // organ induction // mesonephros development // blood vessel remodeling // metanephros morphogenesis // epidermal growth factor receptor signaling pathway // small GTPase mediated signal transduction // Ras protein signal transduct…	inferred from electronic annotation // traceable author statement // traceable author statement // inferred from direct assay // inferred from electronic annotation // inferred from expression pattern // inferred from electronic annotation // inferred from expression pattern // inferred from electronic annotation // inferred from electronic annotation // traceable author statement // traceable au…	GO:0005576 // GO:0005615 // GO:0005634 // GO:0005886 // GO:0009986 // GO:0009986 // GO:0031012 // GO:0005576	extracellular region // extracellular space // nucleus // plasma membrane // cell surface // cell surface // extracellular matrix // extracellular region	traceable author statement // inferred from direct assay // inferred from direct assay // inferred from direct assay // inferred from direct assay // non-traceable author statement // inferred from direct assay // inferred from electronic annotation	GO:0005104 // GO:0005111 // GO:0005515 // GO:0008083 // GO:0008201 // GO:0042056 // GO:0005102 // GO:0005104 // GO:0008083
TC0100008594.hg.1	9.60574	13.0467	10.7708	11.8181	.	3.44092	10.8597	.	1.04724	2.06657		9.02419	12.4717	10.2921	10.9172	.	3.44754	10.9097	.	0.62515	1.54237		NM_001083592	ROR1	receptor tyrosine kinase-like orphan receptor 1	1p31.3	NM_001083592	RefSeq	Homo sapiens receptor tyrosine kinase-like orphan receptor 1 (ROR1), transcript variant 2, mRNA.	100	100	0	---	FALSE	Hs.128753	adipose tissue| blood| bone| brain| connective tissue| ear| embryonic tissue| eye| heart| intestine| kidney| larynx| lung| lymph node| mammary gland| muscle| nerve| ovary| pancreas| placenta| prostate| skin| stomach| testis| thyroid| vascular| chondrosarcoma| colorectal tumor| gastrointestinal tumor| germ cell tumor| glioma| head and neck tumor| kidney tumor| leukemia| lung tumor| normal| ovarian…	chr1	+	63774019	64181498	NM_001083592	Q01973	GO:0007169 // GO:0016055 // GO:0018108 // GO:0018108 // GO:0006468 // GO:0007169 // GO:0016310	transmembrane receptor protein tyrosine kinase signaling pathway // Wnt signaling pathway // peptidyl-tyrosine phosphorylation // peptidyl-tyrosine phosphorylation // protein phosphorylation // transmembrane receptor protein tyrosine kinase signaling pathway // phosphorylation	inferred from electronic annotation // inferred from electronic annotation // inferred from electronic annotation // traceable author statement // inferred from electronic annotation // traceable author statement // inferred from electronic annotation	GO:0005737 // GO:0005886 // GO:0005887 // GO:0043235 // GO:0016020 // GO:0016021	cytoplasm // plasma membrane // integral component of plasma membrane // receptor complex // membrane // integral component of membrane	traceable author statement // traceable author statement // traceable author statement // inferred from direct assay // inferred from electronic annotation // inferred from electronic annotation	GO:0004714 // GO:0005515 // GO:0005524 // GO:0017147 // GO:0000166 // GO:0004672 // GO:0004713 // GO:0016301 // GO:0016740
TC1300009394.hg.1	7.64372	11.0826	5.59679	8.58824	.	3.43888	10.8444	.	2.99145	7.95271		8.85883	11.5669	6.20062	7.9671	.	2.70803	6.5343	.	1.76648	3.40223		NM_032229	SLITRK6	SLIT and NTRK-like family, member 6	13q31.1	NM_032229	RefSeq	Homo sapiens SLIT and NTRK-like family, member 6 (SLITRK6), mRNA.	100	100	0	---	FALSE	Hs.525105	ascites| bladder| bone| brain| embryonic tissue| eye| heart| intestine| lung| mammary gland| mouth| muscle| pancreas| pharynx| placenta| prostate| salivary gland| trachea| uterus| bladder carcinoma| breast (mammary gland) tumor| chondrosarcoma| gastrointestinal tumor| germ cell tumor| head and neck tumor| non-neoplasia| normal| prostate cancer| uterine tumor|embryoid body| fetus| adult	chr13	-	85792787	85799488	NM_032229	Q9H5Y7	GO:0001964 // GO:0002088 // GO:0002093 // GO:0007409 // GO:0007416 // GO:0007601 // GO:0007605 // GO:0008344 // GO:0021562 // GO:0031223 // GO:0035264 // GO:0051965 // GO:0060007 // GO:0060384 // GO:0090102 // GO:0007409 // GO:0007409 // GO:0007416 // GO:0042472 // GO:0043010 // GO:0048812 // GO:0050896 // GO:0060005	startle response // lens development in camera-type eye // auditory receptor cell morphogenesis // axonogenesis // synapse assembly // visual perception // sensory perception of sound // adult locomotory behavior // vestibulocochlear nerve development // auditory behavior // multicellular organism growth // positive regulation of synapse assembly // linear vestibuloocular reflex // innervation //…	inferred from electronic annotation // inferred from electronic annotation // inferred from electronic annotation // not recorded // inferred from mutant phenotype // inferred from electronic annotation // inferred from electronic annotation // inferred from electronic annotation // inferred from electronic annotation // inferred from electronic annotation // inferred from electronic annotation /…	GO:0005887 // GO:0009986 // GO:0005886 // GO:0016020 // GO:0016021 // GO:0071944	integral component of plasma membrane // cell surface // plasma membrane // membrane // integral component of membrane // cell periphery	inferred from direct assay // inferred from direct assay // inferred from electronic annotation // inferred from electronic annotation // inferred from electronic annotation // inferred from electronic annotation	---
TC1500009861.hg.1	11.4099	14.7929	11.8095	11.8513	.	3.38296	10.4321	.	0.04178	1.02938		10.7992	14.6911	10.8641	11.7678	.	3.89187	14.8446	.	0.90376	1.87094		NM_001004439	ITGA11	integrin alpha 11	15q23	NM_001004439	RefSeq	Homo sapiens integrin, alpha 11 (ITGA11), mRNA.	100	100	0	---	FALSE	Hs.436416	bladder| bone| bone marrow| brain| cervix| connective tissue| embryonic tissue| eye| intestine| kidney| liver| mammary gland| mouth| muscle| ovary| pancreas| placenta| salivary gland| skin| spleen| testis| thyroid| trachea| umbilical cord| uterus| bladder carcinoma| chondrosarcoma| colorectal tumor| germ cell tumor| glioma| head and neck tumor| liver tumor| non-neoplasia| normal| ovarian tumor| p…	chr15	-	68296533	68432162	NM_001004439	Q9UKX5	GO:0001649 // GO:0006929 // GO:0007155 // GO:0007160 // GO:0007229 // GO:0007517 // GO:0030198 // GO:0033627 // GO:0038065 // GO:0007155 // GO:0007160 // GO:0007229	osteoblast differentiation // substrate-dependent cell migration // cell adhesion // cell-matrix adhesion // integrin-mediated signaling pathway // muscle organ development // extracellular matrix organization // cell adhesion mediated by integrin // collagen-activated signaling pathway // cell adhesion // cell-matrix adhesion // integrin-mediated signaling pathway	inferred from direct assay // inferred from mutant phenotype // traceable author statement // inferred from mutant phenotype // inferred from mutant phenotype // traceable author statement // traceable author statement // inferred from mutant phenotype // inferred from mutant phenotype // inferred from electronic annotation // traceable author statement // inferred from electronic annotation	GO:0005886 // GO:0005925 // GO:0008305 // GO:0016020 // GO:0034681 // GO:0008305 // GO:0016020 // GO:0016021	plasma membrane // focal adhesion // integrin complex // membrane // integrin alpha11-beta1 complex // integrin complex // membrane // integral component of membrane	traceable author statement // inferred from direct assay // traceable author statement // inferred from direct assay // inferred from direct assay // inferred from electronic annotation // inferred from electronic annotation // inferred from electronic annotation	GO:0005518 // GO:0038064 // GO:0046872 // GO:0098639 // GO:0005518
TC0200015678.hg.1	12.4448	15.8267	8.53623	14.9575	.	3.38196	10.4249	.	6.42131	85.7054		7.88775	15.2029	6.81527	13.1542	.	7.31512	159.247	.	6.33891	80.9471		NM_000599	IGFBP5	insulin like growth factor binding protein 5	2q35	NM_000599	RefSeq	Homo sapiens insulin-like growth factor binding protein 5 (IGFBP5), mRNA.	100	100	0	---	FALSE	Hs.607212	adipose tissue| adrenal gland| bladder| bone| bone marrow| brain| cervix| connective tissue| ear| embryonic tissue| esophagus| eye| heart| intestine| kidney| larynx| liver| lung| lymph node| mammary gland| mouth| muscle| nerve| ovary| pancreas| pharynx| pituitary gland| placenta| prostate| salivary gland| skin| spleen| stomach| testis| thymus| thyroid| trachea| umbilical cord| uterus| vascular|ad…	chr2	-	216672105	216695549	NM_000599	P24593	GO:0001558 // GO:0001649 // GO:0006006 // GO:0007165 // GO:0007565 // GO:0010906 // GO:0014912 // GO:0017148 // GO:0030336 // GO:0031069 // GO:0035556 // GO:0042593 // GO:0043568 // GO:0043569 // GO:0044267 // GO:0044342 // GO:0045668 // GO:0045926 // GO:0048286 // GO:0048630 // GO:0048662 // GO:0051146 // GO:0051897 // GO:0060056 // GO:0060416 // GO:0071320 // GO:0071407 // GO:1901862 // GO:1904…	regulation of cell growth // osteoblast differentiation // glucose metabolic process // signal transduction // female pregnancy // regulation of glucose metabolic process // negative regulation of smooth muscle cell migration // negative regulation of translation // negative regulation of cell migration // hair follicle morphogenesis // intracellular signal transduction // glucose homeostasis // …	inferred from electronic annotation // inferred from electronic annotation // inferred from electronic annotation // non-traceable author statement // inferred from electronic annotation // inferred from electronic annotation // inferred from direct assay // inferred from direct assay // inferred from direct assay // inferred from electronic annotation // inferred from electronic annotation // in…	GO:0005576 // GO:0005576 // GO:0005615 // GO:0005622 // GO:0016942 // GO:0042567 // GO:0005576 // GO:0005615	extracellular region // extracellular region // extracellular space // intracellular // insulin-like growth factor binding protein complex // insulin-like growth factor ternary complex // extracellular region // extracellular space	non-traceable author statement // traceable author statement // not recorded // inferred from electronic annotation // inferred by curator // inferred from direct assay // inferred from electronic annotation // ---	GO:0001968 // GO:0005515 // GO:0031994 // GO:0031995 // GO:0001968 // GO:0001968 // GO:0005520 // GO:0019838 // GO:0031995
TC0200010911.hg.1	6.399	9.77946	5.92381	8.15804	.	3.38047	10.4141	.	2.23423	4.70512		6.88951	11.1697	6.96298	9.30483	.	4.2802	19.4299	.	2.34185	5.06952		NM_080671	KCNE4	potassium channel, voltage gated subfamily E regulatory beta subunit 4	2q36.1	NM_080671	RefSeq	Homo sapiens potassium channel, voltage gated subfamily E regulatory beta subunit 4 (KCNE4), mRNA.	100	100	0	---	FALSE	Hs.348522	adrenal gland| bone| brain| eye| heart| intestine| kidney| liver| lung| mammary gland| muscle| nerve| ovary| pancreas| placenta| stomach| umbilical cord| uterus|adrenal tumor| breast (mammary gland) tumor| chondrosarcoma| colorectal tumor| gastrointestinal tumor| germ cell tumor| kidney tumor| liver tumor| lung tumor| normal| ovarian tumor| pancreatic tumor| fetus| neonate| juvenile| adult	chr2	+	223051814	223198399	NM_080671	Q8WWG9	GO:0034765 // GO:0071805 // GO:0006810 // GO:0006811 // GO:0006813	regulation of ion transmembrane transport // potassium ion transmembrane transport // transport // ion transport // potassium ion transport	inferred from electronic annotation // inferred from electronic annotation // inferred from electronic annotation // inferred from electronic annotation // inferred from electronic annotation	GO:0016021 // GO:0016324 // GO:0016020	integral component of membrane // apical plasma membrane // membrane	inferred from electronic annotation // inferred from electronic annotation // inferred from electronic annotation	GO:0005249 // GO:0005515 // GO:0044325 // GO:0005244 // GO:0005267
TC1700011574.hg.1	7.44286	10.8214	9.21655	13.817	.	3.37855	10.4002	.	4.60041	24.2583		8.11581	12.3123	9.21835	13.9653	.	4.1965	18.3346	.	4.74696	26.852		NM_001288985	ABCA8	ATP binding cassette subfamily A member 8	17q24	NM_001288985	RefSeq	Homo sapiens ATP-binding cassette, sub-family A (ABC1), member 8 (ABCA8), transcript variant 1, mRNA.	100	100	0	---	FALSE	Hs.58351	adipose tissue| adrenal gland| brain| connective tissue| ear| embryonic tissue| eye| heart| intestine| kidney| liver| lung| mammary gland| mouth| muscle| nerve| pancreas| pituitary gland| prostate| spleen| stomach| testis| trachea| uterus| vascular|adrenal tumor| breast (mammary gland) tumor| gastrointestinal tumor| germ cell tumor| glioma| head and neck tumor| liver tumor| non-neoplasia| normal|…	chr17	-	68867287	68955392	NM_001288985	O94911	GO:0006810 // GO:0006869 // GO:0008152 // GO:0055085 // GO:0055085 // GO:0006810 // GO:0006869 // GO:0055085	transport // lipid transport // metabolic process // transmembrane transport // transmembrane transport // transport // lipid transport // transmembrane transport	inferred from direct assay // not recorded // inferred from electronic annotation // not recorded // traceable author statement // inferred from electronic annotation // --- // ---	GO:0005743 // GO:0005886 // GO:0016021 // GO:0043231 // GO:0005743 // GO:0005743 // GO:0005886 // GO:0016020 // GO:0043231	mitochondrial inner membrane // plasma membrane // integral component of membrane // intracellular membrane-bounded organelle // mitochondrial inner membrane // mitochondrial inner membrane // plasma membrane // membrane // intracellular membrane-bounded organelle	not recorded // traceable author statement // inferred from electronic annotation // not recorded // --- // inferred from electronic annotation // inferred from electronic annotation // inferred from electronic annotation // ---	GO:0005524 // GO:0042626 // GO:0000166 // GO:0005215 // GO:0016887
TC0200013616.hg.1	7.89343	11.2559	7.54402	7.62595	.	3.36246	10.2849	.	0.081933	1.05844		9.40372	11.95	8.18483	8.77828	.	2.54626	5.84116	.	0.593453	1.50885		NM_001025108	AFF3	AF4/FMR2 family, member 3	2q11.2-q12	NM_001025108	RefSeq	Homo sapiens AF4/FMR2 family, member 3 (AFF3), transcript variant 2, mRNA.	100	100	0	---	FALSE	Hs.444414	blood| bone| bone marrow| brain| cervix| connective tissue| embryonic tissue| eye| heart| kidney| lung| lymph| lymph node| mammary gland| muscle| ovary| pancreas| placenta| prostate| skin| spleen| stomach| testis| thymus| thyroid| trachea| uterus| vascular| breast (mammary gland) tumor| germ cell tumor| glioma| head and neck tumor| kidney tumor| leukemia| lymphoma| non-neoplasia| normal| ovarian …	chr2	-	99545419	100142739	NM_001025108	P51826	GO:0006351 // GO:0006355 // GO:0034612 // GO:0035116	transcription, DNA-templated // regulation of transcription, DNA-templated // response to tumor necrosis factor // embryonic hindlimb morphogenesis	inferred from electronic annotation // inferred from electronic annotation // inferred from mutant phenotype // inferred from mutant phenotype	GO:0005634 // GO:0005654 // GO:0005737 // GO:0005634	nucleus // nucleoplasm // cytoplasm // nucleus	inferred from direct assay // inferred from direct assay // inferred from direct assay // inferred from electronic annotation	GO:0003690 // GO:0003677
TC2000009388.hg.1	7.66613	11.0238	7.30126	9.90079	.	3.35765	10.2507	.	2.59953	6.06088		7.7202	10.3592	7.36918	9.05553	.	2.63902	6.22907	.	1.68635	3.21842		NM_000961	PTGIS	prostaglandin I2 (prostacyclin) synthase	20q13.13	NM_000961	RefSeq	Homo sapiens prostaglandin I2 (prostacyclin) synthase (PTGIS), mRNA.	100	100	0	---	FALSE	Hs.302085	adipose tissue| bone| brain| connective tissue| ear| embryonic tissue| esophagus| eye| heart| intestine| lung| mammary gland| muscle| ovary| pancreas| pharynx| prostate| skin| testis| umbilical cord| uterus| breast (mammary gland) tumor| chondrosarcoma| esophageal tumor| germ cell tumor| non-neoplasia| normal| ovarian tumor| pancreatic tumor| uterine tumor|embryoid body| fetus| neonate| adult	chr20	-	49503874	49568191	NM_000961	Q16647	GO:0001516 // GO:0006690 // GO:0006766 // GO:0006767 // GO:0006769 // GO:0006805 // GO:0007566 // GO:0019369 // GO:0019371 // GO:0019674 // GO:0032088 // GO:0035360 // GO:0044281 // GO:0045019 // GO:0045766 // GO:0046697 // GO:0050728 // GO:0055114 // GO:0071347 // GO:0071354 // GO:0071456 // GO:0097190 // GO:1900119 // GO:0001516 // GO:0006629 // GO:0006631 // GO:0006633 // GO:0006693	prostaglandin biosynthetic process // icosanoid metabolic process // vitamin metabolic process // water-soluble vitamin metabolic process // nicotinamide metabolic process // xenobiotic metabolic process // embryo implantation // arachidonic acid metabolic process // cyclooxygenase pathway // NAD metabolic process // negative regulation of NF-kappaB transcription factor activity // positive regul…	inferred from direct assay // traceable author statement // traceable author statement // traceable author statement // traceable author statement // traceable author statement // inferred from electronic annotation // traceable author statement // traceable author statement // traceable author statement // inferred from direct assay // inferred from direct assay // traceable author statement // …	GO:0005615 // GO:0005634 // GO:0005783 // GO:0005789 // GO:0005901 // GO:0016021 // GO:0005737 // GO:0005783 // GO:0005789 // GO:0016020	extracellular space // nucleus // endoplasmic reticulum // endoplasmic reticulum membrane // caveola // integral component of membrane // cytoplasm // endoplasmic reticulum // endoplasmic reticulum membrane // membrane	inferred from sequence or structural similarity // inferred from direct assay // inferred from direct assay // traceable author statement // inferred from direct assay // inferred from electronic annotation // inferred from electronic annotation // inferred from electronic annotation // inferred from electronic annotation // inferred from electronic annotation	GO:0004497 // GO:0005506 // GO:0005515 // GO:0008116 // GO:0016705 // GO:0020037 // GO:0008116 // GO:0016853 // GO:0020037 // GO:0046872
TC0200015128.hg.1	5.89698	9.24763	6.01087	9.73894	.	3.35066	10.2011	.	3.72807	13.2514		6.97812	10.4992	7.4907	11.1983	.	3.52107	11.4801	.	3.70763	13.0649		NM_001003683	PDE1A	phosphodiesterase 1A, calmodulin-dependent	2q32.1	NM_001003683	RefSeq	Homo sapiens phosphodiesterase 1A, calmodulin-dependent (PDE1A), transcript variant 2, mRNA.	100	100	0	---	FALSE	Hs.191046	brain| cervix| connective tissue| ear| embryonic tissue| esophagus| eye| kidney| lung| mammary gland| muscle| ovary| prostate| spleen| stomach| testis| thymus| thyroid| trachea| uterus| breast (mammary gland) tumor| gastrointestinal tumor| germ cell tumor| head and neck tumor| kidney tumor| non-neoplasia| normal| ovarian tumor| soft tissue/muscle tissue tumor|embryoid body| fetus| adult	chr2	-	182140035	182523192	NM_001003683	P54750	GO:0007165 // GO:0007173 // GO:0007202 // GO:0007596 // GO:0008152 // GO:0008543 // GO:0045087 // GO:0048011 // GO:0007165	signal transduction // epidermal growth factor receptor signaling pathway // activation of phospholipase C activity // blood coagulation // metabolic process // fibroblast growth factor receptor signaling pathway // innate immune response // neurotrophin TRK receptor signaling pathway // signal transduction	traceable author statement // traceable author statement // traceable author statement // traceable author statement // inferred from electronic annotation // traceable author statement // traceable author statement // traceable author statement // inferred from electronic annotation	GO:0005829	cytosol	traceable author statement	GO:0004117 // GO:0005516 // GO:0046872 // GO:0004114 // GO:0008081 // GO:0016787
TC0300013461.hg.1	13.064	16.4094	14.106	16.5369	.	3.34541	10.1641	.	2.43091	5.39233		12.9679	14.4398	13.8212	16.1796	.	1.47187	2.77381	.	2.3584	5.12801		NM_001031849	MASP1	mannan-binding lectin serine peptidase 1 (C4/C2 activating component of Ra-reactive factor)	3q27-q28	NM_001031849	RefSeq	Homo sapiens mannan-binding lectin serine peptidase 1 (C4/C2 activating component of Ra-reactive factor) (MASP1), transcript variant 3, mRNA.	100	100	0	---	FALSE	Hs.89983	bone| brain| connective tissue| heart| intestine| kidney| liver| lung| mouth| muscle| pharynx| placenta| prostate| skin| spleen| testis| thymus| trachea| uterus| chondrosarcoma| colorectal tumor| germ cell tumor| glioma| liver tumor| normal| soft tissue/muscle tissue tumor| uterine tumor| fetus| neonate| infant| adult	chr3	-	187216085	187292022	NM_001031849	P48740	GO:0001867 // GO:0001867 // GO:0006508 // GO:0006898 // GO:0006956 // GO:0045087 // GO:0045916 // GO:0001867 // GO:0002376 // GO:0006956 // GO:0045087	complement activation, lectin pathway // complement activation, lectin pathway // proteolysis // receptor-mediated endocytosis // complement activation // innate immune response // negative regulation of complement activation // complement activation, lectin pathway // immune system process // complement activation // innate immune response	inferred from mutant phenotype // traceable author statement // inferred from electronic annotation // traceable author statement // traceable author statement // traceable author statement // inferred from direct assay // inferred from electronic annotation // inferred from electronic annotation // inferred from electronic annotation // inferred from electronic annotation	GO:0005576 // GO:0005615 // GO:0005576	extracellular region // extracellular space // extracellular region	traceable author statement // inferred from direct assay // inferred from electronic annotation	GO:0004252 // GO:0005509 // GO:0005515 // GO:0008233 // GO:0042803 // GO:0048306 // GO:0004252 // GO:0005509 // GO:0008233 // GO:0008236 // GO:0016787 // GO:0046872
TC1700007189.hg.1	12.015	15.3496	12.0408	13.289	.	3.33457	10.088	.	1.24822	2.37548		11.2531	14.6449	11.7018	12.7682	.	3.39181	10.4963	.	1.0664	2.0942		NM_000382	ALDH3A2	aldehyde dehydrogenase 3 family, member A2	17p11.2	NM_000382	RefSeq	Homo sapiens aldehyde dehydrogenase 3 family, member A2 (ALDH3A2), transcript variant 2, mRNA.	100	100	0	---	FALSE	Hs.499886	adipose tissue| adrenal gland| ascites| bladder| blood| bone| brain| cervix| connective tissue| embryonic tissue| esophagus| eye| heart| intestine| kidney| liver| lung| lymph| lymph node| mammary gland| mouth| muscle| ovary| pancreas| parathyroid| pharynx| pituitary gland| placenta| prostate| salivary gland| skin| spleen| stomach| testis| thymus| thyroid| trachea| umbilical cord| uterus| vascular…	chr17	+	19648136	19677598	NM_000382	P51648	GO:0006081 // GO:0006081 // GO:0006665 // GO:0006714 // GO:0007417 // GO:0007422 // GO:0008544 // GO:0030148 // GO:0033306 // GO:0044281 // GO:0055114 // GO:0006081 // GO:0008152 // GO:0055114	cellular aldehyde metabolic process // cellular aldehyde metabolic process // sphingolipid metabolic process // sesquiterpenoid metabolic process // central nervous system development // peripheral nervous system development // epidermis development // sphingolipid biosynthetic process // phytol metabolic process // small molecule metabolic process // oxidation-reduction process // cellular aldeh…	inferred from direct assay // non-traceable author statement // traceable author statement // inferred from direct assay // inferred from mutant phenotype // inferred from mutant phenotype // inferred from mutant phenotype // traceable author statement // inferred from mutant phenotype // traceable author statement // inferred from direct assay // inferred from electronic annotation // inferred f…	GO:0005743 // GO:0005777 // GO:0005789 // GO:0016021 // GO:0043231 // GO:0070062 // GO:0005739 // GO:0005783 // GO:0005789 // GO:0016020	mitochondrial inner membrane // peroxisome // endoplasmic reticulum membrane // integral component of membrane // intracellular membrane-bounded organelle // extracellular exosome // mitochondrion // endoplasmic reticulum // endoplasmic reticulum membrane // membrane	inferred from electronic annotation // inferred from direct assay // traceable author statement // inferred from electronic annotation // inferred from direct assay // inferred from direct assay // inferred from electronic annotation // inferred from electronic annotation // inferred from electronic annotation // inferred from electronic annotation	GO:0004028 // GO:0004029 // GO:0004029 // GO:0004030 // GO:0046577 // GO:0050061 // GO:0052814 // GO:0004028 // GO:0004029 // GO:0016491 // GO:0016620
TC1200011495.hg.1	12.2528	15.5839	11.138	14.7341	.	3.33103	10.0633	.	3.59619	12.0938		14.2441	16.2099	12.9949	15.1219	.	1.96584	3.9064	.	2.12699	4.36805		NM_002345	LUM	lumican	12q21.33	NM_002345	RefSeq	Homo sapiens lumican (LUM), mRNA.	100	100	0	---	FALSE	Hs.406475	adipose tissue| adrenal gland| bladder| blood| bone| bone marrow| brain| cervix| connective tissue| ear| embryonic tissue| esophagus| eye| heart| intestine| kidney| larynx| liver| lung| lymph node| mammary gland| mouth| muscle| nerve| ovary| pancreas| parathyroid| pharynx| pituitary gland| placenta| prostate| salivary gland| skin| spleen| stomach| testis| thymus| trachea| umbilical cord| uterus| …	chr12	-	91102629	91111831	NM_002345	P51884	GO:0005975 // GO:0007409 // GO:0007601 // GO:0014070 // GO:0018146 // GO:0030198 // GO:0030199 // GO:0030203 // GO:0032914 // GO:0042339 // GO:0042340 // GO:0044281 // GO:0045944 // GO:0051216 // GO:0070848 // GO:0007409 // GO:0007601 // GO:0030199	carbohydrate metabolic process // axonogenesis // visual perception // response to organic cyclic compound // keratan sulfate biosynthetic process // extracellular matrix organization // collagen fibril organization // glycosaminoglycan metabolic process // positive regulation of transforming growth factor beta1 production // keratan sulfate metabolic process // keratan sulfate catabolic process …	traceable author statement // not recorded // inferred from electronic annotation // inferred from electronic annotation // traceable author statement // traceable author statement // non-traceable author statement // traceable author statement // inferred from electronic annotation // traceable author statement // traceable author statement // traceable author statement // inferred from electron…	GO:0005576 // GO:0005576 // GO:0005578 // GO:0005583 // GO:0005615 // GO:0005796 // GO:0031012 // GO:0031012 // GO:0043202 // GO:0070062 // GO:0005576 // GO:0005578	extracellular region // extracellular region // proteinaceous extracellular matrix // fibrillar collagen trimer // extracellular space // Golgi lumen // extracellular matrix // extracellular matrix // lysosomal lumen // extracellular exosome // extracellular region // proteinaceous extracellular matrix	non-traceable author statement // traceable author statement // traceable author statement // inferred from direct assay // inferred from direct assay // traceable author statement // inferred from direct assay // inferred from sequence or structural similarity // traceable author statement // inferred from direct assay // inferred from electronic annotation // inferred from electronic annotation	GO:0005201 // GO:0005515 // GO:0005518
TC0600014106.hg.1	6.90127	10.2136	6.93442	9.65653	.	3.31236	9.93393	.	2.7221	6.59834		7.38926	9.96641	7.14292	9.22152	.	2.57715	5.96758	.	2.0786	4.22397		NM_001710	CFB	complement factor B	6p21.3	NM_001710	RefSeq	Homo sapiens complement factor B (CFB), mRNA.	100	100	0	---	FALSE	Hs.69771	adipose tissue| adrenal gland| bladder| blood| bone| bone marrow| brain| cervix| connective tissue| esophagus| eye| heart| intestine| kidney| liver| lung| mammary gland| mouth| muscle| ovary| pancreas| parathyroid| pharynx| placenta| prostate| salivary gland| spleen| stomach| testis| thymus| thyroid| trachea| uterus| breast (mammary gland) tumor| cervical tumor| chondrosarcoma| colorectal tumor| …	chr6	+	31945709	31952084	NM_001710	P00751	GO:0006508 // GO:0006956 // GO:0006957 // GO:0006957 // GO:0030449 // GO:0045087 // GO:0002376 // GO:0006956 // GO:0006957 // GO:0045087	proteolysis // complement activation // complement activation, alternative pathway // complement activation, alternative pathway // regulation of complement activation // innate immune response // immune system process // complement activation // complement activation, alternative pathway // innate immune response	inferred from electronic annotation // traceable author statement // non-traceable author statement // traceable author statement // traceable author statement // traceable author statement // inferred from electronic annotation // inferred from electronic annotation // inferred from electronic annotation // inferred from electronic annotation	GO:0005576 // GO:0005615 // GO:0005886 // GO:0070062 // GO:0072562 // GO:0005576	extracellular region // extracellular space // plasma membrane // extracellular exosome // blood microparticle // extracellular region	traceable author statement // inferred from direct assay // traceable author statement // inferred from direct assay // inferred from direct assay // inferred from electronic annotation	GO:0001848 // GO:0004252 // GO:0004252 // GO:0008233 // GO:0008236 // GO:0016787
TC2000008267.hg.1	7.905	11.1887	7.80248	9.36931	.	3.28373	9.73869	.	1.56683	2.96253		6.14144	9.34922	6.52517	7.5652	.	3.20778	9.23926	.	1.04003	2.05627		NM_014737	RASSF2	Ras association (RalGDS/AF-6) domain family member 2	20p13	NM_014737	RefSeq	Homo sapiens Ras association (RalGDS/AF-6) domain family member 2 (RASSF2), transcript variant 1, mRNA.	100	100	0	---	FALSE	Hs.631504	blood| bone marrow| brain| connective tissue| ear| embryonic tissue| eye| heart| intestine| kidney| larynx| liver| lung| lymph| lymph node| mouth| muscle| pancreas| pharynx| placenta| prostate| salivary gland| skin| spleen| stomach| testis| thyroid| tonsil| trachea| uterus| germ cell tumor| glioma| head and neck tumor| kidney tumor| leukemia| liver tumor| lymphoma| non-neoplasia| normal| pancreat…	chr20	-	4780023	4823645	NM_014737	P50749	GO:0001501 // GO:0001503 // GO:0006468 // GO:0007049 // GO:0031954 // GO:0033137 // GO:0038168 // GO:0043065 // GO:0045667 // GO:0045670 // GO:0045860 // GO:0046330 // GO:0046849 // GO:0048872 // GO:0050821 // GO:1901223 // GO:0007165 // GO:1901222	skeletal system development // ossification // protein phosphorylation // cell cycle // positive regulation of protein autophosphorylation // negative regulation of peptidyl-serine phosphorylation // epidermal growth factor receptor signaling pathway via I-kappaB kinase/NF-kappaB cascade // positive regulation of apoptotic process // regulation of osteoblast differentiation // regulation of osteo…	inferred from electronic annotation // inferred from electronic annotation // inferred from genetic interaction // inferred from electronic annotation // inferred from direct assay // inferred from direct assay // inferred from electronic annotation // inferred from direct assay // inferred from electronic annotation // inferred from electronic annotation // inferred from direct assay // inferred…	GO:0005634 // GO:0005737 // GO:0043234 // GO:0005634 // GO:0005737	nucleus // cytoplasm // protein complex // nucleus // cytoplasm	inferred from direct assay // inferred from direct assay // inferred from direct assay // inferred from electronic annotation // inferred from electronic annotation	GO:0004672 // GO:0005515
TC0400011408.hg.1	4.80088	8.08304	7.35237	12.6318	.	3.28216	9.72809	.	5.2794	38.8382		4.04781	10.0534	8.00499	13.3109	.	6.00555	64.2469	.	5.30593	39.5589		NM_000668	ADH1B	alcohol dehydrogenase 1B (class I), beta polypeptide	4q23	NM_000668	RefSeq	Homo sapiens alcohol dehydrogenase 1B (class I), beta polypeptide (ADH1B), transcript variant 1, mRNA.	100	100	0	---	FALSE	Hs.4	adipose tissue| adrenal gland| bladder| brain| cervix| connective tissue| esophagus| eye| heart| intestine| kidney| larynx| liver| lung| mammary gland| mouth| muscle| nerve| pancreas| pharynx| placenta| prostate| skin| spleen| stomach| testis| thymus| trachea| uterus| vascular|adrenal tumor| breast (mammary gland) tumor| chondrosarcoma| esophageal tumor| gastrointestinal tumor| germ cell tumor| h…	chr4	-	99304964	99321442	NM_000668	P00325	GO:0006069 // GO:0006069 // GO:0006805 // GO:0044281 // GO:0055114	ethanol oxidation // ethanol oxidation // xenobiotic metabolic process // small molecule metabolic process // oxidation-reduction process	inferred from direct assay // traceable author statement // traceable author statement // traceable author statement // inferred from electronic annotation	GO:0005829 // GO:0005737	cytosol // cytoplasm	traceable author statement // inferred from electronic annotation	GO:0004024 // GO:0008270 // GO:0004022 // GO:0008270 // GO:0016491 // GO:0046872
TC0200015136.hg.1	7.84798	11.12	9.21904	12.0556	.	3.27206	9.66025	.	2.8366	7.14333		8.27799	12.663	9.17622	14.4803	.	4.38501	20.8939	.	5.30404	39.507		NM_001463	FRZB	frizzled-related protein	2q32.1	NM_001463	RefSeq	Homo sapiens frizzled-related protein (FRZB), mRNA.	100	100	0	---	FALSE	Hs.128453	adrenal gland| ascites| bone| bone marrow| brain| cervix| connective tissue| ear| embryonic tissue| eye| heart| intestine| kidney| liver| lung| mouth| muscle| ovary| pancreas| parathyroid| pharynx| pituitary gland| placenta| prostate| spleen| stomach| testis| thymus| thyroid| trachea| uterus| vascular| chondrosarcoma| colorectal tumor| gastrointestinal tumor| germ cell tumor| glioma| head and nec…	chr2	-	182833275	182867162	NM_001463	Q92765	GO:0001501 // GO:0008285 // GO:0010721 // GO:0014033 // GO:0030178 // GO:0030178 // GO:0030308 // GO:0035567 // GO:0043065 // GO:0045600 // GO:0060029 // GO:0060070 // GO:0061037 // GO:0061053 // GO:0070367 // GO:0090090 // GO:0090103 // GO:0007275 // GO:0016055 // GO:0030154 // GO:0035567 // GO:0042472 // GO:0060070	skeletal system development // negative regulation of cell proliferation // negative regulation of cell development // neural crest cell differentiation // negative regulation of Wnt signaling pathway // negative regulation of Wnt signaling pathway // negative regulation of cell growth // non-canonical Wnt signaling pathway // positive regulation of apoptotic process // positive regulation of fat…	traceable author statement // inferred from direct assay // inferred from electronic annotation // inferred from electronic annotation // inferred from direct assay // inferred from sequence or structural similarity // inferred from direct assay // not recorded // inferred from genetic interaction // inferred from direct assay // inferred from electronic annotation // not recorded // inferred fro…	GO:0005615 // GO:0005615 // GO:0016020 // GO:0016021 // GO:0005576 // GO:0016021	extracellular space // extracellular space // membrane // integral component of membrane // extracellular region // integral component of membrane	inferred from direct assay // inferred from sequence or structural similarity // traceable author statement // not recorded // inferred from electronic annotation // ---	GO:0004930 // GO:0017147 // GO:0017147 // GO:0042813 // GO:0004930 // GO:0017147 // GO:0017147 // GO:0042813 // GO:0005515
TC1200010229.hg.1	7.42946	10.693	6.30003	7.18409	.	3.26358	9.60363	.	0.884066	1.84557		7.29436	11.0601	6.73172	7.74176	.	3.76577	13.6022	.	1.01004	2.01396		NM_002820	PTHLH	parathyroid hormone-like hormone	12p12.1-p11.2	NM_002820	RefSeq	Homo sapiens parathyroid hormone-like hormone (PTHLH), transcript variant 2, mRNA.	100	100	0	---	FALSE	Hs.591159	brain| embryonic tissue| intestine| kidney| larynx| lung| mammary gland| mouth| nerve| pancreas| parathyroid| prostate| skin| testis| thymus| uterus| colorectal tumor| germ cell tumor| head and neck tumor| kidney tumor| normal| pancreatic tumor| skin tumor| uterine tumor|embryoid body| fetus| adult	chr12	-	27958084	27972705	NM_002820	P12272	GO:0001501 // GO:0001958 // GO:0002076 // GO:0007189 // GO:0007267 // GO:0007492 // GO:0007565 // GO:0008284 // GO:0008285 // GO:0008544 // GO:0010468 // GO:0016485 // GO:0030819 // GO:0030855 // GO:0032331 // GO:0043129 // GO:0043433 // GO:0046058 // GO:0048286 // GO:0060649 // GO:0060659 // GO:0001501 // GO:0002076 // GO:0002076 // GO:0008284 // GO:0032330 // GO:0032331	skeletal system development // endochondral ossification // osteoblast development // adenylate cyclase-activating G-protein coupled receptor signaling pathway // cell-cell signaling // endoderm development // female pregnancy // positive regulation of cell proliferation // negative regulation of cell proliferation // epidermis development // regulation of gene expression // protein processing //…	inferred from direct assay // inferred from electronic annotation // not recorded // inferred from direct assay // traceable author statement // inferred from electronic annotation // traceable author statement // inferred from electronic annotation // traceable author statement // traceable author statement // inferred from direct assay // inferred from electronic annotation // inferred from dir…	GO:0005576 // GO:0005615 // GO:0005654 // GO:0005737 // GO:0005794 // GO:0005576 // GO:0005622 // GO:0005634 // GO:0005737 // GO:0005737	extracellular region // extracellular space // nucleoplasm // cytoplasm // Golgi apparatus // extracellular region // intracellular // nucleus // cytoplasm // cytoplasm	traceable author statement // traceable author statement // inferred from direct assay // inferred from direct assay // inferred from direct assay // inferred from electronic annotation // inferred from electronic annotation // inferred from electronic annotation // inferred from electronic annotation // traceable author statement	GO:0005179 // GO:0051428 // GO:0005179
TC2200007204.hg.1	6.36659	9.6204	6.86759	7.53137	.	3.25381	9.53879	.	0.66378	1.58423		7.19191	10.3491	7.69224	7.66	.	3.1572	8.921	.	-0.03224	-1.0226		NM_002133	HMOX1	heme oxygenase 1	22q13.1	NM_002133	RefSeq	Homo sapiens heme oxygenase 1 (HMOX1), mRNA.	100	100	0	---	FALSE	Hs.517581	adipose tissue| adrenal gland| ascites| blood| bone| bone marrow| brain| cervix| connective tissue| embryonic tissue| eye| heart| intestine| kidney| liver| lung| lymph node| mammary gland| mouth| muscle| ovary| pancreas| placenta| prostate| salivary gland| skin| spleen| stomach| testis| thymus| umbilical cord| uterus| vascular|adrenal tumor| bladder carcinoma| cervical tumor| chondrosarcoma| colo…	chr22	+	35380361	35394214	NM_002133	P09601	GO:0001525 // GO:0001935 // GO:0002246 // GO:0002686 // GO:0006778 // GO:0006788 // GO:0006879 // GO:0006879 // GO:0006979 // GO:0007264 // GO:0007588 // GO:0008217 // GO:0008219 // GO:0008630 // GO:0010656 // GO:0014806 // GO:0031670 // GO:0032764 // GO:0034101 // GO:0034383 // GO:0034395 // GO:0034605 // GO:0035094 // GO:0035556 // GO:0042167 // GO:0042167 // GO:0042542 // GO:0043123 // GO:0043…	angiogenesis // endothelial cell proliferation // wound healing involved in inflammatory response // negative regulation of leukocyte migration // porphyrin-containing compound metabolic process // heme oxidation // cellular iron ion homeostasis // cellular iron ion homeostasis // response to oxidative stress // small GTPase mediated signal transduction // excretion // regulation of blood pressur…	traceable author statement // traceable author statement // inferred from mutant phenotype // traceable author statement // traceable author statement // inferred from direct assay // inferred from mutant phenotype // traceable author statement // inferred from mutant phenotype // inferred from electronic annotation // inferred by curator // inferred from electronic annotation // inferred from se…	GO:0005615 // GO:0005634 // GO:0005730 // GO:0005783 // GO:0005783 // GO:0005789 // GO:0005829 // GO:0005901 // GO:0016020 // GO:0048471 // GO:0005634 // GO:0005783 // GO:0005783 // GO:0005789 // GO:0016020 // GO:0043231 // GO:0016021	extracellular space // nucleus // nucleolus // endoplasmic reticulum // endoplasmic reticulum // endoplasmic reticulum membrane // cytosol // caveola // membrane // perinuclear region of cytoplasm // nucleus // endoplasmic reticulum // endoplasmic reticulum // endoplasmic reticulum membrane // membrane // intracellular membrane-bounded organelle // integral component of membrane	traceable author statement // inferred from sequence or structural similarity // inferred from electronic annotation // inferred from direct assay // inferred from sequence or structural similarity // traceable author statement // inferred from electronic annotation // inferred from electronic annotation // traceable author statement // inferred from direct assay // inferred from electronic annot…	GO:0004392 // GO:0004392 // GO:0004630 // GO:0004871 // GO:0005515 // GO:0019899 // GO:0020037 // GO:0042803 // GO:0046872 // GO:0004392 // GO:0004392 // GO:0016491 // GO:0019899 // GO:0020037
TC1500009377.hg.1	3.70317	6.95331	4.86063	7.65279	.	3.25014	9.51458	.	2.79216	6.92665		4.74002	5.72771	4.58588	7.02678	.	0.987691	1.98301	.	2.44091	5.42983		NM_024837	ATP8B4	ATPase, class I, type 8B, member 4	15q21.2	NM_024837	RefSeq	Homo sapiens ATPase, class I, type 8B, member 4 (ATP8B4), transcript variant 1, mRNA.	100	100	0	---	FALSE	Hs.511311	adrenal gland| blood| bone marrow| brain| cervix| connective tissue| heart| kidney| liver| lymph node| placenta| prostate| spleen| stomach| thymus| trachea| uterus| cervical tumor| germ cell tumor| leukemia| liver tumor| non-neoplasia| normal| fetus| neonate| adult	chr15	-	49858238	50182817	NM_024837	Q8TF62	GO:0007030 // GO:0008152 // GO:0045332 // GO:0006810 // GO:0006869 // GO:0007030 // GO:0015914 // GO:0045332 // GO:0045332	Golgi organization // metabolic process // phospholipid translocation // transport // lipid transport // Golgi organization // phospholipid transport // phospholipid translocation // phospholipid translocation	not recorded // inferred from electronic annotation // not recorded // inferred from electronic annotation // inferred from electronic annotation // --- // inferred from electronic annotation // --- // inferred from electronic annotation	GO:0005794 // GO:0005886 // GO:0016021 // GO:0005794 // GO:0005886 // GO:0016020	Golgi apparatus // plasma membrane // integral component of membrane // Golgi apparatus // plasma membrane // membrane	inferred from direct assay // inferred from direct assay // inferred from electronic annotation // inferred from electronic annotation // inferred from electronic annotation // inferred from electronic annotation	GO:0000287 // GO:0004012 // GO:0005524 // GO:0000166 // GO:0004012 // GO:0004012 // GO:0016787 // GO:0046872
TC0600008757.hg.1	12.033	15.2811	13.0158	14.8646	.	3.24809	9.50107	.	1.84881	3.60203		12.9095	15.3529	13.2538	15.1812	.	2.44335	5.43903	.	1.92739	3.80366		NM_006813	PNRC1	proline-rich nuclear receptor coactivator 1	6q15	NM_006813	RefSeq	Homo sapiens proline-rich nuclear receptor coactivator 1 (PNRC1), mRNA.	100	100	0	---	FALSE	Hs.75969	adrenal gland| ascites| bladder| blood| bone| bone marrow| brain| cervix| connective tissue| ear| embryonic tissue| eye| heart| intestine| kidney| larynx| liver| lung| lymph| lymph node| mammary gland| muscle| nerve| ovary| pancreas| pharynx| pituitary gland| placenta| prostate| salivary gland| skin| spleen| stomach| testis| thymus| thyroid| umbilical cord| uterus| vascular|adrenal tumor| bladder…	chr6	+	89080710	89085160	NM_006813	Q12796	GO:0006351 // GO:0006355	transcription, DNA-templated // regulation of transcription, DNA-templated	inferred from electronic annotation // inferred from electronic annotation	GO:0005634 // GO:0005634 // GO:0016020 // GO:0016021	nucleus // nucleus // membrane // integral component of membrane	inferred from electronic annotation // traceable author statement // inferred from electronic annotation // inferred from electronic annotation	GO:0005515
TC1100013221.hg.1	7.01261	10.2561	6.78981	7.48961	.	3.24352	9.47104	.	0.699801	1.62428		6.84703	8.92297	5.71862	7.28052	.	2.07594	4.2162	.	1.5619	2.95242		NM_001223	CASP1	caspase 1	11q23	NM_001223	RefSeq	Homo sapiens caspase 1, apoptosis-related cysteine peptidase (CASP1), transcript variant beta, mRNA.	100	100	0	---	FALSE	Hs.2490	adrenal gland| bladder| blood| bone| brain| connective tissue| esophagus| heart| intestine| kidney| larynx| lung| lymph| lymph node| mammary gland| mouth| muscle| nerve| ovary| pharynx| placenta| prostate| salivary gland| skin| spleen| stomach| thymus| trachea| uterus| vascular|adrenal tumor| breast (mammary gland) tumor| chondrosarcoma| colorectal tumor| esophageal tumor| germ cell tumor| glioma…	chr11	-	105025443	105035250	NM_001223	P29466	GO:0001666 // GO:0006508 // GO:0006915 // GO:0006919 // GO:0007165 // GO:0010506 // GO:0032496 // GO:0032611 // GO:0033198 // GO:0035872 // GO:0043123 // GO:0045087 // GO:0050717 // GO:0050718 // GO:0050727 // GO:0051882 // GO:0060081 // GO:0070269 // GO:0071260 // GO:0071310 // GO:0097194 // GO:0097300 // GO:1901998 // GO:0006508 // GO:0006508 // GO:0006915 // GO:0009617 // GO:0016485 // GO:0042…	response to hypoxia // proteolysis // apoptotic process // activation of cysteine-type endopeptidase activity involved in apoptotic process // signal transduction // regulation of autophagy // response to lipopolysaccharide // interleukin-1 beta production // response to ATP // nucleotide-binding domain, leucine rich repeat containing receptor signaling pathway // positive regulation of I-kappaB …	inferred from electronic annotation // inferred from direct assay // traceable author statement // traceable author statement // traceable author statement // inferred from electronic annotation // inferred from electronic annotation // inferred from electronic annotation // inferred from electronic annotation // traceable author statement // inferred from expression pattern // traceable author s…	GO:0005576 // GO:0005737 // GO:0005739 // GO:0005829 // GO:0072557 // GO:0072557 // GO:0072558 // GO:0072559 // GO:0097169 // GO:0005737 // GO:0005737 // GO:0072557 // GO:0072557	extracellular region // cytoplasm // mitochondrion // cytosol // IPAF inflammasome complex // IPAF inflammasome complex // NLRP1 inflammasome complex // NLRP3 inflammasome complex // AIM2 inflammasome complex // cytoplasm // cytoplasm // IPAF inflammasome complex // IPAF inflammasome complex	inferred from electronic annotation // not recorded // inferred from electronic annotation // traceable author statement // not recorded // inferred from sequence or structural similarity // inferred from direct assay // inferred from direct assay // inferred from direct assay // --- // inferred from electronic annotation // --- // inferred from electronic annotation	GO:0004175 // GO:0004197 // GO:0005515 // GO:0008656 // GO:0097200 // GO:0004197 // GO:0008233 // GO:0008234 // GO:0016787 // GO:0097200
TC0500012760.hg.1	9.09884	12.3399	9.03677	11.6847	.	3.24102	9.45461	.	2.64794	6.26773		9.78802	12.0478	9.79119	11.0482	.	2.25975	4.78909	.	1.257	2.38999		NM_001271946	SLIT3	slit guidance ligand 3	5q35	NM_001271946	RefSeq	Homo sapiens slit guidance ligand 3 (SLIT3), transcript variant 1, mRNA.	100	100	0	---	FALSE	Hs.552087	adipose tissue| adrenal gland| bladder| blood| bone| brain| connective tissue| embryonic tissue| eye| heart| intestine| kidney| lung| mammary gland| muscle| nerve| ovary| pancreas| parathyroid| placenta| prostate| skin| stomach| testis| thymus| thyroid| uterus| vascular| bladder carcinoma| breast (mammary gland) tumor| chondrosarcoma| gastrointestinal tumor| germ cell tumor| glioma| head and neck…	chr5	-	168661733	169301129	NM_001271946	O75094	GO:0007411 // GO:0007411 // GO:0008285 // GO:0009887 // GO:0010629 // GO:0021834 // GO:0030308 // GO:0032870 // GO:0035385 // GO:0048846 // GO:0050770 // GO:0050919 // GO:0051414 // GO:0061364 // GO:0070100 // GO:0007275 // GO:0007399 // GO:0030154 // GO:0050770	axon guidance // axon guidance // negative regulation of cell proliferation // organ morphogenesis // negative regulation of gene expression // chemorepulsion involved in embryonic olfactory bulb interneuron precursor migration // negative regulation of cell growth // cellular response to hormone stimulus // Roundabout signaling pathway // axon extension involved in axon guidance // regulation of…	inferred from direct assay // traceable author statement // inferred from electronic annotation // inferred from electronic annotation // inferred from electronic annotation // inferred from direct assay // inferred from mutant phenotype // inferred from expression pattern // inferred from mutant phenotype // inferred from direct assay // not recorded // inferred from direct assay // inferred fro…	GO:0005578 // GO:0005615 // GO:0005739 // GO:0005576 // GO:0005578	proteinaceous extracellular matrix // extracellular space // mitochondrion // extracellular region // proteinaceous extracellular matrix	not recorded // inferred from direct assay // non-traceable author statement // inferred from electronic annotation // ---	GO:0005509 // GO:0008201 // GO:0048495 // GO:0005509 // GO:0008201
TC0900006481.hg.1	4.95723	8.16085	5.12971	4.88887	.	3.20361	9.21264	.	-0.240847	-1.18169		3.71994	8.64233	5.2382	6.02592	.	4.92239	30.324	.	0.787713	1.72634		NM_001018056	VLDLR	very low density lipoprotein receptor	9p24	NM_001018056	RefSeq	Homo sapiens very low density lipoprotein receptor (VLDLR), transcript variant 2, mRNA.	100	100	0	---	FALSE	Hs.370422	adipose tissue| ascites| blood| bone| brain| connective tissue| embryonic tissue| eye| heart| intestine| kidney| liver| lung| lymph| mammary gland| mouth| muscle| ovary| parathyroid| pituitary gland| placenta| skin| spleen| stomach| testis| thymus| thyroid| trachea| uterus| vascular| chondrosarcoma| colorectal tumor| gastrointestinal tumor| germ cell tumor| glioma| head and neck tumor| leukemia| …	chr9	+	2621793	2660053	NM_001018056	P98155	GO:0000122 // GO:0006869 // GO:0006898 // GO:0007165 // GO:0007399 // GO:0007507 // GO:0007584 // GO:0007613 // GO:0008203 // GO:0021517 // GO:0021987 // GO:0032869 // GO:0034436 // GO:0034447 // GO:0038026 // GO:0042149 // GO:0042493 // GO:0045860 // GO:0048813 // GO:0071222 // GO:0071347 // GO:0071456 // GO:1900006 // GO:0000122 // GO:0001666 // GO:0006629 // GO:0006810 // GO:0006897 // GO:0008…	negative regulation of transcription from RNA polymerase II promoter // lipid transport // receptor-mediated endocytosis // signal transduction // nervous system development // heart development // response to nutrient // memory // cholesterol metabolic process // ventral spinal cord development // cerebral cortex development // cellular response to insulin stimulus // glycoprotein transport // v…	inferred from sequence or structural similarity // inferred from electronic annotation // inferred from direct assay // traceable author statement // traceable author statement // inferred from electronic annotation // inferred from electronic annotation // traceable author statement // inferred from electronic annotation // inferred from electronic annotation // inferred from electronic annotati…	GO:0005634 // GO:0005886 // GO:0005905 // GO:0009986 // GO:0016020 // GO:0016021 // GO:0034361 // GO:0043235 // GO:0045177 // GO:0048471 // GO:0005615 // GO:0016020	nucleus // plasma membrane // coated pit // cell surface // membrane // integral component of membrane // very-low-density lipoprotein particle // receptor complex // apical part of cell // perinuclear region of cytoplasm // extracellular space // membrane	inferred from electronic annotation // traceable author statement // inferred from electronic annotation // inferred from electronic annotation // inferred from direct assay // inferred from electronic annotation // inferred from electronic annotation // inferred from direct assay // inferred from electronic annotation // inferred from electronic annotation // inferred from electronic annotation …	GO:0001948 // GO:0005041 // GO:0005509 // GO:0005515 // GO:0030229 // GO:0034185 // GO:0034185 // GO:0034189 // GO:0034437 // GO:0038025 // GO:0048306 // GO:0038025
TC1800006571.hg.1	6.27507	9.47705	5.12074	8.80384	.	3.20198	9.20223	.	3.6831	12.8447		5.56482	7.56972	5.39627	6.28288	.	2.0049	4.01361	.	0.886612	1.84883		NM_001010000	ARHGAP28	Rho GTPase activating protein 28	18p11.31	NM_001010000	RefSeq	Homo sapiens Rho GTPase activating protein 28 (ARHGAP28), mRNA.	100	100	0	---	FALSE	Hs.183114	bone| brain| connective tissue| embryonic tissue| eye| heart| kidney| liver| lung| mouth| muscle| ovary| pancreas| placenta| prostate| skin| spleen| stomach| testis| chondrosarcoma| germ cell tumor| liver tumor| normal| pancreatic tumor| prostate cancer| retinoblastoma| skin tumor| soft tissue/muscle tissue tumor|embryoid body| blastocyst| fetus| adult	chr18	+	6729718	6915716	NM_001010000	Q9P2N2	GO:0007264 // GO:0043547 // GO:0051056 // GO:0007165	small GTPase mediated signal transduction // positive regulation of GTPase activity // regulation of small GTPase mediated signal transduction // signal transduction	traceable author statement // inferred from electronic annotation // traceable author statement // inferred from electronic annotation	GO:0005654 // GO:0005829 // GO:0030054 // GO:0016020 // GO:0016021	nucleoplasm // cytosol // cell junction // membrane // integral component of membrane	inferred from direct assay // traceable author statement // inferred from direct assay // inferred from electronic annotation // inferred from electronic annotation	GO:0005096
TC0200015211.hg.1	8.50061	11.6958	8.89795	11.3471	.	3.19514	9.15866	.	2.4492	5.46115		8.75261	12.2864	8.8794	12.2357	.	3.53378	11.5818	.	3.35626	10.2409		NM_014585	SLC40A1	solute carrier family 40 (iron-regulated transporter), member 1	2q32	NM_014585	RefSeq	Homo sapiens solute carrier family 40 (iron-regulated transporter), member 1 (SLC40A1), mRNA.	100	100	0	---	FALSE	Hs.643005	adipose tissue| adrenal gland| ascites| bladder| blood| bone| bone marrow| brain| cervix| connective tissue| ear| embryonic tissue| eye| heart| intestine| kidney| liver| lung| lymph node| mammary gland| muscle| nerve| ovary| pancreas| parathyroid| pharynx| placenta| prostate| skin| spleen| stomach| testis| thymus| thyroid| trachea| uterus| vascular|adrenal tumor| breast (mammary gland) tumor| cho…	chr2	-	189560579	189583758	NM_014585	Q9NP59	GO:0002260 // GO:0003158 // GO:0006879 // GO:0006879 // GO:0034395 // GO:0034755 // GO:0043066 // GO:0045944 // GO:0055085 // GO:0060345 // GO:0060586 // GO:1903988 // GO:0006810 // GO:0006811 // GO:0006826 // GO:0034755 // GO:0048536 // GO:0055072 // GO:0060586 // GO:1903988	lymphocyte homeostasis // endothelium development // cellular iron ion homeostasis // cellular iron ion homeostasis // regulation of transcription from RNA polymerase II promoter in response to iron // iron ion transmembrane transport // negative regulation of apoptotic process // positive regulation of transcription from RNA polymerase II promoter // transmembrane transport // spleen trabecula f…	inferred from electronic annotation // inferred from electronic annotation // inferred from mutant phenotype // traceable author statement // inferred from electronic annotation // inferred from mutant phenotype // inferred from electronic annotation // inferred from electronic annotation // traceable author statement // inferred from electronic annotation // inferred from sequence or structural …	GO:0005622 // GO:0005737 // GO:0005771 // GO:0005886 // GO:0005886 // GO:0005887 // GO:0008021 // GO:0016021 // GO:0016323 // GO:0016323 // GO:0005886 // GO:0016020 // GO:0016021	intracellular // cytoplasm // multivesicular body // plasma membrane // plasma membrane // integral component of plasma membrane // synaptic vesicle // integral component of membrane // basolateral plasma membrane // basolateral plasma membrane // plasma membrane // membrane // integral component of membrane	inferred from direct assay // traceable author statement // inferred from electronic annotation // inferred from direct assay // traceable author statement // inferred by curator // inferred from electronic annotation // traceable author statement // inferred from direct assay // inferred from sequence or structural similarity // inferred from electronic annotation // inferred from electronic ann…	GO:0004872 // GO:0005381 // GO:0005515 // GO:0015093 // GO:0017046 // GO:0097689 // GO:0004872 // GO:0005381 // GO:0015093 // GO:0097689
TC1100012019.hg.1	8.76705	11.9573	8.76475	11.7207	.	3.19026	9.12778	.	2.95597	7.75956		9.90368	13.4868	10.1623	12.4901	.	3.58311	11.9846	.	2.32785	5.02057		NM_001271594	SESN3	sestrin 3	11q21	NM_001271594	RefSeq	Homo sapiens sestrin 3 (SESN3), transcript variant 2, mRNA.	100	100	0	---	FALSE	Hs.120633	adipose tissue| adrenal gland| bladder| blood| bone| brain| connective tissue| ear| embryonic tissue| esophagus| eye| heart| intestine| kidney| larynx| liver| lung| lymph| lymph node| mammary gland| mouth| muscle| nerve| ovary| pancreas| parathyroid| pharynx| placenta| prostate| salivary gland| skin| spleen| stomach| testis| thymus| thyroid| trachea| umbilical cord| uterus| vascular|adrenal tumor…	chr11	-	95165513	95232541	NM_001271594	P58005	GO:0032868 // GO:0042593 // GO:0051896 // GO:1901031	response to insulin // glucose homeostasis // regulation of protein kinase B signaling // regulation of response to reactive oxygen species	inferred from electronic annotation // inferred from electronic annotation // inferred from electronic annotation // inferred from electronic annotation	GO:0005634	nucleus	inferred from electronic annotation	---
TC0300009353.hg.1	5.87199	9.0562	5.75118	6.99024	.	3.1842	9.08953	.	1.23907	2.36046		6.33164	8.57905	5.98891	7.37542	.	2.24741	4.74829	.	1.38651	2.61445		NM_139245	PPM1L	protein phosphatase, Mg2+/Mn2+ dependent, 1L	3q26.1	NM_139245	RefSeq	Homo sapiens protein phosphatase, Mg2+/Mn2+ dependent, 1L (PPM1L), mRNA.	100	100	0	---	FALSE	Hs.389027	blood| brain| connective tissue| embryonic tissue| eye| liver| lung| mammary gland| mouth| muscle| placenta| skin| testis| trachea| germ cell tumor| head and neck tumor| normal| soft tissue/muscle tissue tumor|embryoid body| blastocyst| fetus| adult	chr3	+	160755602	161078907	NM_139245	Q5SGD2	GO:0000165 // GO:0006470 // GO:0006665 // GO:0007178 // GO:0030148 // GO:0044281	MAPK cascade // protein dephosphorylation // sphingolipid metabolic process // transmembrane receptor protein serine/threonine kinase signaling pathway // sphingolipid biosynthetic process // small molecule metabolic process	inferred from electronic annotation // inferred from electronic annotation // traceable author statement // inferred from electronic annotation // traceable author statement // traceable author statement	GO:0005789 // GO:0016021 // GO:0070062 // GO:0005622 // GO:0016020	endoplasmic reticulum membrane // integral component of membrane // extracellular exosome // intracellular // membrane	traceable author statement // inferred from electronic annotation // inferred from direct assay // inferred from electronic annotation // inferred from electronic annotation	GO:0004722 // GO:0046872 // GO:0003824 // GO:0004721 // GO:0004722 // GO:0016787 // GO:0043169
TC0200007399.hg.1	5.78119	8.96201	7.06405	8.80631	.	3.18082	9.06825	.	1.74226	3.34559		7.17059	9.55197	7.01725	8.95868	.	2.38138	5.21035	.	1.94144	3.84088		NM_172069	PLEKHH2	pleckstrin homology domain containing, family H (with MyTH4 domain) member 2	2p21	NM_172069	RefSeq	Homo sapiens pleckstrin homology domain containing, family H (with MyTH4 domain) member 2 (PLEKHH2), mRNA.	100	100	0	---	FALSE	Hs.164162	adrenal gland| bone| brain| connective tissue| embryonic tissue| eye| intestine| kidney| liver| lung| mammary gland| mouth| muscle| pancreas| placenta| prostate| skin| stomach| testis| thyroid| trachea| uterus| vascular|adrenal tumor| chondrosarcoma| colorectal tumor| gastrointestinal tumor| glioma| head and neck tumor| kidney tumor| liver tumor| lung tumor| non-neoplasia| normal| pancreatic tumo…	chr2	+	43637273	43767987	NM_172069	Q8IVE3	GO:0030835 // GO:0030835	negative regulation of actin filament depolymerization // negative regulation of actin filament depolymerization	inferred from sequence or structural similarity // inferred from electronic annotation	GO:0005737 // GO:0005886 // GO:0030027 // GO:0030864 // GO:0005737 // GO:0005856 // GO:0005886 // GO:0016020 // GO:0030027 // GO:0030864 // GO:0042995	cytoplasm // plasma membrane // lamellipodium // cortical actin cytoskeleton // cytoplasm // cytoskeleton // plasma membrane // membrane // lamellipodium // cortical actin cytoskeleton // cell projection	inferred from direct assay // inferred from direct assay // inferred from direct assay // inferred from sequence or structural similarity // inferred from electronic annotation // inferred from electronic annotation // inferred from electronic annotation // inferred from electronic annotation // inferred from electronic annotation // inferred from electronic annotation // inferred from electronic…	GO:0003779 // GO:0005515 // GO:0042802 // GO:0003779
TC0100016339.hg.1	9.60539	12.7854	9.36129	13.4677	.	3.18003	9.06323	.	4.10642	17.2249		9.57567	11.2218	9.51458	12.6242	.	1.64617	3.13002	.	3.10958	8.63131		NM_001937	DPT	dermatopontin	1q12-q23	NM_001937	RefSeq	Homo sapiens dermatopontin (DPT), mRNA.	100	100	0	---	FALSE	Hs.80552	adipose tissue| bone| brain| cervix| connective tissue| eye| heart| intestine| kidney| liver| lung| mammary gland| mouth| muscle| nerve| ovary| pancreas| pharynx| placenta| prostate| skin| stomach| testis| thymus| thyroid| uterus| breast (mammary gland) tumor| cervical tumor| chondrosarcoma| colorectal tumor| gastrointestinal tumor| germ cell tumor| head and neck tumor| liver tumor| non-neoplasia…	chr1	-	168695457	168729264	NM_001937	Q07507	GO:0007155 // GO:0008285 // GO:0030199	cell adhesion // negative regulation of cell proliferation // collagen fibril organization	inferred from electronic annotation // inferred from electronic annotation // inferred from electronic annotation	GO:0005578 // GO:0005615 // GO:0031012 // GO:0031012 // GO:0070062 // GO:0005576	proteinaceous extracellular matrix // extracellular space // extracellular matrix // extracellular matrix // extracellular exosome // extracellular region	inferred from electronic annotation // inferred from direct assay // inferred from direct assay // inferred from sequence or structural similarity // inferred from direct assay // inferred from electronic annotation	---
TC0400009223.hg.1	9.20631	12.3815	9.19194	11.2042	.	3.17519	9.03291	.	2.01221	4.03401		9.19368	12.0284	8.95667	10.4209	.	2.8347	7.13397	.	1.46426	2.75922		NM_001873	CPE	carboxypeptidase E	4q32.3	NM_001873	RefSeq	Homo sapiens carboxypeptidase E (CPE), mRNA.	100	100	0	---	FALSE	Hs.75360	adipose tissue| adrenal gland| bone| brain| cervix| connective tissue| ear| embryonic tissue| eye| heart| kidney| larynx| liver| lung| lymph node| mammary gland| mouth| muscle| nerve| ovary| pancreas| parathyroid| pharynx| pituitary gland| placenta| prostate| skin| stomach| testis| thymus| thyroid| trachea| umbilical cord| uterus| vascular| breast (mammary gland) tumor| chondrosarcoma| gastrointe…	chr4	+	165361194	165498330	NM_001873	P16870	GO:0003214 // GO:0006464 // GO:0007218 // GO:0008152 // GO:0016055 // GO:0030070 // GO:0044267 // GO:0072657 // GO:0006508 // GO:0030070 // GO:0030070	cardiac left ventricle morphogenesis // cellular protein modification process // neuropeptide signaling pathway // metabolic process // Wnt signaling pathway // insulin processing // cellular protein metabolic process // protein localization to membrane // proteolysis // insulin processing // insulin processing	inferred from mutant phenotype // non-traceable author statement // non-traceable author statement // traceable author statement // inferred from direct assay // not recorded // traceable author statement // inferred from direct assay // inferred from electronic annotation // --- // inferred from electronic annotation	GO:0005615 // GO:0005634 // GO:0005794 // GO:0005886 // GO:0030141 // GO:0030658 // GO:0030667 // GO:0043025 // GO:0070062 // GO:0097060 // GO:0005576 // GO:0005615 // GO:0016020 // GO:0030141 // GO:0031410 // GO:0043025 // GO:0097060	extracellular space // nucleus // Golgi apparatus // plasma membrane // secretory granule // transport vesicle membrane // secretory granule membrane // neuronal cell body // extracellular exosome // synaptic membrane // extracellular region // extracellular space // membrane // secretory granule // cytoplasmic vesicle // neuronal cell body // synaptic membrane	not recorded // inferred from electronic annotation // inferred from direct assay // traceable author statement // not recorded // inferred from electronic annotation // traceable author statement // not recorded // inferred from direct assay // not recorded // inferred from electronic annotation // --- // inferred from electronic annotation // --- // inferred from electronic annotation // --- //…	GO:0004180 // GO:0004181 // GO:0004185 // GO:0008270 // GO:0042043 // GO:0050839 // GO:0004180 // GO:0004181 // GO:0004181 // GO:0004185 // GO:0008233 // GO:0008237 // GO:0016787 // GO:0046872
TC0600014318.hg.1	9.5362	12.7108	7.8075	9.72227	.	3.1746	9.02919	.	1.91477	3.77053		9.79567	12.5275	7.45762	8.68988	.	2.73179	6.64278	.	1.23226	2.34934		NM_017633	FAM46A	family with sequence similarity 46, member A	6q14	NM_017633	RefSeq	Homo sapiens family with sequence similarity 46, member A (FAM46A), mRNA.	100	100	0	---	FALSE	Hs.10784	adipose tissue| adrenal gland| ascites| bladder| blood| bone| bone marrow| brain| cervix| connective tissue| embryonic tissue| eye| heart| intestine| kidney| larynx| liver| lung| lymph node| mammary gland| muscle| nerve| ovary| pancreas| parathyroid| pharynx| pituitary gland| placenta| prostate| skin| spleen| stomach| testis| thyroid| trachea| umbilical cord| uterus| vascular|adrenal tumor| cervi…	chr6	-	81745730	81752774	NM_017633	Q96IP4	GO:0010468 // GO:0030193	regulation of gene expression // regulation of blood coagulation	inferred from mutant phenotype // inferred from mutant phenotype	---	---	---	GO:0005515 // GO:0044822
TC1100012389.hg.1	8.8892	12.0569	10.3423	9.46488	.	3.16771	8.98619	.	-0.877422	-1.83709		8.48453	10.234	9.27449	9.99567	.	1.74949	3.3624	.	0.721179	1.64853		NM_001098517	CADM1	cell adhesion molecule 1	11q23.2	NM_001098517	RefSeq	Homo sapiens cell adhesion molecule 1 (CADM1), transcript variant 2, mRNA.	100	100	0	---	FALSE	Hs.370510	adrenal gland| bone| bone marrow| brain| connective tissue| ear| embryonic tissue| esophagus| eye| heart| intestine| kidney| larynx| liver| lung| lymph| lymph node| mammary gland| mouth| muscle| nerve| ovary| pancreas| pharynx| pituitary gland| placenta| prostate| skin| testis| thymus| thyroid| trachea| uterus| vascular|adrenal tumor| breast (mammary gland) tumor| chondrosarcoma| esophageal tumor…	chr11	-	115169218	115504957	NM_001098517	Q9BY67	GO:0001913 // GO:0006915 // GO:0007156 // GO:0007156 // GO:0007157 // GO:0007157 // GO:0007275 // GO:0007283 // GO:0008037 // GO:0008037 // GO:0030154 // GO:0034329 // GO:0034332 // GO:0042271 // GO:0042271 // GO:0045216 // GO:0045954 // GO:0045954 // GO:0050715 // GO:0050798 // GO:0051606 // GO:0051606 // GO:0002376 // GO:0007155 // GO:0007156 // GO:0007157	T cell mediated cytotoxicity // apoptotic process // homophilic cell adhesion via plasma membrane adhesion molecules // homophilic cell adhesion via plasma membrane adhesion molecules // heterophilic cell-cell adhesion via plasma membrane cell adhesion molecules // heterophilic cell-cell adhesion via plasma membrane cell adhesion molecules // multicellular organismal development // spermatogenesi…	inferred from direct assay // inferred from electronic annotation // not recorded // inferred from sequence or structural similarity // not recorded // inferred from sequence or structural similarity // inferred from electronic annotation // inferred from electronic annotation // inferred from direct assay // inferred from sequence or structural similarity // inferred from electronic annotation /…	GO:0005886 // GO:0005886 // GO:0005887 // GO:0005911 // GO:0005913 // GO:0016323 // GO:0045202 // GO:0070062 // GO:0005886 // GO:0005887 // GO:0005913 // GO:0016020 // GO:0016021 // GO:0030054	plasma membrane // plasma membrane // integral component of plasma membrane // cell-cell junction // cell-cell adherens junction // basolateral plasma membrane // synapse // extracellular exosome // plasma membrane // integral component of plasma membrane // cell-cell adherens junction // membrane // integral component of membrane // cell junction	inferred from direct assay // traceable author statement // not recorded // inferred from sequence or structural similarity // not recorded // inferred from sequence or structural similarity // inferred from electronic annotation // inferred from direct assay // inferred from electronic annotation // --- // --- // inferred from electronic annotation // inferred from electronic annotation // infer…	GO:0004872 // GO:0005102 // GO:0005102 // GO:0005515 // GO:0030165 // GO:0042803 // GO:0042803 // GO:0050839 // GO:0004872 // GO:0042803 // GO:0050839
TC0400008450.hg.1	7.24566	10.4125	6.65715	8.57774	.	3.16685	8.98081	.	1.92059	3.78577		8.42962	10.8528	7.48404	9.26696	.	2.42315	5.36343	.	1.78292	3.44123		NM_001127493	ANK2	ankyrin 2, neuronal	4q25-q27	NM_001127493	RefSeq	Homo sapiens ankyrin 2, neuronal (ANK2), transcript variant 3, mRNA.	100	100	0	---	FALSE	Hs.620557	adrenal gland| brain| connective tissue| ear| embryonic tissue| eye| heart| intestine| kidney| liver| lung| muscle| nerve| ovary| pancreas| pharynx| prostate| skin| spleen| testis| thymus| trachea| uterus| vascular| chondrosarcoma| colorectal tumor| germ cell tumor| glioma| head and neck tumor| kidney tumor| non-neoplasia| normal| ovarian tumor| prostate cancer| skin tumor| soft tissue/muscle tis…	chr4	+	112818083	113383740	NM_001127493	Q01484	GO:0002027 // GO:0003283 // GO:0006874 // GO:0007411 // GO:0010628 // GO:0010881 // GO:0010881 // GO:0010882 // GO:0031647 // GO:0033292 // GO:0033365 // GO:0034394 // GO:0034613 // GO:0036309 // GO:0036371 // GO:0043268 // GO:0050821 // GO:0051279 // GO:0051924 // GO:0051928 // GO:0055117 // GO:0060048 // GO:0060307 // GO:0070296 // GO:0070972 // GO:0072659 // GO:0072659 // GO:0072661 // GO:0086…	regulation of heart rate // atrial septum development // cellular calcium ion homeostasis // axon guidance // positive regulation of gene expression // regulation of cardiac muscle contraction by regulation of the release of sequestered calcium ion // regulation of cardiac muscle contraction by regulation of the release of sequestered calcium ion // regulation of cardiac muscle contraction by cal…	inferred from mutant phenotype // inferred from mutant phenotype // inferred from sequence or structural similarity // traceable author statement // inferred from genetic interaction // inferred from genetic interaction // inferred from sequence or structural similarity // inferred from mutant phenotype // inferred by curator // inferred from sequence or structural similarity // inferred from gen…	GO:0005622 // GO:0005829 // GO:0005856 // GO:0005886 // GO:0005887 // GO:0014704 // GO:0016323 // GO:0016324 // GO:0030018 // GO:0030315 // GO:0031430 // GO:0031672 // GO:0042383 // GO:0043034 // GO:0045211 // GO:0048471 // GO:0097481 // GO:0005622 // GO:0005737 // GO:0005886 // GO:0014704 // GO:0016020 // GO:0030018 // GO:0030054 // GO:0030315 // GO:0031430 // GO:0031672 // GO:0042383 // GO:0043…	intracellular // cytosol // cytoskeleton // plasma membrane // integral component of plasma membrane // intercalated disc // basolateral plasma membrane // apical plasma membrane // Z disc // T-tubule // M band // A band // sarcolemma // costamere // postsynaptic membrane // perinuclear region of cytoplasm // neuronal postsynaptic density // intracellular // cytoplasm // plasma membrane // interc…	inferred from genetic interaction // traceable author statement // inferred from electronic annotation // inferred from sequence or structural similarity // inferred from electronic annotation // inferred from sequence or structural similarity // inferred from direct assay // inferred from electronic annotation // inferred from sequence or structural similarity // inferred from sequence or struct…	GO:0005515 // GO:0015459 // GO:0019899 // GO:0019901 // GO:0030507 // GO:0030674 // GO:0044325 // GO:0044325 // GO:0051117 // GO:0030674 // GO:0044325 // GO:0051117
TC0400009088.hg.1	7.0728	10.2315	7.32657	8.58141	.	3.15865	8.92996	.	1.25484	2.3864		7.81963	12.0605	7.98615	8.84881	.	4.24089	18.9076	.	0.862665	1.81839		NM_000857	GUCY1B3	guanylate cyclase 1, soluble, beta 3	4q31.3-q33	NM_000857	RefSeq	Homo sapiens guanylate cyclase 1, soluble, beta 3 (GUCY1B3), transcript variant 2, mRNA.	100	100	0	---	FALSE	Hs.77890	bladder| bone| brain| cervix| connective tissue| embryonic tissue| eye| heart| intestine| kidney| liver| lung| lymph node| mouth| muscle| ovary| pancreas| parathyroid| pituitary gland| placenta| spleen| stomach| testis| thymus| trachea| uterus| vascular| chondrosarcoma| colorectal tumor| gastrointestinal tumor| germ cell tumor| glioma| head and neck tumor| kidney tumor| liver tumor| lung tumor| l…	chr4	+	155758973	155807642	NM_000857	Q02153	GO:0006182 // GO:0006182 // GO:0007263 // GO:0007596 // GO:0008015 // GO:0038060 // GO:0071732 // GO:0006182 // GO:0006182 // GO:0009190 // GO:0035556	cGMP biosynthetic process // cGMP biosynthetic process // nitric oxide mediated signal transduction // blood coagulation // blood circulation // nitric oxide-cGMP-mediated signaling pathway // cellular response to nitric oxide // cGMP biosynthetic process // cGMP biosynthetic process // cyclic nucleotide biosynthetic process // intracellular signal transduction	not recorded // inferred from direct assay // traceable author statement // traceable author statement // traceable author statement // inferred from sequence or structural similarity // inferred from sequence or structural similarity // --- // inferred from electronic annotation // inferred from electronic annotation // inferred from electronic annotation	GO:0005737 // GO:0005886 // GO:0008074 // GO:0043231 // GO:0005737 // GO:0005886 // GO:0008074 // GO:0005622	cytoplasm // plasma membrane // guanylate cyclase complex, soluble // intracellular membrane-bounded organelle // cytoplasm // plasma membrane // guanylate cyclase complex, soluble // intracellular	inferred from direct assay // not recorded // inferred from direct assay // inferred from direct assay // inferred from electronic annotation // --- // traceable author statement // inferred from electronic annotation	GO:0004016 // GO:0004383 // GO:0004872 // GO:0005515 // GO:0005525 // GO:0020037 // GO:0046872 // GO:0000166 // GO:0004016 // GO:0004383 // GO:0004383 // GO:0016829 // GO:0016849 // GO:0020037
TC1200011770.hg.1	10.1437	13.2715	11.2416	11.3008	.	3.12785	8.74131	.	0.05911	1.04182		10.1997	13.3193	11.9263	11.5054	.	3.11962	8.69159	.	-0.42091	-1.33877		NM_001034173	ALDH1L2	aldehyde dehydrogenase 1 family, member L2	12q23.3	NM_001034173	RefSeq	Homo sapiens aldehyde dehydrogenase 1 family, member L2 (ALDH1L2), transcript variant 1, mRNA.	100	100	0	---	FALSE	Hs.42572	adipose tissue| bladder| bone| brain| connective tissue| embryonic tissue| eye| heart| intestine| liver| mammary gland| mouth| pancreas| placenta| prostate| skin| testis| trachea| uterus| chondrosarcoma| colorectal tumor| germ cell tumor| head and neck tumor| normal| primitive neuroectodermal tumor of the CNS|embryoid body| fetus| adult	chr12	-	105019784	105084577	NM_001034173	Q3SY69	GO:0006730 // GO:0009058 // GO:0009258 // GO:0032259 // GO:0055114 // GO:0008152	one-carbon metabolic process // biosynthetic process // 10-formyltetrahydrofolate catabolic process // methylation // oxidation-reduction process // metabolic process	inferred from electronic annotation // inferred from electronic annotation // inferred from electronic annotation // inferred from electronic annotation // inferred from electronic annotation // inferred from electronic annotation	GO:0005739 // GO:0070062 // GO:0005737 // GO:0005739	mitochondrion // extracellular exosome // cytoplasm // mitochondrion	inferred from direct assay // inferred from direct assay // inferred from electronic annotation // inferred from electronic annotation	GO:0004029 // GO:0008168 // GO:0016155 // GO:0016742 // GO:0003824 // GO:0004029 // GO:0016155 // GO:0016155 // GO:0016491 // GO:0016620
TC0900011182.hg.1	11.5901	14.716	12.3601	14.8917	.	3.12592	8.72963	.	2.53163	5.78225		12.5379	14.8534	13.0502	15.56	.	2.31548	4.9777	.	2.50986	5.69565		NM_153366	SVEP1	sushi, von Willebrand factor type A, EGF and pentraxin domain containing 1	9q32	NM_153366	RefSeq	Homo sapiens sushi, von Willebrand factor type A, EGF and pentraxin domain containing 1 (SVEP1), mRNA.	100	100	0	---	FALSE	Hs.522334 // Hs.726867	adipose tissue| adrenal gland| bone| brain| connective tissue| ear| embryonic tissue| eye| heart| intestine| kidney| larynx| lung| mammary gland| mouth| muscle| nerve| ovary| pancreas| pharynx| placenta| prostate| spleen| testis| thymus| trachea| uterus| breast (mammary gland) tumor| chondrosarcoma| colorectal tumor| germ cell tumor| head and neck tumor| non-neoplasia| normal| ovarian tumor| panc…	chr9	-	110365249	110579880	NM_153366	Q4LDE5	GO:0007155	cell adhesion	inferred from electronic annotation	GO:0005576 // GO:0005737 // GO:0016020	extracellular region // cytoplasm // membrane	inferred from electronic annotation // inferred from electronic annotation // inferred from electronic annotation	GO:0003682 // GO:0005509 // GO:0030246
TC0200009933.hg.1	5.97894	9.08299	5.82425	6.14443	.	3.10405	8.59828	.	0.320172	1.24848		5.39299	9.1151	5.79436	5.13635	.	3.72212	13.1968	.	-0.658007	-1.5779		NM_001289947	ERICH2	glutamate rich 2	2q31.1	NM_001289947	RefSeq	Homo sapiens glutamate-rich 2 (ERICH2), transcript variant 2, mRNA.	100	100	0	---	FALSE	Hs.443729	intestine| lung| mammary gland| placenta| testis| normal| adult	chr2	+	170770250	170798971	NM_001289947	A1L162	---	---	---	---	---	---	GO:0005515
TC0100016822.hg.1	5.63976	8.71419	6.14374	7.81316	.	3.07443	8.42358	.	1.66943	3.18088		6.17794	8.87268	6.78654	9.52999	.	2.69475	6.47439	.	2.74346	6.69672		NM_001287819	KCNT2	potassium channel, sodium activated subfamily T, member 2	1q31.3	NM_001287819	RefSeq	Homo sapiens potassium channel, sodium activated subfamily T, member 2 (KCNT2), transcript variant 2, mRNA.	100	100	0	---	FALSE	Hs.657046	brain| connective tissue| embryonic tissue| kidney| muscle| pituitary gland| stomach| testis| trachea| uterus| vascular| bladder carcinoma| gastrointestinal tumor| germ cell tumor| kidney tumor| normal| soft tissue/muscle tissue tumor| uterine tumor| blastocyst| fetus| adult	chr1	-	196225779	196609225	NM_001287819	Q6UVM3	GO:0071805 // GO:0006810 // GO:0006811 // GO:0006813 // GO:0071805 // GO:0071805	potassium ion transmembrane transport // transport // ion transport // potassium ion transport // potassium ion transmembrane transport // potassium ion transmembrane transport	not recorded // inferred from electronic annotation // inferred from electronic annotation // inferred from electronic annotation // --- // inferred from electronic annotation	GO:0008076 // GO:0005886 // GO:0008076 // GO:0016020 // GO:0016021	voltage-gated potassium channel complex // plasma membrane // voltage-gated potassium channel complex // membrane // integral component of membrane	not recorded // inferred from electronic annotation // --- // inferred from electronic annotation // inferred from electronic annotation	GO:0005249 // GO:0005524 // GO:0015269 // GO:0000166 // GO:0005249 // GO:0005267 // GO:0015269 // GO:0015269
TC2000009250.hg.1	9.06415	12.1223	8.9414	11.8144	.	3.05812	8.32884	.	2.873	7.32585		8.72407	12.4483	8.68954	10.2782	.	3.72426	13.2164	.	1.58868	3.00774		NM_001242920	PLTP	phospholipid transfer protein	20q13.12	NM_001242920	RefSeq	Homo sapiens phospholipid transfer protein (PLTP), transcript variant 3, mRNA.	100	100	0	---	FALSE	Hs.439312	adipose tissue| adrenal gland| ascites| bladder| blood| bone| brain| cervix| connective tissue| ear| embryonic tissue| esophagus| eye| heart| intestine| kidney| larynx| liver| lung| mammary gland| mouth| muscle| ovary| pancreas| pharynx| pituitary gland| placenta| prostate| salivary gland| skin| spleen| stomach| testis| thymus| thyroid| uterus| bladder carcinoma| breast (mammary gland) tumor| cer…	chr20	-	45898620	45912364	NM_001242920	P55058	GO:0006629 // GO:0006869 // GO:0010189 // GO:0010875 // GO:0030317 // GO:0034375 // GO:0006629 // GO:0006810	lipid metabolic process // lipid transport // vitamin E biosynthetic process // positive regulation of cholesterol efflux // sperm motility // high-density lipoprotein particle remodeling // lipid metabolic process // transport	inferred from electronic annotation // inferred from electronic annotation // inferred from electronic annotation // inferred from direct assay // inferred from electronic annotation // inferred from direct assay // traceable author statement // inferred from electronic annotation	GO:0005576 // GO:0005615 // GO:0005576 // GO:0005615	extracellular region // extracellular space // extracellular region // extracellular space	traceable author statement // inferred from direct assay // inferred from electronic annotation // inferred from electronic annotation	GO:0008289
TC0100011064.hg.1	10.1469	13.2024	11.177	15.7894	.	3.05553	8.31393	.	4.61237	24.4603		11.5189	13.5266	11.9687	16.287	.	2.00769	4.02138	.	4.31835	19.9505		NM_000186	CFH	complement factor H	1q32	NM_000186	RefSeq	Homo sapiens complement factor H (CFH), transcript variant 1, mRNA.	100	100	0	---	FALSE	Hs.363396	adipose tissue| adrenal gland| ascites| bladder| bone| brain| cervix| connective tissue| ear| embryonic tissue| esophagus| eye| heart| intestine| kidney| liver| lung| lymph node| mammary gland| mouth| muscle| nerve| ovary| pancreas| pharynx| placenta| prostate| skin| spleen| stomach| testis| thymus| thyroid| trachea| umbilical cord| uterus| vascular| bladder carcinoma| breast (mammary gland) tumo…	chr1	+	196651878	196747504	NM_000186	P08603	GO:0006956 // GO:0006957 // GO:0030449 // GO:0045087 // GO:0002376 // GO:0045087	complement activation // complement activation, alternative pathway // regulation of complement activation // innate immune response // immune system process // innate immune response	traceable author statement // inferred from electronic annotation // traceable author statement // traceable author statement // inferred from electronic annotation // inferred from electronic annotation	GO:0005576 // GO:0005615 // GO:0070062 // GO:0072562 // GO:0005576	extracellular region // extracellular space // extracellular exosome // blood microparticle // extracellular region	traceable author statement // traceable author statement // inferred from direct assay // inferred from direct assay // inferred from electronic annotation	GO:0005515 // GO:0008201 // GO:0043395
TC0100007412.hg.1	4.8151	7.83373	4.41	6.37324	.	3.01863	8.10397	.	1.96324	3.89937		5.37029	9.61332	5.39962	7.70429	.	4.24303	18.9356	.	2.30467	4.94054		NM_001289010	MAN1C1	mannosidase, alpha, class 1C, member 1	1p35	NM_001289010	RefSeq	Homo sapiens mannosidase, alpha, class 1C, member 1 (MAN1C1), transcript variant 2, mRNA.	100	100	0	---	FALSE	Hs.197043	adipose tissue| adrenal gland| blood| bone marrow| brain| ear| embryonic tissue| eye| kidney| lung| lymph node| muscle| ovary| pancreas| parathyroid| placenta| prostate| skin| spleen| stomach| testis| thyroid| trachea| uterus|adrenal tumor| gastrointestinal tumor| germ cell tumor| glioma| non-neoplasia| normal| ovarian tumor| pancreatic tumor| retinoblastoma| skin tumor| uterine tumor| blastocyst…	chr1	+	25617468	25786207	NM_001289010	Q9NR34	GO:0006487 // GO:0006491 // GO:0018279 // GO:0043687 // GO:0044267 // GO:0006486 // GO:0006491 // GO:0008152	protein N-linked glycosylation // N-glycan processing // protein N-linked glycosylation via asparagine // post-translational protein modification // cellular protein metabolic process // protein glycosylation // N-glycan processing // metabolic process	traceable author statement // not recorded // traceable author statement // traceable author statement // traceable author statement // inferred from electronic annotation // --- // inferred from electronic annotation	GO:0000139 // GO:0005783 // GO:0030173 // GO:0070062 // GO:0000139 // GO:0005783 // GO:0005794 // GO:0016020 // GO:0016021	Golgi membrane // endoplasmic reticulum // integral component of Golgi membrane // extracellular exosome // Golgi membrane // endoplasmic reticulum // Golgi apparatus // membrane // integral component of membrane	traceable author statement // not recorded // traceable author statement // inferred from direct assay // inferred from electronic annotation // --- // inferred from electronic annotation // inferred from electronic annotation // inferred from electronic annotation	GO:0004571 // GO:0005509 // GO:0004571 // GO:0005509 // GO:0016787 // GO:0016798
TC0700009680.hg.1	3.67096	6.67403	3.59018	4.13427	.	3.00307	8.01705	.	0.544093	1.4581		3.605	3.70197	3.82763	3.58151	.	0.096971	1.06953	.	-0.246125	-1.18602		NM_018487	TMEM176A	transmembrane protein 176A	7q36.1	NM_018487	RefSeq	Homo sapiens transmembrane protein 176A (TMEM176A), mRNA.	100	100	0	---	FALSE	Hs.647116	ascites| blood| brain| cervix| embryonic tissue| esophagus| eye| heart| intestine| kidney| liver| lung| mammary gland| ovary| pancreas| pituitary gland| placenta| prostate| skin| stomach| testis| thyroid| uterus| vascular| breast (mammary gland) tumor| colorectal tumor| esophageal tumor| gastrointestinal tumor| germ cell tumor| glioma| head and neck tumor| kidney tumor| lung tumor| non-neoplasia|…	chr7	+	150800403	150805120	NM_018487	Q96HP8	GO:2001199	negative regulation of dendritic cell differentiation	inferred from electronic annotation	GO:0016021 // GO:0016020	integral component of membrane // membrane	inferred from electronic annotation // inferred from electronic annotation	---
TC0900006655.hg.1	8.72197	11.7221	8.1245	10.7836	.	3.00014	8.00077	.	2.65911	6.31642		8.70597	11.732	9.14338	10.6659	.	3.02608	8.14596	.	1.5225	2.87289		NM_203403	LURAP1L	leucine rich adaptor protein 1-like	9p23	NM_203403	RefSeq	Homo sapiens leucine rich adaptor protein 1-like (LURAP1L), mRNA.	100	100	0	---	FALSE	Hs.445356	ascites| bone| brain| cervix| connective tissue| eye| heart| intestine| kidney| liver| lung| mammary gland| mouth| muscle| nerve| pancreas| placenta| prostate| spleen| stomach| testis| trachea| uterus| vascular| breast (mammary gland) tumor| chondrosarcoma| colorectal tumor| gastrointestinal tumor| germ cell tumor| head and neck tumor| kidney tumor| liver tumor| non-neoplasia| normal| pancreatic …	chr9	+	12775013	12823060	NM_203403	Q8IV03	---	---	---	---	---	---	---
TC0500013247.hg.1	5.70901	8.70528	5.87314	7.62314	.	2.99627	7.97933	.	1.75001	3.3636		6.81277	8.72801	6.22306	8.13966	.	1.91524	3.77177	.	1.9166	3.77534		NM_018934	PCDHB14	protocadherin beta 14	5q31	NM_018934	RefSeq	Homo sapiens protocadherin beta 14 (PCDHB14), mRNA.	100	100	0	---	FALSE	Hs.658497	adipose tissue| bone| brain| cervix| connective tissue| embryonic tissue| eye| kidney| liver| mammary gland| mouth| nerve| pancreas| prostate| stomach| testis| thymus| trachea| uterus| cervical tumor| gastrointestinal tumor| germ cell tumor| glioma| head and neck tumor| kidney tumor| liver tumor| non-neoplasia| normal| pancreatic tumor| primitive neuroectodermal tumor of the CNS| blastocyst| fetu…	chr5	+	141222326	141227759	NM_018934	Q9Y5E9	GO:0007156 // GO:0007268 // GO:0007416 // GO:0016339 // GO:0007155	homophilic cell adhesion via plasma membrane adhesion molecules // synaptic transmission // synapse assembly // calcium-dependent cell-cell adhesion via plasma membrane cell adhesion molecules // cell adhesion	inferred from electronic annotation // traceable author statement // traceable author statement // non-traceable author statement // inferred from electronic annotation	GO:0005886 // GO:0016021 // GO:0016020 // GO:0016021	plasma membrane // integral component of membrane // membrane // integral component of membrane	inferred from electronic annotation // non-traceable author statement // inferred from electronic annotation // inferred from electronic annotation	GO:0005509 // GO:0005515
TC0800009764.hg.1	11.065	14.0585	10.3109	12.7101	.	2.99357	7.96442	.	2.39914	5.27489		12.2217	13.9599	11.1225	12.6195	.	1.73825	3.3363	.	1.49698	2.82251		NM_015310	PSD3	pleckstrin and Sec7 domain containing 3	8p21.3	NM_015310	RefSeq	Homo sapiens pleckstrin and Sec7 domain containing 3 (PSD3), transcript variant 1, mRNA.	100	100	0	---	FALSE	Hs.434255	adipose tissue| adrenal gland| ascites| bladder| bone| bone marrow| brain| connective tissue| ear| embryonic tissue| esophagus| eye| heart| intestine| kidney| liver| lung| lymph node| mammary gland| mouth| muscle| nerve| ovary| pancreas| parathyroid| placenta| prostate| skin| stomach| testis| thymus| thyroid| trachea| uterus| vascular|adrenal tumor| breast (mammary gland) tumor| chondrosarcoma| c…	chr8	-	18527301	19084730	NM_015310	Q9NYI0	GO:0016192 // GO:0030182 // GO:0032012 // GO:0043547 // GO:0043547 // GO:0016192 // GO:0030182 // GO:0043547	vesicle-mediated transport // neuron differentiation // regulation of ARF protein signal transduction // positive regulation of GTPase activity // positive regulation of GTPase activity // vesicle-mediated transport // neuron differentiation // positive regulation of GTPase activity	not recorded // not recorded // inferred from electronic annotation // not recorded // inferred from electronic annotation // --- // --- // ---	GO:0005802 // GO:0014069 // GO:0030054 // GO:0045211 // GO:0005802 // GO:0005886 // GO:0016020 // GO:0030054 // GO:0030054 // GO:0045202	trans-Golgi network // postsynaptic density // cell junction // postsynaptic membrane // trans-Golgi network // plasma membrane // membrane // cell junction // cell junction // synapse	not recorded // inferred from electronic annotation // not recorded // inferred from electronic annotation // --- // inferred from electronic annotation // inferred from electronic annotation // --- // inferred from electronic annotation // inferred from electronic annotation	GO:0005086 // GO:0005085 // GO:0005086 // GO:0005086 // GO:0005543
TC1000010744.hg.1	5.75184	8.73857	5.69425	6.44633	.	2.98672	7.92672	.	0.752073	1.68421		5.67417	9.03631	5.41045	5.25452	.	3.36214	10.2827	.	-0.155936	-1.11414		NM_178505	TMEM26	transmembrane protein 26	10q21.2	NM_178505	RefSeq	Homo sapiens transmembrane protein 26 (TMEM26), mRNA.	100	100	0	---	FALSE	Hs.623955	brain| connective tissue| embryonic tissue| kidney| liver| pancreas| salivary gland| spleen| testis| thymus| uterus| head and neck tumor| leukemia| normal| pancreatic tumor| soft tissue/muscle tissue tumor| uterine tumor| fetus| adult	chr10	-	61406643	61453450	NM_178505	Q6ZUK4	---	---	---	GO:0016021 // GO:0016020	integral component of membrane // membrane	inferred from electronic annotation // inferred from electronic annotation	---
TC0700009243.hg.1	7.37204	10.3497	7.12755	8.97208	.	2.97762	7.87686	.	1.84453	3.59136		7.52176	9.83677	7.42188	9.94677	.	2.315	4.97606	.	2.52489	5.75529		NM_018295	TMEM140	transmembrane protein 140	7q33	NM_018295	RefSeq	Homo sapiens transmembrane protein 140 (TMEM140), mRNA.	100	100	0	---	FALSE	Hs.521213	adipose tissue| adrenal gland| blood| bone| bone marrow| brain| cervix| connective tissue| embryonic tissue| eye| heart| intestine| kidney| larynx| liver| lung| lymph node| mammary gland| muscle| ovary| pancreas| pharynx| placenta| prostate| skin| spleen| stomach| testis| thymus| trachea| umbilical cord| uterus| vascular| bladder carcinoma| breast (mammary gland) tumor| cervical tumor| chondrosar…	chr7	+	135148014	135166215	NM_018295	Q9NV12	---	---	---	GO:0016021 // GO:0016020	integral component of membrane // membrane	inferred from electronic annotation // inferred from electronic annotation	GO:0005515
TC1400007710.hg.1	9.63069	12.6075	10.7844	10.6427	.	2.97685	7.87264	.	-0.14168	-1.10319		10.6418	12.7157	10.8512	11.3514	.	2.07391	4.21026	.	0.50025	1.41446		NM_001135047	JDP2	Jun dimerization protein 2	14q24.3	NM_001135047	RefSeq	Homo sapiens Jun dimerization protein 2 (JDP2), transcript variant 2, mRNA.	100	100	0	---	FALSE	Hs.196482	bladder| blood| bone| brain| connective tissue| embryonic tissue| eye| heart| intestine| kidney| larynx| lung| lymph| mammary gland| muscle| ovary| pancreas| placenta| prostate| spleen| stomach| thyroid| uterus| bladder carcinoma| breast (mammary gland) tumor| chondrosarcoma| colorectal tumor| gastrointestinal tumor| germ cell tumor| glioma| head and neck tumor| kidney tumor| leukemia| lung tumor…	chr14	+	75427716	75474111	NM_001135047	Q8WYK2	GO:0000122 // GO:0006351 // GO:0006357 // GO:0031065 // GO:0045599 // GO:0006355 // GO:0006357 // GO:0006357 // GO:0031063	negative regulation of transcription from RNA polymerase II promoter // transcription, DNA-templated // regulation of transcription from RNA polymerase II promoter // positive regulation of histone deacetylation // negative regulation of fat cell differentiation // regulation of transcription, DNA-templated // regulation of transcription from RNA polymerase II promoter // regulation of transcript…	inferred from electronic annotation // inferred from electronic annotation // not recorded // inferred from electronic annotation // inferred from electronic annotation // inferred from electronic annotation // --- // inferred from electronic annotation // inferred from electronic annotation	GO:0005634	nucleus	inferred from electronic annotation	GO:0000978 // GO:0000982 // GO:0001078 // GO:0003682 // GO:0005515 // GO:0046982 // GO:0000978 // GO:0000978 // GO:0000982 // GO:0003677 // GO:0003690 // GO:0003700 // GO:0043565
TC2100008285.hg.1	9.50726	12.4692	10.7541	10.2041	.	2.9619	7.79147	.	-0.55	-1.46409		10.2998	12.5261	11.6031	11.083	.	2.22632	4.67939	.	-0.52002	-1.43398		NM_001178008	CBS	cystathionine-beta-synthase	21q22.3	NM_001178008	RefSeq	Homo sapiens cystathionine-beta-synthase (CBS), transcript variant 2, mRNA.	100	100	0	---	FALSE	Hs.533013	bladder| blood| bone| brain| cervix| connective tissue| embryonic tissue| esophagus| eye| intestine| kidney| liver| lung| lymph| lymph node| mammary gland| mouth| muscle| nerve| ovary| pancreas| pituitary gland| placenta| prostate| skin| spleen| stomach| testis| thyroid| trachea| uterus| vascular| breast (mammary gland) tumor| cervical tumor| chondrosarcoma| colorectal tumor| esophageal tumor| ga…	chr21	-	43053191	43076943	NM_001178008	P35520	GO:0000096 // GO:0006535 // GO:0006563 // GO:0006565 // GO:0019343 // GO:0019344 // GO:0019346 // GO:0019448 // GO:0034641 // GO:0042262 // GO:0043418 // GO:0044281 // GO:0050667 // GO:0055114 // GO:0070814 // GO:0070814 // GO:0008152 // GO:0008652 // GO:0019343 // GO:0019343 // GO:0019344	sulfur amino acid metabolic process // cysteine biosynthetic process from serine // L-serine metabolic process // L-serine catabolic process // cysteine biosynthetic process via cystathionine // cysteine biosynthetic process // transsulfuration // L-cysteine catabolic process // cellular nitrogen compound metabolic process // DNA protection // homocysteine catabolic process // small molecule meta…	traceable author statement // inferred from electronic annotation // inferred from direct assay // inferred from direct assay // not recorded // inferred from direct assay // traceable author statement // inferred from direct assay // traceable author statement // inferred from mutant phenotype // inferred from direct assay // traceable author statement // inferred from direct assay // inferred f…	GO:0005634 // GO:0005737 // GO:0005829 // GO:0005829 // GO:0005634 // GO:0005737	nucleus // cytoplasm // cytosol // cytosol // nucleus // cytoplasm	inferred from direct assay // inferred from direct assay // inferred from direct assay // traceable author statement // inferred from electronic annotation // inferred from electronic annotation	GO:0004122 // GO:0004122 // GO:0005515 // GO:0019825 // GO:0019899 // GO:0020037 // GO:0020037 // GO:0030170 // GO:0031625 // GO:0042802 // GO:0042803 // GO:0046872 // GO:0050421 // GO:0070025 // GO:0070026 // GO:0072341 // GO:1904047 // GO:0003824 // GO:0004122 // GO:0016829
TC0100009403.hg.1	5.75924	8.71706	5.30249	9.06029	.	2.95782	7.76951	.	3.7578	13.5273		5.95278	8.80077	5.16061	8.61646	.	2.84799	7.19996	.	3.45585	10.9728		NM_001025197	CHI3L2	chitinase 3-like 2	1p13.3	NM_001025197	RefSeq	Homo sapiens chitinase 3-like 2 (CHI3L2), transcript variant 2, mRNA.	100	100	0	---	FALSE	Hs.514840	ascites| blood| bone| brain| connective tissue| eye| heart| kidney| larynx| lung| lymph| lymph node| parathyroid| pharynx| placenta| salivary gland| skin| spleen| stomach| testis| thymus| thyroid| tonsil| uterus| chondrosarcoma| gastrointestinal tumor| germ cell tumor| glioma| head and neck tumor| leukemia| lung tumor| lymphoma| non-neoplasia| normal| skin tumor| soft tissue/muscle tissue tumor| …	chr1	+	111200771	111243440	NM_001025197	Q15782	GO:0005975 // GO:0006032 // GO:0006032 // GO:0006032	carbohydrate metabolic process // chitin catabolic process // chitin catabolic process // chitin catabolic process	inferred from electronic annotation // not recorded // --- // inferred from electronic annotation	GO:0005576 // GO:0005615 // GO:0005576 // GO:0005576 // GO:0005615 // GO:0005615	extracellular region // extracellular space // extracellular region // extracellular region // extracellular space // extracellular space	not recorded // inferred from direct assay // --- // inferred from electronic annotation // inferred from electronic annotation // traceable author statement	GO:0004568 // GO:0008061 // GO:0030246 // GO:0004553 // GO:0008061 // GO:0016787 // GO:0004568
TC0800010784.hg.1	8.2263	11.1838	8.40626	10.2322	.	2.95745	7.76753	.	1.82592	3.54532		8.19694	9.19111	7.4093	9.83733	.	0.994168	1.99193	.	2.42803	5.3816		NM_007332	TRPA1	transient receptor potential cation channel, subfamily A, member 1	8q13	NM_007332	RefSeq	Homo sapiens transient receptor potential cation channel, subfamily A, member 1 (TRPA1), mRNA.	100	100	0	---	FALSE	Hs.716816	connective tissue| intestine| kidney| lung| mouth| muscle| prostate| skin| testis| head and neck tumor| normal| skin tumor| soft tissue/muscle tissue tumor| adult	chr8	-	72019917	72075617	NM_007332	O75762	GO:0006811 // GO:0007166 // GO:0009409 // GO:0010033 // GO:0014070 // GO:0019233 // GO:0034220 // GO:0042493 // GO:0042542 // GO:0048265 // GO:0050955 // GO:0050966 // GO:0050968 // GO:0051289 // GO:0055085 // GO:0070588 // GO:0070588 // GO:0006810 // GO:0006811 // GO:0006816 // GO:0050896 // GO:0055085	ion transport // cell surface receptor signaling pathway // response to cold // response to organic substance // response to organic cyclic compound // sensory perception of pain // ion transmembrane transport // response to drug // response to hydrogen peroxide // response to pain // thermoception // detection of mechanical stimulus involved in sensory perception of pain // detection of chemical…	traceable author statement // inferred from electronic annotation // inferred from electronic annotation // inferred from mutant phenotype // inferred from electronic annotation // inferred from mutant phenotype // traceable author statement // inferred from electronic annotation // inferred from electronic annotation // inferred from electronic annotation // inferred from electronic annotation /…	GO:0005886 // GO:0005887 // GO:0032421 // GO:0005886 // GO:0005887 // GO:0016020 // GO:0016021	plasma membrane // integral component of plasma membrane // stereocilium bundle // plasma membrane // integral component of plasma membrane // membrane // integral component of membrane	traceable author statement // inferred from mutant phenotype // inferred from electronic annotation // inferred from electronic annotation // traceable author statement // inferred from electronic annotation // inferred from electronic annotation	GO:0005218 // GO:0005218 // GO:0015267 // GO:0097604 // GO:0005216 // GO:0005262 // GO:0015267
TC1200012592.hg.1	13.8031	16.7405	13.9171	16.6618	.	2.93748	7.66072	.	2.7447	6.7025		13.6057	16.27	13.4819	16.3774	.	2.66429	6.33915	.	2.89552	7.44112		NM_001734	C1S	complement component 1, s subcomponent	12p13	NM_001734	RefSeq	Homo sapiens complement component 1, s subcomponent (C1S), transcript variant 2, mRNA.	100	100	0	---	FALSE	Hs.458355	adipose tissue| adrenal gland| bladder| blood| bone| bone marrow| brain| cervix| connective tissue| ear| embryonic tissue| esophagus| eye| heart| intestine| kidney| larynx| liver| lung| lymph node| mammary gland| mouth| muscle| nerve| ovary| pancreas| parathyroid| pharynx| pituitary gland| placenta| prostate| salivary gland| skin| spleen| stomach| testis| thymus| thyroid| tonsil| trachea| uterus|…	chr12	+	7060515	7071032	NM_001734	P09871	GO:0006508 // GO:0006956 // GO:0006958 // GO:0045087 // GO:0002376 // GO:0006508 // GO:0006508 // GO:0006956 // GO:0006958 // GO:0045087	proteolysis // complement activation // complement activation, classical pathway // innate immune response // immune system process // proteolysis // proteolysis // complement activation // complement activation, classical pathway // innate immune response	not recorded // traceable author statement // traceable author statement // traceable author statement // inferred from electronic annotation // --- // inferred from electronic annotation // inferred from electronic annotation // inferred from electronic annotation // inferred from electronic annotation	GO:0005576 // GO:0070062 // GO:0072562 // GO:0005576	extracellular region // extracellular exosome // blood microparticle // extracellular region	traceable author statement // inferred from direct assay // inferred from direct assay // inferred from electronic annotation	GO:0004252 // GO:0005509 // GO:0005515 // GO:0042802 // GO:0004252 // GO:0008233 // GO:0008236 // GO:0016787 // GO:0046872
TC0600011943.hg.1	5.19513	8.13093	5.40234	6.64897	.	2.9358	7.6518	.	1.24662	2.37286		6.74576	8.73675	6.6685	7.26634	.	1.99099	3.97509	.	0.597841	1.51345		NM_001290072	ENPP5	ectonucleotide pyrophosphatase/phosphodiesterase 5 (putative)	6p21.1-p11.2	NM_001290072	RefSeq	Homo sapiens ectonucleotide pyrophosphatase/phosphodiesterase 5 (putative) (ENPP5), transcript variant 1, mRNA.	100	100	0	---	FALSE	Hs.35198	bladder| blood| brain| connective tissue| embryonic tissue| eye| heart| intestine| kidney| liver| lung| lymph node| mammary gland| mouth| muscle| pancreas| parathyroid| pituitary gland| prostate| skin| spleen| testis| thymus| trachea| uterus| vascular| breast (mammary gland) tumor| chondrosarcoma| colorectal tumor| gastrointestinal tumor| germ cell tumor| glioma| head and neck tumor| kidney tumor…	chr6	-	46159182	46171010	NM_001290072	Q9UJA9	GO:0007154 // GO:0008152	cell communication // metabolic process	inferred from electronic annotation // inferred from electronic annotation	GO:0005576 // GO:0005886 // GO:0016021 // GO:0016020	extracellular region // plasma membrane // integral component of membrane // membrane	inferred from electronic annotation // inferred from electronic annotation // inferred from electronic annotation // inferred from electronic annotation	GO:0016787 // GO:0046872 // GO:0003824
TC0100010584.hg.1	5.02179	7.95618	4.15147	11.5841	.	2.93439	7.64431	.	7.43259	172.756		4.52413	6.56496	4.45509	9.32432	.	2.04083	4.11483	.	4.86923	29.227		NM_001282692	FMO1	flavin containing monooxygenase 1	1q24.3	NM_001282692	RefSeq	Homo sapiens flavin containing monooxygenase 1 (FMO1), transcript variant 1, mRNA.	100	100	0	---	FALSE	Hs.1424	brain| embryonic tissue| eye| heart| intestine| kidney| liver| lung| lymph node| mammary gland| muscle| pharynx| placenta| testis| thymus| uterus| breast (mammary gland) tumor| colorectal tumor| germ cell tumor| kidney tumor| liver tumor| normal| primitive neuroectodermal tumor of the CNS| fetus| juvenile| adult	chr1	+	171248471	171285978	NM_001282692	Q01740	GO:0006082 // GO:0006805 // GO:0006970 // GO:0009404 // GO:0017144 // GO:0032496 // GO:0044281 // GO:0070995 // GO:0017144 // GO:0017144 // GO:0055114	organic acid metabolic process // xenobiotic metabolic process // response to osmotic stress // toxin metabolic process // drug metabolic process // response to lipopolysaccharide // small molecule metabolic process // NADPH oxidation // drug metabolic process // drug metabolic process // oxidation-reduction process	inferred from direct assay // traceable author statement // inferred from electronic annotation // inferred from direct assay // not recorded // inferred from electronic annotation // traceable author statement // inferred from direct assay // --- // inferred from electronic annotation // inferred from electronic annotation	GO:0005788 // GO:0005789 // GO:0016021 // GO:0005783 // GO:0016020 // GO:0031090 // GO:0043231	endoplasmic reticulum lumen // endoplasmic reticulum membrane // integral component of membrane // endoplasmic reticulum // membrane // organelle membrane // intracellular membrane-bounded organelle	traceable author statement // inferred from electronic annotation // inferred from electronic annotation // inferred from electronic annotation // inferred from electronic annotation // inferred from electronic annotation // inferred from electronic annotation	GO:0004497 // GO:0004499 // GO:0004499 // GO:0050660 // GO:0050661 // GO:0004497 // GO:0004497 // GO:0004499 // GO:0016491
TC2100006784.hg.1	9.87716	12.8088	8.61229	10.9039	.	2.93168	7.62998	.	2.29158	4.89593		9.64945	12.0628	8.01199	11.6694	.	2.41336	5.32714	.	3.65744	12.6182		NM_001270407	JAM2	junctional adhesion molecule 2	21q21.2	NM_001270407	RefSeq	Homo sapiens junctional adhesion molecule 2 (JAM2), transcript variant 2, mRNA.	100	100	0	---	FALSE	Hs.517227	bone| brain| connective tissue| ear| embryonic tissue| eye| heart| intestine| kidney| larynx| liver| lung| nerve| ovary| pancreas| placenta| prostate| testis| thymus| trachea| uterus| chondrosarcoma| germ cell tumor| glioma| head and neck tumor| kidney tumor| liver tumor| non-neoplasia| normal| pancreatic tumor| primitive neuroectodermal tumor of the CNS| soft tissue/muscle tissue tumor| uterine …	chr21	+	25639272	25717562	NM_001270407	P57087	GO:0007162 // GO:0007596 // GO:0016337 // GO:0030198 // GO:0050900	negative regulation of cell adhesion // blood coagulation // single organismal cell-cell adhesion // extracellular matrix organization // leukocyte migration	inferred from electronic annotation // traceable author statement // non-traceable author statement // traceable author statement // traceable author statement	GO:0005886 // GO:0005887 // GO:0005923 // GO:0005886 // GO:0016020 // GO:0016021 // GO:0030054	plasma membrane // integral component of plasma membrane // bicellular tight junction // plasma membrane // membrane // integral component of membrane // cell junction	traceable author statement // non-traceable author statement // inferred from electronic annotation // inferred from electronic annotation // inferred from electronic annotation // inferred from electronic annotation // inferred from electronic annotation	GO:0005515 // GO:0046982
TC0X00006799.hg.1	8.83882	11.7664	9.68759	12.9686	.	2.92761	7.60852	.	3.28103	9.72048		9.23525	11.317	9.36126	12.719	.	2.08172	4.23312	.	3.35776	10.2515		NM_002970	SAT1	spermidine/spermine N1-acetyltransferase 1	Xp22.1	NM_002970	RefSeq	Homo sapiens spermidine/spermine N1-acetyltransferase 1 (SAT1), transcript variant 1, mRNA.	100	100	0	---	FALSE	Hs.28491	adipose tissue| adrenal gland| ascites| bladder| blood| bone| bone marrow| brain| cervix| connective tissue| ear| embryonic tissue| esophagus| eye| heart| intestine| kidney| larynx| liver| lung| lymph node| mammary gland| mouth| muscle| nerve| ovary| pancreas| parathyroid| pharynx| pituitary gland| placenta| prostate| salivary gland| skin| spleen| stomach| testis| thymus| thyroid| trachea| uterus…	chrX	+	23783158	23786226	NM_002970	P21673	GO:0001525 // GO:0006595 // GO:0006596 // GO:0009447 // GO:0034641 // GO:0042127 // GO:0044281 // GO:0008152	angiogenesis // polyamine metabolic process // polyamine biosynthetic process // putrescine catabolic process // cellular nitrogen compound metabolic process // regulation of cell proliferation // small molecule metabolic process // metabolic process	inferred from expression pattern // traceable author statement // traceable author statement // inferred from electronic annotation // traceable author statement // inferred from electronic annotation // traceable author statement // inferred from electronic annotation	GO:0005622 // GO:0005829 // GO:0005737	intracellular // cytosol // cytoplasm	inferred from direct assay // traceable author statement // inferred from electronic annotation	GO:0004145 // GO:0005515 // GO:0004145 // GO:0008080 // GO:0016740 // GO:0016746
TC0600011948.hg.1	5.52778	8.45296	6.3071	9.53868	.	2.92517	7.59565	.	3.23158	9.39296		4.11639	8.70715	7.37221	10.3389	.	4.59075	24.0965	.	2.96672	7.81756		NM_001278738	CYP39A1	cytochrome P450, family 39, subfamily A, polypeptide 1	6p12.3	NM_001278738	RefSeq	Homo sapiens cytochrome P450, family 39, subfamily A, polypeptide 1 (CYP39A1), transcript variant 2, mRNA.	100	100	0	---	FALSE	Hs.387367	adrenal gland| brain| cervix| connective tissue| embryonic tissue| eye| heart| intestine| kidney| liver| lung| nerve| ovary| parathyroid| prostate| skin| testis| trachea| uterus|adrenal tumor| cervical tumor| colorectal tumor| liver tumor| normal| skin tumor| soft tissue/muscle tissue tumor| uterine tumor|embryoid body| fetus| juvenile| adult	chr6	-	46549580	46652830	NM_001278738	Q9NYL5	GO:0006699 // GO:0006699 // GO:0006707 // GO:0006805 // GO:0007586 // GO:0008206 // GO:0016125 // GO:0030573 // GO:0044281 // GO:0055114 // GO:0006629 // GO:0008202 // GO:0016042	bile acid biosynthetic process // bile acid biosynthetic process // cholesterol catabolic process // xenobiotic metabolic process // digestion // bile acid metabolic process // sterol metabolic process // bile acid catabolic process // small molecule metabolic process // oxidation-reduction process // lipid metabolic process // steroid metabolic process // lipid catabolic process	inferred from direct assay // traceable author statement // inferred from electronic annotation // traceable author statement // traceable author statement // traceable author statement // traceable author statement // inferred from electronic annotation // traceable author statement // inferred from electronic annotation // inferred from electronic annotation // inferred from electronic annotati…	GO:0005789 // GO:0043231 // GO:0005783 // GO:0005789 // GO:0016020 // GO:0031090 // GO:0043231 // GO:0016021	endoplasmic reticulum membrane // intracellular membrane-bounded organelle // endoplasmic reticulum // endoplasmic reticulum membrane // membrane // organelle membrane // intracellular membrane-bounded organelle // integral component of membrane	traceable author statement // traceable author statement // inferred from electronic annotation // inferred from electronic annotation // inferred from electronic annotation // inferred from electronic annotation // inferred from electronic annotation // inferred from electronic annotation	GO:0005506 // GO:0008387 // GO:0008396 // GO:0020037 // GO:0033782 // GO:0004497 // GO:0016491 // GO:0016705 // GO:0046872
TC1300006594.hg.1	10.2763	13.1847	8.08472	11.0186	.	2.9084	7.50785	.	2.93386	7.64154		9.34797	11.9907	7.71336	10.471	.	2.64276	6.24525	.	2.75767	6.76303		NM_001204458	TNFRSF19	tumor necrosis factor receptor superfamily, member 19	13q12.11-q12.3	NM_001204458	RefSeq	Homo sapiens tumor necrosis factor receptor superfamily, member 19 (TNFRSF19), transcript variant 3, mRNA.	100	100	0	---	FALSE	Hs.149168	adrenal gland| bone| brain| connective tissue| ear| embryonic tissue| eye| heart| intestine| kidney| lung| mammary gland| mouth| muscle| ovary| pancreas| placenta| prostate| skin| testis| thymus| trachea| uterus|adrenal tumor| breast (mammary gland) tumor| chondrosarcoma| gastrointestinal tumor| germ cell tumor| glioma| head and neck tumor| kidney tumor| lung tumor| non-neoplasia| normal| ovarian…	chr13	+	23570370	23676105	NM_001204458	Q9NS68	GO:0001942 // GO:0006915 // GO:0007254 // GO:0033209 // GO:0043123 // GO:0006915	hair follicle development // apoptotic process // JNK cascade // tumor necrosis factor-mediated signaling pathway // positive regulation of I-kappaB kinase/NF-kappaB signaling // apoptotic process	inferred from electronic annotation // non-traceable author statement // non-traceable author statement // non-traceable author statement // inferred from electronic annotation // inferred from electronic annotation	GO:0005622 // GO:0016021 // GO:0016020 // GO:0016021	intracellular // integral component of membrane // membrane // integral component of membrane	non-traceable author statement // non-traceable author statement // inferred from electronic annotation // inferred from electronic annotation	GO:0005031
TC0700006913.hg.1	10.7697	13.6754	10.2674	12.4142	.	2.90574	7.49402	.	2.14683	4.42854		10.7472	14.9153	11.0717	13.3123	.	4.16806	17.9767	.	2.24067	4.72617		NM_001005340	GPNMB	glycoprotein (transmembrane) nmb	7p15	NM_001005340	RefSeq	Homo sapiens glycoprotein (transmembrane) nmb (GPNMB), transcript variant 1, mRNA.	100	100	0	---	FALSE	Hs.190495	adipose tissue| adrenal gland| ascites| bladder| blood| bone| bone marrow| brain| cervix| connective tissue| ear| embryonic tissue| esophagus| eye| heart| intestine| kidney| larynx| liver| lung| lymph node| mammary gland| mouth| muscle| nerve| ovary| pancreas| parathyroid| pharynx| pituitary gland| placenta| prostate| skin| spleen| stomach| testis| thymus| thyroid| trachea| umbilical cord| uterus…	chr7	+	23235967	23275110	NM_001005340	Q14956	GO:0001649 // GO:0007155 // GO:0008285 // GO:0030282 // GO:0032720	osteoblast differentiation // cell adhesion // negative regulation of cell proliferation // bone mineralization // negative regulation of tumor necrosis factor production	inferred from electronic annotation // inferred from electronic annotation // traceable author statement // inferred from electronic annotation // inferred from electronic annotation	GO:0005887 // GO:0016021 // GO:0042470 // GO:0005886 // GO:0016020 // GO:0016021 // GO:0016023	integral component of plasma membrane // integral component of membrane // melanosome // plasma membrane // membrane // integral component of membrane // cytoplasmic membrane-bounded vesicle	inferred from electronic annotation // traceable author statement // inferred from electronic annotation // inferred from electronic annotation // inferred from electronic annotation // inferred from electronic annotation // inferred from electronic annotation	GO:0005178 // GO:0008201
TC1200011993.hg.1	9.06757	11.9618	10.0468	12.2429	.	2.89418	7.43419	.	2.19613	4.58248		9.03178	12.0701	9.53168	11.9784	.	3.03829	8.21514	.	2.44672	5.45173		NM_024959	SLC8B1	solute carrier family 8 (sodium/lithium/calcium exchanger), member B1	12q24.13	NM_024959	RefSeq	Homo sapiens solute carrier family 8 (sodium/lithium/calcium exchanger), member B1 (SLC8B1), mRNA.	100	100	0	---	FALSE	Hs.286194	adipose tissue| adrenal gland| bladder| blood| bone| bone marrow| brain| cervix| connective tissue| ear| embryonic tissue| eye| heart| intestine| kidney| liver| lung| lymph| lymph node| mammary gland| mouth| muscle| ovary| pituitary gland| placenta| prostate| skin| spleen| stomach| testis| thymus| trachea| umbilical cord| uterus| breast (mammary gland) tumor| chondrosarcoma| colorectal tumor| gas…	chr12	-	113298759	113359493	NM_024959	Q6J4K2	GO:0006811 // GO:0006851 // GO:0006851 // GO:0035725 // GO:0042593 // GO:0050796 // GO:0050896 // GO:0051480 // GO:0051560 // GO:0055085 // GO:0070588 // GO:0086036 // GO:0006810 // GO:0006811 // GO:0006814 // GO:0006816 // GO:0055085	ion transport // mitochondrial calcium ion transport // mitochondrial calcium ion transport // sodium ion transmembrane transport // glucose homeostasis // regulation of insulin secretion // response to stimulus // cytosolic calcium ion homeostasis // mitochondrial calcium ion homeostasis // transmembrane transport // calcium ion transmembrane transport // regulation of cardiac muscle cell membra…	traceable author statement // inferred from direct assay // inferred from mutant phenotype // inferred from electronic annotation // inferred from direct assay // inferred from direct assay // inferred from electronic annotation // inferred from mutant phenotype // inferred from mutant phenotype // traceable author statement // inferred from electronic annotation // traceable author statement // …	GO:0005829 // GO:0005886 // GO:0030061 // GO:0032592 // GO:0042383 // GO:0005739 // GO:0005743 // GO:0005886 // GO:0016020 // GO:0016021 // GO:0030061	cytosol // plasma membrane // mitochondrial crista // integral component of mitochondrial membrane // sarcolemma // mitochondrion // mitochondrial inner membrane // plasma membrane // membrane // integral component of membrane // mitochondrial crista	inferred from mutant phenotype // traceable author statement // inferred from direct assay // inferred from direct assay // inferred from electronic annotation // inferred from electronic annotation // inferred from electronic annotation // inferred from electronic annotation // inferred from electronic annotation // inferred from electronic annotation // inferred from electronic annotation	GO:0005432 // GO:0005432 // GO:0042803 // GO:0086038 // GO:0015297 // GO:0042802 // GO:0042803
TC0300012073.hg.1	11.6324	14.5175	10.7815	12.0278	.	2.88512	7.38767	.	1.24632	2.37236		11.7628	13.7911	10.5821	11.3728	.	2.02829	4.07921	.	0.79072	1.72994		NM_002338	LSAMP	limbic system-associated membrane protein	3q13.31	NM_002338	RefSeq	Homo sapiens limbic system-associated membrane protein (LSAMP), mRNA.	100	100	0	---	FALSE	Hs.26409 // Hs.723683	adrenal gland| blood| bone| brain| connective tissue| embryonic tissue| eye| heart| intestine| kidney| liver| lung| lymph node| mouth| muscle| nerve| pancreas| pharynx| prostate| salivary gland| skin| testis| uterus|adrenal tumor| chondrosarcoma| colorectal tumor| germ cell tumor| glioma| head and neck tumor| leukemia| lung tumor| non-neoplasia| normal| pancreatic tumor| primitive neuroectodermal…	chr3	-	115802363	117139389	NM_002338	Q13449	GO:0007155 // GO:0007399 // GO:0035641	cell adhesion // nervous system development // locomotory exploration behavior	inferred from electronic annotation // traceable author statement // inferred from electronic annotation	GO:0005886 // GO:0031225 // GO:0016020 // GO:0016021	plasma membrane // anchored component of membrane // membrane // integral component of membrane	inferred from electronic annotation // inferred from electronic annotation // inferred from electronic annotation // inferred from electronic annotation	GO:0005515
TC0300009789.hg.1	6.80729	9.68926	7.42563	9.36112	.	2.88197	7.37156	.	1.9355	3.8251		7.32169	8.87931	7.37735	9.27305	.	1.55762	2.94368	.	1.8957	3.72103		NM_003032	ST6GAL1	ST6 beta-galactosamide alpha-2,6-sialyltranferase 1	3q27.3	NM_003032	RefSeq	Homo sapiens ST6 beta-galactosamide alpha-2,6-sialyltranferase 1 (ST6GAL1), transcript variant 2, mRNA.	100	100	0	---	FALSE	Hs.207459	adrenal gland| ascites| blood| bone| brain| cervix| connective tissue| embryonic tissue| eye| heart| intestine| kidney| larynx| liver| lung| lymph| lymph node| mammary gland| mouth| muscle| ovary| pancreas| parathyroid| pharynx| placenta| prostate| salivary gland| skin| spleen| stomach| testis| thymus| thyroid| tonsil| trachea| umbilical cord| uterus| vascular|adrenal tumor| breast (mammary gland…	chr3	+	186930485	187078553	NM_003032	P15907	GO:0006054 // GO:0006488 // GO:0006493 // GO:0006959 // GO:0009311 // GO:0016266 // GO:0018279 // GO:0018279 // GO:0043687 // GO:0044267 // GO:0097503 // GO:0006486 // GO:0009311	N-acetylneuraminate metabolic process // dolichol-linked oligosaccharide biosynthetic process // protein O-linked glycosylation // humoral immune response // oligosaccharide metabolic process // O-glycan processing // protein N-linked glycosylation via asparagine // protein N-linked glycosylation via asparagine // post-translational protein modification // cellular protein metabolic process // si…	inferred from direct assay // traceable author statement // traceable author statement // traceable author statement // not recorded // traceable author statement // inferred from direct assay // traceable author statement // traceable author statement // traceable author statement // inferred from direct assay // inferred from electronic annotation // ---	GO:0000139 // GO:0030173 // GO:0032580 // GO:0070062 // GO:0005576 // GO:0005794 // GO:0016020 // GO:0016021	Golgi membrane // integral component of Golgi membrane // Golgi cisterna membrane // extracellular exosome // extracellular region // Golgi apparatus // membrane // integral component of membrane	traceable author statement // inferred from electronic annotation // inferred from electronic annotation // inferred from direct assay // inferred from electronic annotation // inferred from electronic annotation // inferred from electronic annotation // inferred from electronic annotation	GO:0003835 // GO:0005515 // GO:0008373 // GO:0003835 // GO:0008373 // GO:0016740 // GO:0016757
TC0400012173.hg.1	6.40252	9.27065	5.72722	8.13761	.	2.86814	7.30122	.	2.41039	5.31617		5.19244	6.29894	4.05218	5.3923	.	1.1065	2.15323	.	1.34012	2.53172		NM_003013	SFRP2	secreted frizzled-related protein 2	4q31.3	NM_003013	RefSeq	Homo sapiens secreted frizzled-related protein 2 (SFRP2), mRNA.	100	100	0	---	FALSE	Hs.481022	bladder| bone| brain| connective tissue| embryonic tissue| esophagus| eye| heart| intestine| kidney| lung| mammary gland| mouth| muscle| nerve| ovary| pancreas| pharynx| placenta| prostate| skin| stomach| testis| thymus| thyroid| trachea| uterus| vascular| bladder carcinoma| breast (mammary gland) tumor| chondrosarcoma| colorectal tumor| esophageal tumor| gastrointestinal tumor| germ cell tumor| …	chr4	-	153780590	153789120	NM_003013	Q96HF1	GO:0001569 // GO:0002063 // GO:0003151 // GO:0003214 // GO:0007267 // GO:0007584 // GO:0008284 // GO:0008285 // GO:0008285 // GO:0008584 // GO:0010629 // GO:0010667 // GO:0010719 // GO:0010950 // GO:0030178 // GO:0030199 // GO:0030307 // GO:0030308 // GO:0030336 // GO:0030514 // GO:0031668 // GO:0033138 // GO:0033630 // GO:0035413 // GO:0035567 // GO:0036342 // GO:0042493 // GO:0042662 // GO:0042…	patterning of blood vessels // chondrocyte development // outflow tract morphogenesis // cardiac left ventricle morphogenesis // cell-cell signaling // response to nutrient // positive regulation of cell proliferation // negative regulation of cell proliferation // negative regulation of cell proliferation // male gonad development // negative regulation of gene expression // negative regulation …	inferred from sequence or structural similarity // inferred from electronic annotation // inferred from mutant phenotype // inferred from mutant phenotype // inferred from sequence or structural similarity // inferred from electronic annotation // inferred from direct assay // inferred from direct assay // inferred from mutant phenotype // inferred from electronic annotation // inferred from sequ…	GO:0005615 // GO:0005615 // GO:0016021 // GO:0031012 // GO:0005576 // GO:0016021	extracellular space // extracellular space // integral component of membrane // extracellular matrix // extracellular region // integral component of membrane	inferred from direct assay // inferred from sequence or structural similarity // not recorded // inferred from sequence or structural similarity // inferred from electronic annotation // ---	GO:0001968 // GO:0004930 // GO:0005178 // GO:0010577 // GO:0017147 // GO:0042813 // GO:0048018 // GO:0061133 // GO:0004930 // GO:0017147 // GO:0017147 // GO:0042813 // GO:0048018
TC1200010642.hg.1	5.47298	8.3201	5.57867	5.95141	.	2.84712	7.19564	.	0.37273	1.2948		6.52846	9.578	6.19858	5.46051	.	3.04954	8.27946	.	-0.738066	-1.66794		NM_012306	FAIM2	Fas apoptotic inhibitory molecule 2	12q13	NM_012306	RefSeq	Homo sapiens Fas apoptotic inhibitory molecule 2 (FAIM2), mRNA.	100	100	0	---	FALSE	Hs.567424	bone marrow| brain| eye| heart| intestine| kidney| lung| mammary gland| muscle| nerve| ovary| pancreas| parathyroid| prostate| stomach| testis| thymus| breast (mammary gland) tumor| colorectal tumor| gastrointestinal tumor| germ cell tumor| glioma| kidney tumor| leukemia| non-neoplasia| normal| ovarian tumor| pancreatic tumor| primitive neuroectodermal tumor of the CNS| prostate cancer| fetus| in…	chr12	-	49866896	49904217	NM_012306	Q9BWQ8	GO:0002931 // GO:0006915 // GO:0021549 // GO:0021680 // GO:0021681 // GO:0021702 // GO:0043066 // GO:0043523 // GO:0043524 // GO:2001234 // GO:0021549 // GO:0021680 // GO:0021681 // GO:0021702	response to ischemia // apoptotic process // cerebellum development // cerebellar Purkinje cell layer development // cerebellar granular layer development // cerebellar Purkinje cell differentiation // negative regulation of apoptotic process // regulation of neuron apoptotic process // negative regulation of neuron apoptotic process // negative regulation of apoptotic signaling pathway // cerebe…	inferred from electronic annotation // inferred from electronic annotation // inferred from sequence or structural similarity // inferred from sequence or structural similarity // inferred from sequence or structural similarity // inferred from sequence or structural similarity // non-traceable author statement // inferred from mutant phenotype // inferred from electronic annotation // inferred f…	GO:0016021 // GO:0030054 // GO:0045121 // GO:0045211 // GO:0005886 // GO:0016020 // GO:0045121 // GO:0045202	integral component of membrane // cell junction // membrane raft // postsynaptic membrane // plasma membrane // membrane // membrane raft // synapse	inferred from electronic annotation // inferred from electronic annotation // inferred from direct assay // inferred from electronic annotation // inferred from electronic annotation // inferred from electronic annotation // inferred from electronic annotation // inferred from electronic annotation	---
TC0400008628.hg.1	7.85264	10.6952	8.94283	12.9087	.	2.84252	7.1727	.	3.96583	15.6255		8.31285	10.1074	8.95626	12.1235	.	1.79458	3.46914	.	3.1672	8.98305		NM_001258038	SPRY1	sprouty RTK signaling antagonist 1	4q28.1	NM_001258038	RefSeq	Homo sapiens sprouty RTK signaling antagonist 1 (SPRY1), transcript variant 1, mRNA.	100	100	0	---	FALSE	Hs.744854	adipose tissue| adrenal gland| bladder| blood| bone| bone marrow| brain| cervix| connective tissue| embryonic tissue| eye| heart| intestine| kidney| liver| lung| lymph node| mammary gland| mouth| muscle| nerve| ovary| pancreas| pharynx| placenta| prostate| skin| stomach| testis| thymus| trachea| uterus| vascular| bladder carcinoma| breast (mammary gland) tumor| chondrosarcoma| colorectal tumor| g…	chr4	+	123396795	123403760	NM_001258038	O43609	GO:0000132 // GO:0001656 // GO:0001657 // GO:0001759 // GO:0007173 // GO:0008285 // GO:0034260 // GO:0040037 // GO:0042059 // GO:0043407 // GO:0046580 // GO:0051387 // GO:0060449 // GO:0070373 // GO:0007275 // GO:0009966 // GO:0070373	establishment of mitotic spindle orientation // metanephros development // ureteric bud development // organ induction // epidermal growth factor receptor signaling pathway // negative regulation of cell proliferation // negative regulation of GTPase activity // negative regulation of fibroblast growth factor receptor signaling pathway // negative regulation of epidermal growth factor receptor si…	inferred from electronic annotation // inferred from electronic annotation // inferred from electronic annotation // inferred from electronic annotation // traceable author statement // inferred from electronic annotation // inferred from electronic annotation // inferred from electronic annotation // traceable author statement // inferred from electronic annotation // inferred from electronic an…	GO:0005654 // GO:0005737 // GO:0005794 // GO:0005829 // GO:0005829 // GO:0005886 // GO:0005737 // GO:0016020	nucleoplasm // cytoplasm // Golgi apparatus // cytosol // cytosol // plasma membrane // cytoplasm // membrane	inferred from direct assay // inferred from direct assay // inferred from direct assay // inferred from sequence or structural similarity // traceable author statement // traceable author statement // inferred from electronic annotation // inferred from electronic annotation	GO:0005515
TC2200009257.hg.1	6.18637	9.02149	7.25347	9.33419	.	2.83511	7.13598	.	2.08072	4.23019		6.52379	8.23173	6.59928	8.62731	.	1.70794	3.26694	.	2.02804	4.07849		NM_000355	TCN2	transcobalamin II	22q12.2	NM_000355	RefSeq	Homo sapiens transcobalamin II (TCN2), transcript variant 1, mRNA.	100	100	0	---	FALSE	Hs.417948	adrenal gland| bladder| blood| bone marrow| brain| embryonic tissue| eye| heart| intestine| kidney| lung| mammary gland| mouth| muscle| ovary| pancreas| placenta| prostate| skin| spleen| stomach| testis| uterus| vascular|adrenal tumor| bladder carcinoma| breast (mammary gland) tumor| colorectal tumor| gastrointestinal tumor| germ cell tumor| glioma| head and neck tumor| kidney tumor| leukemia| lu…	chr22	+	30606838	30627278	NM_000355	P20062	GO:0006766 // GO:0006767 // GO:0006824 // GO:0009235 // GO:0009235 // GO:0015889 // GO:0044281 // GO:0006810 // GO:0006811 // GO:0009235 // GO:0015889	vitamin metabolic process // water-soluble vitamin metabolic process // cobalt ion transport // cobalamin metabolic process // cobalamin metabolic process // cobalamin transport // small molecule metabolic process // transport // ion transport // cobalamin metabolic process // cobalamin transport	traceable author statement // traceable author statement // inferred from electronic annotation // not recorded // traceable author statement // inferred from electronic annotation // traceable author statement // inferred from electronic annotation // inferred from electronic annotation // --- // traceable author statement	GO:0005576 // GO:0005615 // GO:0005768 // GO:0043202 // GO:0070062 // GO:0005576 // GO:0005615	extracellular region // extracellular space // endosome // lysosomal lumen // extracellular exosome // extracellular region // extracellular space	traceable author statement // inferred from electronic annotation // traceable author statement // traceable author statement // inferred from direct assay // inferred from electronic annotation // traceable author statement	GO:0031419 // GO:0031419 // GO:0046872 // GO:0031419 // GO:0031419
TC0500012567.hg.1	9.47951	12.3018	9.55525	12.1419	.	2.82234	7.07307	.	2.58661	6.00685		10.2515	12.062	10.3494	12.8212	.	1.81056	3.50778	.	2.47182	5.54743		NM_032385	FAXDC2	fatty acid hydroxylase domain containing 2	5q31-q32	NM_032385	RefSeq	Homo sapiens fatty acid hydroxylase domain containing 2 (FAXDC2), mRNA.	100	100	0	---	FALSE	Hs.519694 // Hs.713175	adipose tissue| adrenal gland| bone| bone marrow| brain| cervix| connective tissue| embryonic tissue| eye| heart| intestine| kidney| liver| lung| mammary gland| mouth| muscle| nerve| ovary| pancreas| parathyroid| placenta| prostate| skin| spleen| testis| thymus| thyroid| trachea| umbilical cord| uterus|adrenal tumor| breast (mammary gland) tumor| cervical tumor| chondrosarcoma| colorectal tumor| …	chr5	-	154818491	154859252	NM_032385	Q96IV6	GO:0006633 // GO:0055114	fatty acid biosynthetic process // oxidation-reduction process	inferred from electronic annotation // inferred from electronic annotation	GO:0016021 // GO:0016020	integral component of membrane // membrane	inferred from electronic annotation // inferred from electronic annotation	GO:0005506 // GO:0016491
TC1100013222.hg.1	6.43828	9.2546	6.46399	7.06618	.	2.81632	7.04361	.	0.6022	1.51803		7.77159	8.85242	6.28209	7.52523	.	1.08083	2.11525	.	1.24314	2.36713		NM_001017534	CARD16	caspase recruitment domain family, member 16	11q22	NM_001017534	RefSeq	Homo sapiens caspase recruitment domain family, member 16 (CARD16), transcript variant 1, mRNA.	100	100	0	---	FALSE	Hs.348365	bone marrow| brain| cervix| connective tissue| intestine| kidney| liver| lung| mammary gland| ovary| skin| spleen| thymus| breast (mammary gland) tumor| cervical tumor| chondrosarcoma| colorectal tumor| germ cell tumor| non-neoplasia| normal| adult	chr11	-	105041326	105045376	NM_001017534	Q5EG05	GO:0010951 // GO:0042981 // GO:0010466	negative regulation of endopeptidase activity // regulation of apoptotic process // negative regulation of peptidase activity	inferred from electronic annotation // inferred from electronic annotation // inferred from electronic annotation	---	---	---	GO:0004869 // GO:0030414
TC0100008815.hg.1	5.25382	8.06132	6.65746	8.58637	.	2.80749	7.00067	.	1.92891	3.80767		7.49569	8.38013	7.37056	9.71872	.	0.884446	1.84606	.	2.34816	5.09173		NM_006820	IFI44L	interferon-induced protein 44-like	1p31.1	NM_006820	RefSeq	Homo sapiens interferon-induced protein 44-like (IFI44L), mRNA.	100	100	0	---	FALSE	Hs.744918	adipose tissue| adrenal gland| bladder| blood| bone| bone marrow| brain| cervix| connective tissue| ear| embryonic tissue| esophagus| eye| heart| intestine| kidney| liver| lung| lymph| lymph node| mammary gland| muscle| ovary| pancreas| pituitary gland| placenta| prostate| skin| spleen| stomach| testis| thymus| thyroid| trachea| uterus| vascular| breast (mammary gland) tumor| cervical tumor| chon…	chr1	+	78619922	78646145	NM_006820	Q53G44	GO:0006955 // GO:0051607	immune response // defense response to virus	inferred from electronic annotation // inferred from electronic annotation	GO:0005654 // GO:0005737	nucleoplasm // cytoplasm	inferred from direct assay // inferred from electronic annotation	GO:0005525
TC0900011565.hg.1	8.37031	11.1718	7.24306	9.8387	.	2.80146	6.97147	.	2.59563	6.04455		8.77124	10.9313	7.31659	9.98556	.	2.16002	4.4692	.	2.66897	6.35976		NM_012098	ANGPTL2	angiopoietin like 2	9q34	NM_012098	RefSeq	Homo sapiens angiopoietin-like 2 (ANGPTL2), mRNA.	100	100	0	---	FALSE	Hs.653262	adipose tissue| bone| brain| connective tissue| embryonic tissue| eye| heart| intestine| kidney| liver| lung| mammary gland| mouth| muscle| nerve| ovary| pancreas| placenta| prostate| skin| spleen| testis| trachea| uterus| vascular| breast (mammary gland) tumor| chondrosarcoma| colorectal tumor| germ cell tumor| glioma| head and neck tumor| liver tumor| lung tumor| non-neoplasia| normal| ovarian …	chr9	-	127087332	127122883	NM_012098	Q9UKU9	GO:0007275	multicellular organismal development	traceable author statement	GO:0005615 // GO:0070062 // GO:0005576	extracellular space // extracellular exosome // extracellular region	traceable author statement // inferred from direct assay // inferred from electronic annotation	GO:0005102
TC0X00010473.hg.1	7.17022	9.964	10.9791	13.2356	.	2.79378	6.93443	.	2.25646	4.77818		7.68831	9.67729	11.0881	13.6562	.	1.98898	3.96957	.	2.56818	5.93061		NM_001015881	TSC22D3	TSC22 domain family, member 3	Xq22.3	NM_001015881	RefSeq	Homo sapiens TSC22 domain family, member 3 (TSC22D3), transcript variant 3, mRNA.	100	100	0	---	FALSE	Hs.522074	adipose tissue| adrenal gland| ascites| blood| bone| bone marrow| brain| cervix| connective tissue| ear| embryonic tissue| esophagus| eye| heart| intestine| kidney| larynx| liver| lung| lymph| lymph node| mammary gland| mouth| muscle| nerve| ovary| pancreas| parathyroid| pharynx| pituitary gland| placenta| prostate| salivary gland| skin| spleen| stomach| testis| thymus| thyroid| tonsil| trachea| …	chrX	-	107713221	107777342	NM_001015881	Q99576	GO:0000122 // GO:0006355 // GO:0006970 // GO:0034220 // GO:0048642 // GO:0055085 // GO:0070236 // GO:0006355	negative regulation of transcription from RNA polymerase II promoter // regulation of transcription, DNA-templated // response to osmotic stress // ion transmembrane transport // negative regulation of skeletal muscle tissue development // transmembrane transport // negative regulation of activation-induced cell death of T cells // regulation of transcription, DNA-templated	inferred from electronic annotation // traceable author statement // inferred from electronic annotation // traceable author statement // inferred from electronic annotation // traceable author statement // inferred from electronic annotation // inferred from electronic annotation	GO:0005634 // GO:0005829 // GO:0005737	nucleus // cytosol // cytoplasm	inferred from electronic annotation // traceable author statement // inferred from electronic annotation	GO:0003700 // GO:0005515 // GO:0043426 // GO:0003700
TC0800012087.hg.1	11.05	13.828	9.98856	12.3539	.	2.77801	6.85906	.	2.36539	5.15291		11.9303	13.9718	10.8856	12.7885	.	2.04154	4.11685	.	1.90287	3.73956		NM_023946	LYNX1	Ly6/neurotoxin 1	8q24.3	NM_023946	RefSeq	Homo sapiens Ly6/neurotoxin 1 (LYNX1), transcript variant 1, mRNA.	100	100	0	---	FALSE	Hs.158665	adipose tissue| adrenal gland| bladder| bone| brain| connective tissue| embryonic tissue| esophagus| eye| heart| intestine| kidney| liver| lung| mammary gland| mouth| muscle| nerve| pancreas| parathyroid| placenta| prostate| testis| thyroid| uterus|adrenal tumor| bladder carcinoma| breast (mammary gland) tumor| esophageal tumor| germ cell tumor| glioma| head and neck tumor| kidney tumor| liver tu…	chr8	-	142764334	142778224	NM_023946	Q9BZG9	---	---	---	GO:0005886 // GO:0030425 // GO:0031225 // GO:0070062 // GO:0005576 // GO:0016020 // GO:0042995	plasma membrane // dendrite // anchored component of membrane // extracellular exosome // extracellular region // membrane // cell projection	inferred from electronic annotation // inferred from electronic annotation // inferred from electronic annotation // inferred from direct assay // inferred from electronic annotation // inferred from electronic annotation // inferred from electronic annotation	---
TC1500010800.hg.1	10.6868	13.4633	10.0519	12.0826	.	2.77653	6.85202	.	2.03076	4.0862		10.5939	12.2031	10.0057	12.2828	.	1.60915	3.05072	.	2.27702	4.84676		NM_000693	ALDH1A3	aldehyde dehydrogenase 1 family, member A3	15q26.3	NM_000693	RefSeq	Homo sapiens aldehyde dehydrogenase 1 family, member A3 (ALDH1A3), transcript variant 1, mRNA.	100	100	0	---	FALSE	Hs.459538	adipose tissue| bladder| bone| brain| cervix| connective tissue| embryonic tissue| esophagus| eye| intestine| kidney| liver| lung| lymph node| mammary gland| mouth| muscle| pancreas| parathyroid| placenta| prostate| skin| spleen| stomach| testis| thymus| thyroid| trachea| uterus| vascular| bladder carcinoma| breast (mammary gland) tumor| colorectal tumor| esophageal tumor| gastrointestinal tumor|…	chr15	+	100877714	100916626	NM_000693	P47895	GO:0002072 // GO:0002138 // GO:0007626 // GO:0021768 // GO:0042472 // GO:0042572 // GO:0042573 // GO:0042574 // GO:0043065 // GO:0048048 // GO:0050885 // GO:0055114 // GO:0060013 // GO:0060166 // GO:0060324 // GO:0008152 // GO:0031076 // GO:0048048	optic cup morphogenesis involved in camera-type eye development // retinoic acid biosynthetic process // locomotory behavior // nucleus accumbens development // inner ear morphogenesis // retinol metabolic process // retinoic acid metabolic process // retinal metabolic process // positive regulation of apoptotic process // embryonic eye morphogenesis // neuromuscular process controlling balance /…	inferred from electronic annotation // inferred from electronic annotation // inferred from electronic annotation // inferred from electronic annotation // inferred from electronic annotation // inferred from electronic annotation // inferred from direct assay // inferred from direct assay // inferred from electronic annotation // inferred from sequence or structural similarity // inferred from e…	GO:0005737 // GO:0005829 // GO:0070062 // GO:0005737	cytoplasm // cytosol // extracellular exosome // cytoplasm	inferred from direct assay // traceable author statement // inferred from direct assay // inferred from electronic annotation	GO:0001758 // GO:0004029 // GO:0004030 // GO:0042803 // GO:0070324 // GO:0070403 // GO:0001758 // GO:0004029 // GO:0004029 // GO:0004030 // GO:0016491 // GO:0016620
TC0200008071.hg.1	11.3736	14.1487	12.0874	10.5876	.	2.77511	6.84528	.	-1.49976	-2.82796		11.1949	14.3148	12.8003	11.7541	.	3.11998	8.69376	.	-1.04616	-2.06503		NM_006636	MTHFD2	methylenetetrahydrofolate dehydrogenase (NADP+ dependent) 2, methenyltetrahydrofolate cyclohydrolase	2p13.1	NM_006636	RefSeq	Homo sapiens methylenetetrahydrofolate dehydrogenase (NADP+ dependent) 2, methenyltetrahydrofolate cyclohydrolase (MTHFD2), transcript variant 1, mRNA.	100	100	0	---	FALSE	Hs.469030	adipose tissue| adrenal gland| ascites| bladder| blood| bone| bone marrow| brain| cervix| connective tissue| embryonic tissue| esophagus| eye| heart| intestine| kidney| larynx| liver| lung| lymph| lymph node| mammary gland| mouth| muscle| nerve| ovary| pancreas| pharynx| pituitary gland| placenta| prostate| salivary gland| skin| spleen| stomach| testis| thymus| thyroid| tonsil| trachea| uterus| v…	chr2	+	74198562	74217565	NM_006636	P13995	GO:0006730 // GO:0009396 // GO:0046653 // GO:0055114 // GO:0006730 // GO:0006730 // GO:0008152	one-carbon metabolic process // folic acid-containing compound biosynthetic process // tetrahydrofolate metabolic process // oxidation-reduction process // one-carbon metabolic process // one-carbon metabolic process // metabolic process	not recorded // inferred from electronic annotation // inferred from direct assay // inferred from electronic annotation // --- // inferred from electronic annotation // inferred from electronic annotation	GO:0005615 // GO:0005739 // GO:0005739 // GO:0005829 // GO:0005739 // GO:0005739 // GO:0005829	extracellular space // mitochondrion // mitochondrion // cytosol // mitochondrion // mitochondrion // cytosol	inferred from direct assay // not recorded // inferred from sequence or structural similarity // not recorded // --- // inferred from electronic annotation // ---	GO:0000287 // GO:0004329 // GO:0004477 // GO:0004477 // GO:0004487 // GO:0004488 // GO:0042301 // GO:0003824 // GO:0004329 // GO:0004477 // GO:0004477 // GO:0004487 // GO:0004488 // GO:0016491 // GO:0016787 // GO:0005515
TC2100007491.hg.1	9.55303	12.2999	10.6823	10.192	.	2.74689	6.71268	.	-0.49026	-1.4047		9.95727	12.5273	11.6062	10.9851	.	2.57002	5.93817	.	-0.62106	-1.538		NM_000071	CBS	cystathionine-beta-synthase	21q22.3	NM_000071	RefSeq	Homo sapiens cystathionine-beta-synthase (CBS), transcript variant 1, mRNA.	100	100	0	---	FALSE	Hs.533013	bladder| blood| bone| brain| cervix| connective tissue| embryonic tissue| esophagus| eye| intestine| kidney| liver| lung| lymph| lymph node| mammary gland| mouth| muscle| nerve| ovary| pancreas| pituitary gland| placenta| prostate| skin| spleen| stomach| testis| thyroid| trachea| uterus| vascular| breast (mammary gland) tumor| cervical tumor| chondrosarcoma| colorectal tumor| esophageal tumor| ga…	chr21	-	6444869	6468040	NM_000071	P35520	GO:0000096 // GO:0006535 // GO:0006563 // GO:0006565 // GO:0019343 // GO:0019344 // GO:0019346 // GO:0019448 // GO:0034641 // GO:0042262 // GO:0043418 // GO:0044281 // GO:0050667 // GO:0055114 // GO:0070814 // GO:0070814 // GO:0008152 // GO:0008652 // GO:0019343 // GO:0019343 // GO:0019344	sulfur amino acid metabolic process // cysteine biosynthetic process from serine // L-serine metabolic process // L-serine catabolic process // cysteine biosynthetic process via cystathionine // cysteine biosynthetic process // transsulfuration // L-cysteine catabolic process // cellular nitrogen compound metabolic process // DNA protection // homocysteine catabolic process // small molecule meta…	traceable author statement // inferred from electronic annotation // inferred from direct assay // inferred from direct assay // not recorded // inferred from direct assay // traceable author statement // inferred from direct assay // traceable author statement // inferred from mutant phenotype // inferred from direct assay // traceable author statement // inferred from direct assay // inferred f…	GO:0005634 // GO:0005737 // GO:0005829 // GO:0005829 // GO:0005634 // GO:0005737	nucleus // cytoplasm // cytosol // cytosol // nucleus // cytoplasm	inferred from direct assay // inferred from direct assay // inferred from direct assay // traceable author statement // inferred from electronic annotation // inferred from electronic annotation	GO:0004122 // GO:0004122 // GO:0005515 // GO:0019825 // GO:0019899 // GO:0020037 // GO:0020037 // GO:0030170 // GO:0031625 // GO:0042802 // GO:0042803 // GO:0046872 // GO:0050421 // GO:0070025 // GO:0070026 // GO:0072341 // GO:1904047 // GO:0003824 // GO:0004122 // GO:0016829
TC1100012162.hg.1	4.38641	7.12657	5.2488	5.33359	.	2.74016	6.68144	.	0.084792	1.06053		5.02167	5.50492	5.33361	5.41058	.	0.483253	1.39789	.	0.076969	1.0548		NM_001191016	CASP12	caspase 12 (gene/pseudogene)	11q22.3	NM_001191016	RefSeq	Homo sapiens caspase 12 (gene/pseudogene) (CASP12), transcript variant 1, mRNA.	100	100	0	---	FALSE	Hs.476989	connective tissue| heart| normal| soft tissue/muscle tissue tumor| fetus| adult	chr11	-	104885718	104898670	NM_001191016	Q6UXS9	GO:0030968 // GO:0042981 // GO:0050727 // GO:0070059 // GO:0097194 // GO:0097264 // GO:0006508 // GO:0006915 // GO:0050727 // GO:0070059 // GO:0070059 // GO:0097194	endoplasmic reticulum unfolded protein response // regulation of apoptotic process // regulation of inflammatory response // intrinsic apoptotic signaling pathway in response to endoplasmic reticulum stress // execution phase of apoptosis // self proteolysis // proteolysis // apoptotic process // regulation of inflammatory response // intrinsic apoptotic signaling pathway in response to endoplasm…	inferred from electronic annotation // inferred from electronic annotation // not recorded // not recorded // not recorded // inferred from electronic annotation // inferred from electronic annotation // inferred from electronic annotation // --- // --- // inferred from electronic annotation // ---	GO:0005737 // GO:0005783 // GO:0072557 // GO:0072559 // GO:0097169 // GO:0005737 // GO:0005783 // GO:0072557 // GO:0072559 // GO:0097169	cytoplasm // endoplasmic reticulum // IPAF inflammasome complex // NLRP3 inflammasome complex // AIM2 inflammasome complex // cytoplasm // endoplasmic reticulum // IPAF inflammasome complex // NLRP3 inflammasome complex // AIM2 inflammasome complex	not recorded // inferred from direct assay // not recorded // not recorded // not recorded // --- // inferred from electronic annotation // --- // --- // ---	GO:0097153 // GO:0097200 // GO:0004197 // GO:0008234 // GO:0097153 // GO:0097200
TC1100007453.hg.1	11.4543	14.1887	11.0457	11.2902	.	2.73441	6.65487	.	0.24451	1.18469		10.8536	14.1955	10.2663	11.0248	.	3.3419	10.1394	.	0.75853	1.69177		NM_001012333	MDK	midkine (neurite growth-promoting factor 2)	11p11.2	NM_001012333	RefSeq	Homo sapiens midkine (neurite growth-promoting factor 2) (MDK), transcript variant 2, mRNA.	100	100	0	---	FALSE	Hs.82045	adrenal gland| ascites| blood| bone| brain| cervix| connective tissue| ear| embryonic tissue| eye| heart| intestine| kidney| larynx| liver| lung| lymph node| mammary gland| mouth| muscle| ovary| pancreas| parathyroid| pharynx| pituitary gland| placenta| prostate| salivary gland| skin| spleen| stomach| testis| thyroid| umbilical cord| uterus|adrenal tumor| bladder carcinoma| breast (mammary gland)…	chr11	+	46380756	46383837	NM_001012333	P21741	GO:0001662 // GO:0007165 // GO:0007219 // GO:0007399 // GO:0007614 // GO:0009611 // GO:0016477 // GO:0021542 // GO:0021681 // GO:0021987 // GO:0030154 // GO:0030325 // GO:0030421 // GO:0042493 // GO:0043524 // GO:0045893 // GO:0050795 // GO:0051384 // GO:0051781 // GO:0007275 // GO:0009611 // GO:0009725 // GO:0021766 // GO:0030154 // GO:0030325 // GO:1901215	behavioral fear response // signal transduction // Notch signaling pathway // nervous system development // short-term memory // response to wounding // cell migration // dentate gyrus development // cerebellar granular layer development // cerebral cortex development // cell differentiation // adrenal gland development // defecation // response to drug // negative regulation of neuron apoptotic …	inferred from electronic annotation // non-traceable author statement // traceable author statement // non-traceable author statement // inferred from electronic annotation // inferred from sequence or structural similarity // inferred from electronic annotation // inferred from electronic annotation // inferred from electronic annotation // inferred from electronic annotation // non-traceable au…	GO:0005576 // GO:0005737 // GO:0042995 // GO:0005576	extracellular region // cytoplasm // cell projection // extracellular region	traceable author statement // inferred from electronic annotation // inferred from electronic annotation // inferred from electronic annotation	GO:0008083 // GO:0008201 // GO:0008083 // GO:0008201
TC0100016678.hg.1	10.7285	13.447	9.3248	9.65425	.	2.71847	6.58174	.	0.329457	1.25654		9.557	13.7179	9.26596	10.0153	.	4.16089	17.8877	.	0.749389	1.68108		NM_052966	FAM129A	family with sequence similarity 129, member A	1q25	NM_052966	RefSeq	Homo sapiens family with sequence similarity 129, member A (FAM129A), mRNA.	100	100	0	---	FALSE	Hs.518662	blood| bone| brain| cervix| connective tissue| ear| embryonic tissue| esophagus| eye| heart| intestine| kidney| liver| lung| lymph| lymph node| mammary gland| mouth| muscle| nerve| ovary| pancreas| parathyroid| placenta| prostate| salivary gland| skin| spleen| stomach| testis| thymus| thyroid| trachea| uterus| vascular| breast (mammary gland) tumor| cervical tumor| chondrosarcoma| colorectal tumo…	chr1	-	184790724	184974586	NM_052966	Q9BZQ8	GO:0001933 // GO:0001934 // GO:0034976 // GO:0045727 // GO:0001933 // GO:0001934 // GO:0006417 // GO:0034976 // GO:0045727	negative regulation of protein phosphorylation // positive regulation of protein phosphorylation // response to endoplasmic reticulum stress // positive regulation of translation // negative regulation of protein phosphorylation // positive regulation of protein phosphorylation // regulation of translation // response to endoplasmic reticulum stress // positive regulation of translation	inferred from sequence or structural similarity // inferred from sequence or structural similarity // inferred from sequence or structural similarity // inferred from sequence or structural similarity // inferred from electronic annotation // inferred from electronic annotation // inferred from electronic annotation // inferred from electronic annotation // inferred from electronic annotation	GO:0005737 // GO:0005886 // GO:0016020 // GO:0070062 // GO:0005737	cytoplasm // plasma membrane // membrane // extracellular exosome // cytoplasm	inferred from direct assay // inferred from direct assay // inferred from direct assay // inferred from direct assay // inferred from electronic annotation	GO:0005515 // GO:0003674
TC0900011370.hg.1	5.38635	8.10263	5.50736	8.53359	.	2.71629	6.57178	.	3.02623	8.14679		5.50207	9.50829	5.3329	8.53336	.	4.00622	16.0691	.	3.20045	9.19249		NM_014618	BRINP1	bone morphogenetic protein/retinoic acid inducible neural-specific 1	9q32-q33	NM_014618	RefSeq	Homo sapiens bone morphogenetic protein/retinoic acid inducible neural-specific 1 (BRINP1), mRNA.	100	100	0	---	FALSE	Hs.532316	adrenal gland| bone| bone marrow| brain| embryonic tissue| eye| kidney| larynx| lung| muscle| testis| thyroid| uterus|adrenal tumor| germ cell tumor| glioma| head and neck tumor| kidney tumor| normal| soft tissue/muscle tissue tumor| uterine tumor|embryoid body| blastocyst| fetus| adult	chr9	-	119153458	119369467	NM_014618	O60477	GO:0007050 // GO:0008219 // GO:0045666 // GO:0045786 // GO:0045930 // GO:0071300 // GO:0007049	cell cycle arrest // cell death // positive regulation of neuron differentiation // negative regulation of cell cycle // negative regulation of mitotic cell cycle // cellular response to retinoic acid // cell cycle	inferred from electronic annotation // inferred from direct assay // inferred from electronic annotation // inferred from direct assay // inferred from electronic annotation // inferred from electronic annotation // inferred from electronic annotation	GO:0005737 // GO:0005737	cytoplasm // cytoplasm	inferred from direct assay // inferred from electronic annotation	GO:0005515
TC0100007552.hg.1	7.48989	10.2019	8.0043	8.05995	.	2.71205	6.55253	.	0.055651	1.03933		7.90881	11.0851	8.20224	8.05553	.	3.17632	9.03996	.	-0.146703	-1.10704		NM_031459	SESN2	sestrin 2	1p35.3	NM_031459	RefSeq	Homo sapiens sestrin 2 (SESN2), mRNA.	100	100	0	---	FALSE	Hs.469543	adrenal gland| ascites| blood| bone| brain| cervix| connective tissue| embryonic tissue| eye| heart| intestine| kidney| liver| lung| lymph| mammary gland| muscle| ovary| pancreas| pituitary gland| placenta| prostate| salivary gland| skin| stomach| testis| thymus| uterus|adrenal tumor| breast (mammary gland) tumor| cervical tumor| chondrosarcoma| colorectal tumor| gastrointestinal tumor| germ cell…	chr1	+	28259452	28282491	NM_031459	P58004	GO:0006367 // GO:0006635 // GO:0006914 // GO:0009749 // GO:0010467 // GO:0032042 // GO:0032868 // GO:0043491 // GO:0046323 // GO:0070328 // GO:0090526 // GO:1901031 // GO:2000479 // GO:0001932 // GO:0007005 // GO:0042593	transcription initiation from RNA polymerase II promoter // fatty acid beta-oxidation // autophagy // response to glucose // gene expression // mitochondrial DNA metabolic process // response to insulin // protein kinase B signaling // glucose import // triglyceride homeostasis // regulation of gluconeogenesis involved in cellular glucose homeostasis // regulation of response to reactive oxygen s…	traceable author statement // inferred from electronic annotation // inferred from electronic annotation // inferred from electronic annotation // traceable author statement // inferred from electronic annotation // inferred from electronic annotation // inferred from electronic annotation // inferred from electronic annotation // inferred from electronic annotation // inferred from electronic an…	GO:0005634 // GO:0005737 // GO:0005739 // GO:0005829	nucleus // cytoplasm // mitochondrion // cytosol	inferred from electronic annotation // inferred from direct assay // inferred from electronic annotation // traceable author statement	GO:0005515
TC2200007242.hg.1	7.80975	10.5126	7.96634	9.84967	.	2.70287	6.51098	.	1.88333	3.68926		8.37879	10.3374	8.49762	10.5517	.	1.9586	3.88685	.	2.05405	4.1527		NM_001136540	APOL1	apolipoprotein L1	22q13.1	NM_001136540	RefSeq	Homo sapiens apolipoprotein L, 1 (APOL1), transcript variant 3, mRNA.	100	100	0	---	FALSE	Hs.114309	adipose tissue| adrenal gland| ascites| bladder| blood| bone| brain| cervix| connective tissue| eye| heart| intestine| kidney| larynx| liver| lung| lymph node| mammary gland| mouth| muscle| ovary| pancreas| pharynx| placenta| prostate| skin| spleen| stomach| testis| thymus| trachea| uterus| vascular| bladder carcinoma| breast (mammary gland) tumor| cervical tumor| chondrosarcoma| colorectal tumor…	chr22	+	36253010	36267531	NM_001136540	O14791	GO:0006869 // GO:0006898 // GO:0008203 // GO:0019835 // GO:0031640 // GO:0042157 // GO:0045087 // GO:1902476 // GO:0006629 // GO:0006810 // GO:0008202	lipid transport // receptor-mediated endocytosis // cholesterol metabolic process // cytolysis // killing of cells of other organism // lipoprotein metabolic process // innate immune response // chloride transmembrane transport // lipid metabolic process // transport // steroid metabolic process	inferred from electronic annotation // traceable author statement // inferred from electronic annotation // inferred from direct assay // inferred from direct assay // inferred from electronic annotation // inferred from direct assay // inferred from mutant phenotype // inferred from electronic annotation // inferred from electronic annotation // inferred from electronic annotation	GO:0005576 // GO:0005615 // GO:0031224 // GO:0034361 // GO:0034364 // GO:0072562 // GO:0005576 // GO:0034364 // GO:0016020 // GO:0016021	extracellular region // extracellular space // intrinsic component of membrane // very-low-density lipoprotein particle // high-density lipoprotein particle // blood microparticle // extracellular region // high-density lipoprotein particle // membrane // integral component of membrane	traceable author statement // inferred from direct assay // inferred by curator // inferred from direct assay // inferred from direct assay // inferred from direct assay // inferred from electronic annotation // inferred from electronic annotation // inferred from electronic annotation // inferred from electronic annotation	GO:0005254 // GO:0005515 // GO:0008289 // GO:0008289
TC0600009019.hg.1	4.6977	7.39996	4.78657	6.65006	.	2.70226	6.5082	.	1.86349	3.63886		5.00105	7.85219	4.22441	5.72036	.	2.85114	7.2157	.	1.49595	2.82049		NM_018013	SOBP	sine oculis binding protein homolog	6q21	NM_018013	RefSeq	Homo sapiens sine oculis binding protein homolog (SOBP), mRNA.	100	100	0	---	FALSE	Hs.445244	bone| brain| connective tissue| ear| embryonic tissue| eye| heart| intestine| kidney| liver| lung| lymph node| muscle| ovary| pancreas| pharynx| prostate| salivary gland| spleen| testis| thymus| thyroid| uterus| colorectal tumor| germ cell tumor| glioma| head and neck tumor| kidney tumor| leukemia| liver tumor| lymphoma| non-neoplasia| normal| ovarian tumor| primitive neuroectodermal tumor of the…	chr6	+	107489958	107661309	NM_018013	A7XYQ1	GO:0007605 // GO:0007626 // GO:0042472 // GO:0050890 // GO:0090102	sensory perception of sound // locomotory behavior // inner ear morphogenesis // cognition // cochlea development	inferred from electronic annotation // inferred from electronic annotation // inferred from electronic annotation // inferred from mutant phenotype // inferred from electronic annotation	GO:0005634	nucleus	inferred from electronic annotation	GO:0046872
TC1100006911.hg.1	3.81046	6.50495	4.68706	7.75651	.	2.69449	6.47324	.	3.06944	8.3945		4.62521	8.1836	4.81673	10.2137	.	3.5584	11.7811	.	5.397	42.1365		NM_006108	SPON1	spondin 1, extracellular matrix protein	11p15.2	NM_006108	RefSeq	Homo sapiens spondin 1, extracellular matrix protein (SPON1), mRNA.	100	100	0	---	FALSE	Hs.643864	adrenal gland| brain| connective tissue| embryonic tissue| eye| heart| intestine| kidney| lung| lymph node| mammary gland| mouth| muscle| nerve| ovary| pancreas| pituitary gland| placenta| prostate| stomach| testis| trachea| umbilical cord| uterus| vascular|adrenal tumor| bladder carcinoma| chondrosarcoma| gastrointestinal tumor| germ cell tumor| glioma| head and neck tumor| kidney tumor| leukemi…	chr11	+	13962367	14268133	NM_006108	Q9HCB6	GO:0006493 // GO:0007155 // GO:0036066 // GO:0043687 // GO:0044267	protein O-linked glycosylation // cell adhesion // protein O-linked fucosylation // post-translational protein modification // cellular protein metabolic process	traceable author statement // inferred from electronic annotation // traceable author statement // traceable author statement // traceable author statement	GO:0005578 // GO:0005615 // GO:0005788 // GO:0031012 // GO:0031012 // GO:0005576	proteinaceous extracellular matrix // extracellular space // endoplasmic reticulum lumen // extracellular matrix // extracellular matrix // extracellular region	inferred from electronic annotation // inferred from direct assay // traceable author statement // inferred from direct assay // inferred from sequence or structural similarity // inferred from electronic annotation	GO:0005515
TC2000006642.hg.1	8.38311	11.065	8.062	9.11913	.	2.68187	6.41687	.	1.05713	2.08079		6.88971	7.75201	7.1747	7.95688	.	0.862297	1.81793	.	0.782176	1.71972		NM_001200	BMP2	bone morphogenetic protein 2	20p12	NM_001200	RefSeq	Homo sapiens bone morphogenetic protein 2 (BMP2), mRNA.	100	100	0	---	FALSE	Hs.73853	bone| brain| cervix| connective tissue| embryonic tissue| eye| heart| intestine| kidney| larynx| liver| lung| mammary gland| pancreas| placenta| prostate| spleen| stomach| testis| uterus| cervical tumor| chondrosarcoma| colorectal tumor| gastrointestinal tumor| glioma| head and neck tumor| leukemia| liver tumor| normal| soft tissue/muscle tissue tumor|embryoid body| blastocyst| fetus| adult	chr20	+	6767664	6780280	NM_001200	P12643	GO:0000122 // GO:0000187 // GO:0001501 // GO:0001649 // GO:0001658 // GO:0001666 // GO:0001701 // GO:0001837 // GO:0001934 // GO:0001938 // GO:0002062 // GO:0003130 // GO:0003181 // GO:0003203 // GO:0003308 // GO:0006029 // GO:0006355 // GO:0006468 // GO:0006954 // GO:0007219 // GO:0007267 // GO:0007507 // GO:0008285 // GO:0009790 // GO:0009887 // GO:0010628 // GO:0010718 // GO:0010862 // GO:0010…	negative regulation of transcription from RNA polymerase II promoter // activation of MAPK activity // skeletal system development // osteoblast differentiation // branching involved in ureteric bud morphogenesis // response to hypoxia // in utero embryonic development // epithelial to mesenchymal transition // positive regulation of protein phosphorylation // positive regulation of endothelial c…	inferred from direct assay // inferred from direct assay // traceable author statement // inferred from direct assay // inferred from sequence or structural similarity // inferred from sequence or structural similarity // inferred from sequence or structural similarity // inferred from direct assay // inferred from direct assay // inferred from direct assay // inferred from direct assay // inferr…	GO:0005576 // GO:0005615 // GO:0005615 // GO:0009986 // GO:0070724 // GO:0005576 // GO:0005615 // GO:0005615	extracellular region // extracellular space // extracellular space // cell surface // BMP receptor complex // extracellular region // extracellular space // extracellular space	traceable author statement // not recorded // inferred from direct assay // inferred from direct assay // inferred from direct assay // inferred from electronic annotation // --- // inferred from electronic annotation	GO:0004745 // GO:0005102 // GO:0005125 // GO:0005160 // GO:0005515 // GO:0008083 // GO:0019211 // GO:0039706 // GO:0046332 // GO:0046982 // GO:0070700 // GO:0004745 // GO:0005125 // GO:0005125 // GO:0005160
TC1600011186.hg.1	9.20711	11.8812	9.94702	7.7467	.	2.67411	6.38246	.	-2.20032	-4.59581		7.97167	11.6947	10.7806	7.98398	.	3.72301	13.205	.	-2.79665	-6.94825		NM_003486	SLC7A5	solute carrier family 7 (amino acid transporter light chain, L system), member 5	16q24.3	NM_003486	RefSeq	Homo sapiens solute carrier family 7 (amino acid transporter light chain, L system), member 5 (SLC7A5), mRNA.	100	100	0	---	FALSE	Hs.513797	adrenal gland| ascites| blood| bone| bone marrow| brain| cervix| connective tissue| embryonic tissue| esophagus| eye| heart| intestine| kidney| larynx| liver| lung| lymph| lymph node| mammary gland| mouth| muscle| nerve| ovary| pancreas| pharynx| pituitary gland| placenta| prostate| salivary gland| skin| spleen| stomach| testis| thyroid| tonsil| uterus|adrenal tumor| bladder carcinoma| breast (ma…	chr16	-	87830023	87869494	NM_003486	Q01650	GO:0003333 // GO:0006520 // GO:0006810 // GO:0006811 // GO:0006865 // GO:0007399 // GO:0007596 // GO:0015804 // GO:0015820 // GO:0015823 // GO:0015827 // GO:0030154 // GO:0050900 // GO:0055085 // GO:0098655 // GO:1902475 // GO:1902475 // GO:0003333 // GO:0003333 // GO:0006810 // GO:0006865 // GO:0007275 // GO:0015807 // GO:0015820 // GO:0015823 // GO:0015827 // GO:0098655 // GO:1902475	amino acid transmembrane transport // cellular amino acid metabolic process // transport // ion transport // amino acid transport // nervous system development // blood coagulation // neutral amino acid transport // leucine transport // phenylalanine transport // tryptophan transport // cell differentiation // leukocyte migration // transmembrane transport // cation transmembrane transport // L-a…	not recorded // traceable author statement // traceable author statement // traceable author statement // traceable author statement // inferred from electronic annotation // traceable author statement // inferred from sequence or structural similarity // not recorded // not recorded // not recorded // inferred from electronic annotation // traceable author statement // traceable author statement…	GO:0005737 // GO:0005829 // GO:0005886 // GO:0005886 // GO:0005887 // GO:0016020 // GO:0016324 // GO:0043231 // GO:0070062 // GO:0005737 // GO:0005886 // GO:0005886 // GO:0005887 // GO:0016020 // GO:0016021	cytoplasm // cytosol // plasma membrane // plasma membrane // integral component of plasma membrane // membrane // apical plasma membrane // intracellular membrane-bounded organelle // extracellular exosome // cytoplasm // plasma membrane // plasma membrane // integral component of plasma membrane // membrane // integral component of membrane	inferred from direct assay // inferred from electronic annotation // inferred from direct assay // traceable author statement // not recorded // inferred from direct assay // inferred from electronic annotation // inferred from direct assay // inferred from direct assay // inferred from electronic annotation // inferred from electronic annotation // non-traceable author statement // --- // inferr…	GO:0015171 // GO:0015175 // GO:0015190 // GO:0015192 // GO:0015196 // GO:0015297 // GO:0042605 // GO:0015171 // GO:0015179 // GO:0015190 // GO:0015192 // GO:0015196 // GO:0015297
TC2100006627.hg.1	7.10095	9.7473	7.02031	7.78763	.	2.64634	6.26078	.	0.767323	1.70211		8.07764	10.3084	7.6629	7.42229	.	2.23072	4.69369	.	-0.240615	-1.1815		NR_027790	MIR99AHG	mir-99a-let-7c cluster host gene	21q21.1	NR_027790	RefSeq	Homo sapiens mir-99a-let-7c cluster host gene (MIR99AHG), transcript variant 1, long non-coding RNA.	100	100	0	---	FALSE	Hs.473394	bone| bone marrow| brain| connective tissue| ear| embryonic tissue| esophagus| eye| heart| kidney| liver| lung| lymph node| muscle| ovary| prostate| skin| stomach| testis| trachea| uterus| esophageal tumor| gastrointestinal tumor| germ cell tumor| leukemia| normal| prostate cancer| soft tissue/muscle tissue tumor|embryoid body| fetus| adult	chr21	+	16070522	16645495	NR_027790	Q8TDA7	---	---	---	---	---	---	---
TC0800010417.hg.1	10.1888	12.829	10.1669	11.951	.	2.6402	6.23418	.	1.7841	3.44404		10.5862	12.4128	11.0266	12.73	.	1.82658	3.54695	.	1.70339	3.25665		NM_001286782	PCMTD1	protein-L-isoaspartate (D-aspartate) O-methyltransferase domain containing 1	8q11.23	NM_001286782	RefSeq	Homo sapiens protein-L-isoaspartate (D-aspartate) O-methyltransferase domain containing 1 (PCMTD1), transcript variant 2, mRNA.	100	100	0	---	FALSE	Hs.671268	adipose tissue| adrenal gland| bladder| blood| bone| brain| connective tissue| embryonic tissue| eye| heart| intestine| kidney| larynx| liver| lung| lymph| lymph node| mammary gland| mouth| muscle| ovary| pancreas| parathyroid| pharynx| pituitary gland| placenta| prostate| skin| stomach| testis| thymus| thyroid| trachea| uterus| vascular|adrenal tumor| bladder carcinoma| breast (mammary gland) tu…	chr8	-	51817575	51899186	NM_001286782	Q96MG8	GO:0006479 // GO:0006464 // GO:0032259	protein methylation // cellular protein modification process // methylation	inferred from electronic annotation // inferred from electronic annotation // inferred from electronic annotation	GO:0005737	cytoplasm	inferred from electronic annotation	GO:0004719 // GO:0008168 // GO:0016740
TC1400010195.hg.1	13.0637	15.6976	13.4238	13.4019	.	2.63391	6.20706	.	-0.02194	-1.01532		13.0016	15.5921	13.5738	13.2224	.	2.59051	6.02312	.	-0.35141	-1.27581		NM_004184	WARS	tryptophanyl-tRNA synthetase	14q32.31	NM_004184	RefSeq	Homo sapiens tryptophanyl-tRNA synthetase (WARS), transcript variant 1, mRNA.	100	100	0	---	FALSE	Hs.497599	adipose tissue| adrenal gland| ascites| bladder| blood| bone| bone marrow| brain| cervix| connective tissue| embryonic tissue| esophagus| eye| heart| intestine| kidney| larynx| liver| lung| lymph| lymph node| mammary gland| mouth| muscle| nerve| ovary| pancreas| parathyroid| pharynx| pituitary gland| placenta| prostate| salivary gland| skin| spleen| stomach| testis| thymus| thyroid| trachea| umbi…	chr14	-	100333788	100376805	NM_004184	P23381	GO:0001525 // GO:0006412 // GO:0006418 // GO:0006436 // GO:0008285 // GO:0010467 // GO:0045765 // GO:0006412 // GO:0006418 // GO:0006436 // GO:0006436	angiogenesis // translation // tRNA aminoacylation for protein translation // tryptophanyl-tRNA aminoacylation // negative regulation of cell proliferation // gene expression // regulation of angiogenesis // translation // tRNA aminoacylation for protein translation // tryptophanyl-tRNA aminoacylation // tryptophanyl-tRNA aminoacylation	inferred from electronic annotation // traceable author statement // traceable author statement // non-traceable author statement // traceable author statement // traceable author statement // inferred from direct assay // inferred from electronic annotation // inferred from electronic annotation // inferred from electronic annotation // traceable author statement	GO:0005634 // GO:0005737 // GO:0005737 // GO:0005829 // GO:0070062 // GO:0005737	nucleus // cytoplasm // cytoplasm // cytosol // extracellular exosome // cytoplasm	inferred from direct assay // inferred from direct assay // traceable author statement // traceable author statement // inferred from direct assay // inferred from electronic annotation	GO:0004830 // GO:0004830 // GO:0005515 // GO:0005524 // GO:0000166 // GO:0004812 // GO:0004830 // GO:0016874
TC0300012720.hg.1	7.79427	10.4202	9.02806	10.8556	.	2.62597	6.17301	.	1.82756	3.54937		8.38038	10.3003	8.96572	11.199	.	1.91991	3.78399	.	2.23324	4.70187		NM_001128304	PLSCR4	phospholipid scramblase 4	3q24	NM_001128304	RefSeq	Homo sapiens phospholipid scramblase 4 (PLSCR4), transcript variant 1, mRNA.	100	100	0	---	FALSE	Hs.477869	adipose tissue| adrenal gland| bladder| bone marrow| brain| cervix| connective tissue| ear| embryonic tissue| eye| heart| intestine| kidney| larynx| liver| lung| mammary gland| mouth| muscle| nerve| ovary| pancreas| pituitary gland| placenta| prostate| skin| spleen| testis| thymus| thyroid| trachea| uterus| vascular|adrenal tumor| bladder carcinoma| breast (mammary gland) tumor| cervical tumor| c…	chr3	-	146192336	146251179	NM_001128304	Q9NRQ2	GO:0017121 // GO:0017121 // GO:0071222 // GO:0017121	phospholipid scrambling // phospholipid scrambling // cellular response to lipopolysaccharide // phospholipid scrambling	not recorded // non-traceable author statement // inferred from electronic annotation // ---	GO:0005886 // GO:0016021 // GO:0070062 // GO:0016020	plasma membrane // integral component of membrane // extracellular exosome // membrane	inferred from direct assay // inferred from electronic annotation // inferred from direct assay // inferred from electronic annotation	GO:0005509 // GO:0005515 // GO:0017124 // GO:0017128 // GO:0017128 // GO:0019899 // GO:0042609 // GO:0017128
TC0400009543.hg.1	9.23307	11.8579	9.45328	9.91206	.	2.62484	6.16816	.	0.458782	1.37438		9.6568	11.2504	9.74484	9.83442	.	1.59359	3.018	.	0.089581	1.06406		NM_003265	TLR3	toll-like receptor 3	4q35	NM_003265	RefSeq	Homo sapiens toll-like receptor 3 (TLR3), mRNA.	100	100	0	---	FALSE	Hs.657724	adipose tissue| adrenal gland| bladder| bone| brain| connective tissue| eye| intestine| kidney| liver| lung| mammary gland| mouth| muscle| pancreas| placenta| skin| spleen| stomach| testis| thymus| trachea| uterus|adrenal tumor| gastrointestinal tumor| germ cell tumor| glioma| head and neck tumor| non-neoplasia| normal| fetus| juvenile| adult	chr4	+	186069152	186088069	NM_003265	O15455	GO:0002224 // GO:0002730 // GO:0002756 // GO:0006915 // GO:0006954 // GO:0006972 // GO:0007165 // GO:0007249 // GO:0007250 // GO:0007252 // GO:0009597 // GO:0010628 // GO:0012501 // GO:0032722 // GO:0032728 // GO:0032735 // GO:0032755 // GO:0032757 // GO:0032760 // GO:0034123 // GO:0034138 // GO:0034142 // GO:0034346 // GO:0035666 // GO:0042346 // GO:0042742 // GO:0043330 // GO:0045078 // GO:0045…	toll-like receptor signaling pathway // regulation of dendritic cell cytokine production // MyD88-independent toll-like receptor signaling pathway // apoptotic process // inflammatory response // hyperosmotic response // signal transduction // I-kappaB kinase/NF-kappaB signaling // activation of NF-kappaB-inducing kinase activity // I-kappaB phosphorylation // detection of virus // positive regul…	traceable author statement // inferred from electronic annotation // traceable author statement // traceable author statement // inferred from electronic annotation // non-traceable author statement // traceable author statement // traceable author statement // non-traceable author statement // inferred from direct assay // non-traceable author statement // inferred from mutant phenotype // trace…	GO:0000139 // GO:0005622 // GO:0005737 // GO:0005765 // GO:0005769 // GO:0005789 // GO:0005887 // GO:0009986 // GO:0010008 // GO:0016020 // GO:0036020 // GO:0005768 // GO:0005783 // GO:0005789 // GO:0010008 // GO:0016020 // GO:0016021	Golgi membrane // intracellular // cytoplasm // lysosomal membrane // early endosome // endoplasmic reticulum membrane // integral component of plasma membrane // cell surface // endosome membrane // membrane // endolysosome membrane // endosome // endoplasmic reticulum // endoplasmic reticulum membrane // endosome membrane // membrane // integral component of membrane	traceable author statement // inferred from direct assay // inferred from direct assay // inferred from direct assay // inferred from electronic annotation // traceable author statement // traceable author statement // inferred from direct assay // traceable author statement // non-traceable author statement // traceable author statement // inferred from electronic annotation // inferred from ele…	GO:0003725 // GO:0003725 // GO:0004872 // GO:0004888 // GO:0005515 // GO:0042802 // GO:0003723 // GO:0003725 // GO:0004888
TC1000011005.hg.1	10.8462	13.4696	12.0207	11.8459	.	2.62347	6.1623	.	-0.17473	-1.12875		11.4526	13.5053	12.2039	11.6458	.	2.05276	4.14899	.	-0.55809	-1.47232		NM_000917	P4HA1	prolyl 4-hydroxylase, alpha polypeptide I	10q22.1	NM_000917	RefSeq	Homo sapiens prolyl 4-hydroxylase, alpha polypeptide I (P4HA1), transcript variant 1, mRNA.	100	100	0	---	FALSE	Hs.500047	adipose tissue| adrenal gland| bone| bone marrow| brain| cervix| connective tissue| ear| embryonic tissue| esophagus| eye| heart| intestine| kidney| larynx| liver| lung| lymph| lymph node| mammary gland| mouth| muscle| nerve| ovary| pancreas| pharynx| placenta| prostate| skin| stomach| testis| thymus| trachea| uterus| vascular|adrenal tumor| cervical tumor| chondrosarcoma| colorectal tumor| esoph…	chr10	-	73007217	73096974	NM_000917	P13674	GO:0019511 // GO:0019511 // GO:0055114 // GO:0018401 // GO:0030199	peptidyl-proline hydroxylation // peptidyl-proline hydroxylation // oxidation-reduction process // peptidyl-proline hydroxylation to 4-hydroxy-L-proline // collagen fibril organization	inferred from electronic annotation // traceable author statement // inferred from electronic annotation // inferred from electronic annotation // inferred from electronic annotation	GO:0005739 // GO:0005783 // GO:0005788 // GO:0016020 // GO:0043231 // GO:0005783 // GO:0005783 // GO:0005581 // GO:0016222	mitochondrion // endoplasmic reticulum // endoplasmic reticulum lumen // membrane // intracellular membrane-bounded organelle // endoplasmic reticulum // endoplasmic reticulum // collagen trimer // procollagen-proline 4-dioxygenase complex	inferred from direct assay // inferred from direct assay // inferred from electronic annotation // inferred from direct assay // inferred from direct assay // inferred from electronic annotation // traceable author statement // inferred from electronic annotation // inferred from electronic annotation	GO:0004656 // GO:0005506 // GO:0005515 // GO:0016702 // GO:0031418 // GO:0004656 // GO:0016491 // GO:0016705 // GO:0046872 // GO:0051213
TC0800008674.hg.1	6.03193	8.65478	6.74297	7.63711	.	2.62285	6.15966	.	0.894146	1.85851		7.24841	8.43967	7.46698	7.99786	.	1.19126	2.28353	.	0.530882	1.44481		NM_001283012	DEPTOR	DEP domain containing MTOR-interacting protein	8q24.12	NM_001283012	RefSeq	Homo sapiens DEP domain containing MTOR-interacting protein (DEPTOR), transcript variant 2, mRNA.	100	100	0	---	FALSE	Hs.112981	adipose tissue| adrenal gland| blood| bone| bone marrow| brain| cervix| connective tissue| ear| eye| heart| intestine| kidney| liver| lung| mammary gland| mouth| muscle| nerve| ovary| pancreas| placenta| prostate| salivary gland| skin| spleen| stomach| testis| thyroid| trachea| uterus| breast (mammary gland) tumor| cervical tumor| chondrosarcoma| colorectal tumor| gastrointestinal tumor| germ cel…	chr8	+	119867419	120050918	NM_001283012	Q8TB45	GO:0006469 // GO:0032007 // GO:0035556 // GO:0045792 // GO:2001236	negative regulation of protein kinase activity // negative regulation of TOR signaling // intracellular signal transduction // negative regulation of cell size // regulation of extrinsic apoptotic signaling pathway	inferred from mutant phenotype // inferred from mutant phenotype // inferred from electronic annotation // inferred from mutant phenotype // inferred from mutant phenotype	GO:0005622	intracellular	inferred from direct assay	GO:0005515
TC1300008892.hg.1	8.61595	11.2385	9.18687	9.73999	.	2.62254	6.15835	.	0.553119	1.46725		9.49191	10.2701	9.56922	10.346	.	0.778192	1.71498	.	0.776797	1.71332		NM_001162497	LPAR6	lysophosphatidic acid receptor 6	13q14	NM_001162497	RefSeq	Homo sapiens lysophosphatidic acid receptor 6 (LPAR6), transcript variant 2, mRNA.	100	100	0	---	FALSE	Hs.123464	adipose tissue| adrenal gland| bladder| blood| bone| bone marrow| brain| cervix| connective tissue| embryonic tissue| esophagus| eye| heart| intestine| kidney| liver| lung| lymph node| mammary gland| mouth| muscle| nerve| pancreas| parathyroid| pharynx| pituitary gland| placenta| prostate| skin| spleen| stomach| testis| thymus| trachea| uterus| vascular|adrenal tumor| bladder carcinoma| breast (m…	chr13	-	48389567	48444704	NM_001162497	P43657	GO:0007186 // GO:0007165	G-protein coupled receptor signaling pathway // signal transduction	inferred from electronic annotation // inferred from electronic annotation	GO:0005886 // GO:0005886 // GO:0016021 // GO:0005886 // GO:0016020	plasma membrane // plasma membrane // integral component of membrane // plasma membrane // membrane	inferred from direct assay // traceable author statement // inferred from electronic annotation // inferred from electronic annotation // inferred from electronic annotation	GO:0004930 // GO:0004871
TC0200008870.hg.1	5.68338	8.29695	5.2118	7.40714	.	2.61357	6.12016	.	2.19535	4.58		5.18334	7.79937	5.34686	7.71349	.	2.61603	6.13062	.	2.36663	5.15734		NM_001204106	BCL2L11	BCL2-like 11 (apoptosis facilitator)	2q13	NM_001204106	RefSeq	Homo sapiens BCL2-like 11 (apoptosis facilitator) (BCL2L11), transcript variant 11, mRNA.	100	100	0	---	FALSE	Hs.469658 // Hs.737004	adipose tissue| blood| bone| brain| cervix| connective tissue| ear| embryonic tissue| eye| heart| intestine| kidney| liver| lung| lymph| lymph node| mammary gland| mouth| muscle| nerve| pancreas| pituitary gland| placenta| prostate| salivary gland| skin| spleen| testis| thymus| thyroid| uterus| cervical tumor| chondrosarcoma| colorectal tumor| germ cell tumor| glioma| head and neck tumor| leukemi…	chr2	+	111119378	111168447	NM_001204106	O43521	GO:0001701 // GO:0001782 // GO:0001783 // GO:0001822 // GO:0002262 // GO:0006915 // GO:0006919 // GO:0007127 // GO:0007160 // GO:0007283 // GO:0007420 // GO:0008584 // GO:0008630 // GO:0012501 // GO:0030879 // GO:0032464 // GO:0034976 // GO:0035148 // GO:0042475 // GO:0043029 // GO:0043065 // GO:0043065 // GO:0043280 // GO:0043525 // GO:0043583 // GO:0045787 // GO:0046620 // GO:0048011 // GO:0048…	in utero embryonic development // B cell homeostasis // B cell apoptotic process // kidney development // myeloid cell homeostasis // apoptotic process // activation of cysteine-type endopeptidase activity involved in apoptotic process // meiosis I // cell-matrix adhesion // spermatogenesis // brain development // male gonad development // intrinsic apoptotic signaling pathway in response to DNA …	inferred from electronic annotation // inferred from electronic annotation // inferred from electronic annotation // inferred from electronic annotation // inferred from electronic annotation // traceable author statement // inferred from direct assay // not recorded // inferred from electronic annotation // inferred from electronic annotation // inferred from electronic annotation // inferred fr…	GO:0005739 // GO:0005741 // GO:0005829 // GO:0005829 // GO:0005874 // GO:0012505 // GO:0019898 // GO:0097140 // GO:0097141 // GO:0005737 // GO:0005739 // GO:0005739 // GO:0016020 // GO:0043231	mitochondrion // mitochondrial outer membrane // cytosol // cytosol // microtubule // endomembrane system // extrinsic component of membrane // BIM-BCL-xl complex // BIM-BCL-2 complex // cytoplasm // mitochondrion // mitochondrion // membrane // intracellular membrane-bounded organelle	not recorded // traceable author statement // inferred from direct assay // traceable author statement // inferred from direct assay // inferred from electronic annotation // inferred from electronic annotation // inferred from direct assay // inferred from direct assay // inferred from electronic annotation // --- // inferred from electronic annotation // inferred from electronic annotation // i…	GO:0005515 // GO:0008017 // GO:0008017
TC1100007899.hg.1	6.33696	8.94825	5.52172	7.64629	.	2.61129	6.11049	.	2.12457	4.36073		7.31877	8.2897	6.47559	7.39703	.	0.970921	1.96009	.	0.921439	1.894		NM_004585	RARRES3	retinoic acid receptor responder (tazarotene induced) 3	11q23	NM_004585	RefSeq	Homo sapiens retinoic acid receptor responder (tazarotene induced) 3 (RARRES3), mRNA.	100	100	0	---	FALSE	Hs.17466	adrenal gland| ascites| bladder| blood| bone marrow| brain| cervix| connective tissue| eye| intestine| kidney| liver| lung| lymph node| mammary gland| mouth| muscle| ovary| pancreas| pharynx| placenta| prostate| salivary gland| skin| spleen| stomach| testis| trachea| uterus| vascular| breast (mammary gland) tumor| cervical tumor| gastrointestinal tumor| germ cell tumor| glioma| head and neck tumo…	chr11	+	63536801	63546462	NM_004585	Q9UL19	GO:0006644 // GO:0008285 // GO:0016042 // GO:0006629	phospholipid metabolic process // negative regulation of cell proliferation // lipid catabolic process // lipid metabolic process	inferred from direct assay // traceable author statement // inferred from electronic annotation // inferred from electronic annotation	GO:0016021 // GO:0016020	integral component of membrane // membrane	inferred from electronic annotation // inferred from electronic annotation	GO:0004623 // GO:0005515 // GO:0016787
TC0100008812.hg.1	11.8367	14.4448	11.4328	14.6235	.	2.60804	6.09675	.	3.19072	9.13067		12.118	14.5955	11.536	14.3288	.	2.47745	5.56912	.	2.79285	6.92997		NM_000959	PTGFR	prostaglandin F receptor (FP)	1p31.1	NM_000959	RefSeq	Homo sapiens prostaglandin F receptor (FP) (PTGFR), transcript variant 1, mRNA.	100	100	0	---	FALSE	Hs.654365	bone| connective tissue| liver| lung| mammary gland| muscle| placenta| prostate| skin| testis| trachea| uterus| breast (mammary gland) tumor| chondrosarcoma| non-neoplasia| normal| prostate cancer| soft tissue/muscle tissue tumor| fetus| neonate| adult	chr1	+	78303884	78540701	NM_000959	P43088	GO:0007186 // GO:0007567 // GO:0008284 // GO:0010628 // GO:0032355 // GO:0032496 // GO:0035584 // GO:0043066 // GO:0071799 // GO:0007165 // GO:0007186	G-protein coupled receptor signaling pathway // parturition // positive regulation of cell proliferation // positive regulation of gene expression // response to estradiol // response to lipopolysaccharide // calcium-mediated signaling using intracellular calcium source // negative regulation of apoptotic process // cellular response to prostaglandin D stimulus // signal transduction // G-protein…	inferred from electronic annotation // traceable author statement // inferred from mutant phenotype // inferred from electronic annotation // inferred from electronic annotation // inferred from electronic annotation // inferred from direct assay // inferred from electronic annotation // inferred from mutant phenotype // inferred from electronic annotation // traceable author statement	GO:0005576 // GO:0005737 // GO:0005886 // GO:0005886 // GO:0005887 // GO:0005886 // GO:0016020 // GO:0016021	extracellular region // cytoplasm // plasma membrane // plasma membrane // integral component of plasma membrane // plasma membrane // membrane // integral component of membrane	inferred from direct assay // inferred from direct assay // inferred from direct assay // traceable author statement // traceable author statement // inferred from electronic annotation // inferred from electronic annotation // inferred from electronic annotation	GO:0004958 // GO:0004871 // GO:0004930 // GO:0004958 // GO:0004958
TC1200007847.hg.1	5.80495	8.41152	5.95631	6.33558	.	2.60657	6.09054	.	0.379271	1.30068		6.03842	6.4408	6.04103	6.17605	.	0.402381	1.32169	.	0.135022	1.09811		NM_003725	HSD17B6	hydroxysteroid (17-beta) dehydrogenase 6	12q13	NM_003725	RefSeq	Homo sapiens hydroxysteroid (17-beta) dehydrogenase 6 (HSD17B6), mRNA.	100	100	0	---	FALSE	Hs.524513	adipose tissue| brain| connective tissue| embryonic tissue| eye| heart| intestine| kidney| liver| lung| lymph| lymph node| mouth| ovary| placenta| prostate| skin| testis| thyroid| uterus| vascular| head and neck tumor| liver tumor| lymphoma| non-neoplasia| normal| ovarian tumor| primitive neuroectodermal tumor of the CNS| soft tissue/muscle tissue tumor| blastocyst| fetus| infant| adult	chr12	+	56752161	56787790	NM_003725	O14756	GO:0006702 // GO:0006710 // GO:0055114 // GO:0006629 // GO:0008152 // GO:0008202	androgen biosynthetic process // androgen catabolic process // oxidation-reduction process // lipid metabolic process // metabolic process // steroid metabolic process	non-traceable author statement // traceable author statement // inferred from electronic annotation // inferred from electronic annotation // inferred from electronic annotation // inferred from electronic annotation	GO:0005622 // GO:0005783 // GO:0031901 // GO:0005768 // GO:0016020 // GO:0031090 // GO:0043231	intracellular // endoplasmic reticulum // early endosome membrane // endosome // membrane // organelle membrane // intracellular membrane-bounded organelle	non-traceable author statement // inferred from electronic annotation // inferred from electronic annotation // inferred from electronic annotation // inferred from electronic annotation // inferred from electronic annotation // inferred from electronic annotation	GO:0003824 // GO:0004303 // GO:0004745 // GO:0009055 // GO:0016491 // GO:0047035 // GO:0016491
TC0800008759.hg.1	5.05877	7.66435	5.41244	4.94369	.	2.60558	6.08638	.	-0.46875	-1.38391		5.206	10.0527	4.883	4.77402	.	4.84671	28.7743	.	-0.108982	-1.07847		NM_001039112	FER1L6	fer-1-like family member 6	8q24.1	NM_001039112	RefSeq	Homo sapiens fer-1-like family member 6 (FER1L6), mRNA.	100	100	0	---	FALSE	Hs.632058	brain| pharynx| testis| head and neck tumor| normal| fetus| adult	chr8	+	123851987	124120061	NM_001039112	Q2WGJ9	---	---	---	GO:0016021 // GO:0016020	integral component of membrane // membrane	inferred from electronic annotation // inferred from electronic annotation	---
TC0200016424.hg.1	9.95886	12.5628	10.491	11.3747	.	2.60396	6.07951	.	0.88366	1.84505		9.46299	12.177	10.8974	11.5577	.	2.71401	6.56141	.	0.66029	1.5804		NM_030915	LBH	limb bud and heart development	2p23.1	NM_030915	RefSeq	Homo sapiens limb bud and heart development (LBH), mRNA.	100	100	0	---	FALSE	Hs.567598	adrenal gland| ascites| bladder| blood| bone| bone marrow| brain| cervix| connective tissue| embryonic tissue| esophagus| eye| heart| intestine| kidney| larynx| liver| lung| lymph node| mammary gland| mouth| muscle| nerve| ovary| pancreas| parathyroid| pharynx| placenta| prostate| skin| spleen| stomach| testis| thymus| thyroid| tonsil| trachea| uterus| vascular|adrenal tumor| bladder carcinoma| b…	chr2	+	30231531	30260033	NM_030915	Q53QV2	GO:0006351 // GO:0007275 // GO:0010468 // GO:0030193 // GO:0045893 // GO:0006355	transcription, DNA-templated // multicellular organismal development // regulation of gene expression // regulation of blood coagulation // positive regulation of transcription, DNA-templated // regulation of transcription, DNA-templated	inferred from electronic annotation // inferred from electronic annotation // inferred from mutant phenotype // inferred from mutant phenotype // inferred from electronic annotation // inferred from electronic annotation	GO:0005634 // GO:0005737 // GO:0016020 // GO:0016021	nucleus // cytoplasm // membrane // integral component of membrane	inferred from electronic annotation // inferred from electronic annotation // inferred from electronic annotation // inferred from electronic annotation	---
TC0400010282.hg.1	7.96057	10.5594	8.6702	9.336	.	2.59886	6.05809	.	0.665801	1.58645		6.02257	9.91672	7.46703	8.99855	.	3.89415	14.8681	.	1.53152	2.8909		NM_001297592	SEL1L3	sel-1 suppressor of lin-12-like 3 (C. elegans)	4p15.2	NM_001297592	RefSeq	Homo sapiens sel-1 suppressor of lin-12-like 3 (C. elegans) (SEL1L3), transcript variant 2, mRNA.	100	100	0	---	FALSE	Hs.479384	adrenal gland| ascites| bladder| blood| bone| bone marrow| brain| cervix| connective tissue| embryonic tissue| eye| heart| intestine| kidney| larynx| liver| lung| lymph| lymph node| mammary gland| mouth| muscle| ovary| pancreas| pharynx| pituitary gland| placenta| prostate| skin| spleen| stomach| testis| thyroid| tonsil| trachea| uterus| vascular|adrenal tumor| bladder carcinoma| breast (mammary …	chr4	-	25747427	25863760	NM_001297592	Q68CR1	---	---	---	GO:0005634 // GO:0005654 // GO:0016021 // GO:0016020	nucleus // nucleoplasm // integral component of membrane // membrane	inferred from direct assay // inferred from direct assay // inferred from electronic annotation // inferred from electronic annotation	---
TC0300008979.hg.1	8.06398	10.6501	7.87525	7.62259	.	2.58609	6.00468	.	-0.252654	-1.1914		9.26151	10.1866	8.48301	7.21747	.	0.925053	1.89875	.	-1.26553	-2.40416		NM_022131	CLSTN2	calsyntenin 2	3q23	NM_022131	RefSeq	Homo sapiens calsyntenin 2 (CLSTN2), mRNA.	100	100	0	---	FALSE	Hs.158529	brain| connective tissue| embryonic tissue| eye| kidney| liver| lung| mammary gland| mouth| prostate| testis| uterus| breast (mammary gland) tumor| germ cell tumor| glioma| kidney tumor| lung tumor| normal| primitive neuroectodermal tumor of the CNS| soft tissue/muscle tissue tumor| uterine tumor|embryoid body| fetus| adult	chr3	+	139935185	140577397	NM_022131	Q9H4D0	GO:0007156 // GO:0050806 // GO:0051965 // GO:0007155	homophilic cell adhesion via plasma membrane adhesion molecules // positive regulation of synaptic transmission // positive regulation of synapse assembly // cell adhesion	inferred from electronic annotation // inferred from electronic annotation // inferred from electronic annotation // inferred from electronic annotation	GO:0000139 // GO:0005789 // GO:0009986 // GO:0016021 // GO:0045211 // GO:0097481 // GO:0005783 // GO:0005794 // GO:0005886 // GO:0016020	Golgi membrane // endoplasmic reticulum membrane // cell surface // integral component of membrane // postsynaptic membrane // neuronal postsynaptic density // endoplasmic reticulum // Golgi apparatus // plasma membrane // membrane	inferred from electronic annotation // inferred from electronic annotation // inferred from electronic annotation // inferred from electronic annotation // inferred from electronic annotation // inferred from electronic annotation // inferred from electronic annotation // inferred from electronic annotation // inferred from electronic annotation // inferred from electronic annotation	GO:0005509
TC0100013445.hg.1	10.7732	13.3518	10.8537	11.7738	.	2.57865	5.9738	.	0.92006	1.89219		11.6132	12.55	10.3878	12.5272	.	0.93679	1.91426	.	2.13941	4.40582		NM_002038	IFI6	interferon, alpha-inducible protein 6	1p35	NM_002038	RefSeq	Homo sapiens interferon, alpha-inducible protein 6 (IFI6), transcript variant 1, mRNA.	100	100	0	---	FALSE	Hs.523847 // Hs.730125	adrenal gland| blood| bone| brain| cervix| connective tissue| embryonic tissue| eye| heart| intestine| kidney| liver| lung| mammary gland| ovary| pancreas| placenta| prostate| salivary gland| skin| spleen| stomach| testis| uterus|adrenal tumor| breast (mammary gland) tumor| cervical tumor| chondrosarcoma| colorectal tumor| gastrointestinal tumor| germ cell tumor| glioma| head and neck tumor| kidn…	chr1	-	27666061	27672218	NM_002038	P09912	GO:0001836 // GO:0006955 // GO:0019221 // GO:0043154 // GO:0051902 // GO:0060337 // GO:2001240	release of cytochrome c from mitochondria // immune response // cytokine-mediated signaling pathway // negative regulation of cysteine-type endopeptidase activity involved in apoptotic process // negative regulation of mitochondrial depolarization // type I interferon signaling pathway // negative regulation of extrinsic apoptotic signaling pathway in absence of ligand	inferred from mutant phenotype // traceable author statement // traceable author statement // inferred from mutant phenotype // inferred from mutant phenotype // traceable author statement // inferred from mutant phenotype	GO:0005739 // GO:0005886 // GO:0016021 // GO:0016020	mitochondrion // plasma membrane // integral component of membrane // membrane	inferred from direct assay // traceable author statement // inferred from electronic annotation // inferred from electronic annotation	GO:0005515
TC1000006802.hg.1	6.79461	9.37307	6.23881	7.08527	.	2.57846	5.97301	.	0.846465	1.79809		6.8967	9.07131	6.78497	6.7767	.	2.17461	4.51464	.	-0.008272	-1.00575		NM_020397	CAMK1D	calcium/calmodulin-dependent protein kinase ID	10p13	NM_020397	RefSeq	Homo sapiens calcium/calmodulin-dependent protein kinase ID (CAMK1D), transcript variant 1, mRNA.	100	100	0	---	FALSE	Hs.659517	adipose tissue| bone| brain| cervix| embryonic tissue| eye| intestine| kidney| lung| lymph| lymph node| muscle| nerve| pancreas| prostate| skin| spleen| testis| chondrosarcoma| germ cell tumor| glioma| kidney tumor| leukemia| lung tumor| lymphoma| normal| pancreatic tumor| prostate cancer|embryoid body| fetus| juvenile| adult	chr10	+	12349482	12835545	NM_020397	Q8IU85	GO:0006468 // GO:0006954 // GO:0010976 // GO:0032793 // GO:0043065 // GO:0043066 // GO:0050766 // GO:0050773 // GO:0060267 // GO:0071622 // GO:0090023 // GO:0007399 // GO:0008152 // GO:0010976 // GO:0016310 // GO:0090023	protein phosphorylation // inflammatory response // positive regulation of neuron projection development // positive regulation of CREB transcription factor activity // positive regulation of apoptotic process // negative regulation of apoptotic process // positive regulation of phagocytosis // regulation of dendrite development // positive regulation of respiratory burst // regulation of granulo…	inferred from electronic annotation // inferred from electronic annotation // inferred from sequence or structural similarity // inferred from direct assay // inferred from electronic annotation // inferred from electronic annotation // inferred from mutant phenotype // inferred from mutant phenotype // inferred from mutant phenotype // inferred from mutant phenotype // inferred from sequence or …	GO:0005634 // GO:0005737 // GO:0005634 // GO:0005737	nucleus // cytoplasm // nucleus // cytoplasm	inferred from direct assay // inferred from direct assay // inferred from electronic annotation // inferred from electronic annotation	GO:0004683 // GO:0005516 // GO:0005524 // GO:0000166 // GO:0003824 // GO:0004672 // GO:0004674 // GO:0016301 // GO:0016740
TC1200012622.hg.1	8.28284	10.8567	9.03423	9.637	.	2.57385	5.95395	.	0.602773	1.51863		8.95971	11.2874	9.3319	10.1567	.	2.3277	5.02005	.	0.824819	1.77131		NM_017842	SLC48A1	solute carrier family 48 (heme transporter), member 1	12q13.11	NM_017842	RefSeq	Homo sapiens solute carrier family 48 (heme transporter), member 1 (SLC48A1), mRNA.	100	100	0	---	FALSE	Hs.438867	adipose tissue| adrenal gland| ascites| bladder| blood| bone| brain| cervix| connective tissue| embryonic tissue| esophagus| eye| heart| intestine| kidney| lung| lymph node| mammary gland| muscle| ovary| pancreas| placenta| prostate| skin| spleen| stomach| testis| thymus| thyroid| uterus|adrenal tumor| bladder carcinoma| breast (mammary gland) tumor| cervical tumor| chondrosarcoma| colorectal tum…	chr12	+	47771587	47782753	NM_017842	Q6P1K1	GO:0015886 // GO:0006810 // GO:0015886	heme transport // transport // heme transport	inferred from mutant phenotype // inferred from electronic annotation // inferred from electronic annotation	GO:0005765 // GO:0010008 // GO:0016021 // GO:0005764 // GO:0005768 // GO:0016020	lysosomal membrane // endosome membrane // integral component of membrane // lysosome // endosome // membrane	inferred from electronic annotation // inferred from electronic annotation // inferred from electronic annotation // inferred from electronic annotation // inferred from electronic annotation // inferred from electronic annotation	GO:0005515 // GO:0015232
TC1200012584.hg.1	8.5716	11.1443	8.76618	9.82774	.	2.57275	5.94942	.	1.06156	2.08719		9.01331	10.3629	8.62581	9.03553	.	1.34957	2.54836	.	0.40972	1.32843		NM_018009	TAPBPL	TAP binding protein-like	12p13.31	NM_018009	RefSeq	Homo sapiens TAP binding protein-like (TAPBPL), mRNA.	100	100	0	---	FALSE	Hs.504597	adipose tissue| adrenal gland| blood| bone| bone marrow| brain| cervix| connective tissue| embryonic tissue| eye| heart| intestine| kidney| larynx| liver| lung| lymph node| mammary gland| mouth| muscle| nerve| ovary| pancreas| pharynx| pituitary gland| placenta| prostate| skin| spleen| stomach| testis| thymus| thyroid| trachea| uterus|adrenal tumor| breast (mammary gland) tumor| cervical tumor| c…	chr12	+	6452011	6466517	NM_018009	Q9BX59	GO:0002376 // GO:0002590	immune system process // negative regulation of antigen processing and presentation of peptide antigen via MHC class I	inferred from electronic annotation // inferred from direct assay	GO:0000139 // GO:0005789 // GO:0005886 // GO:0016021 // GO:0005783 // GO:0005794 // GO:0016020 // GO:0031090 // GO:0043231	Golgi membrane // endoplasmic reticulum membrane // plasma membrane // integral component of membrane // endoplasmic reticulum // Golgi apparatus // membrane // organelle membrane // intracellular membrane-bounded organelle	inferred from electronic annotation // inferred from electronic annotation // inferred from electronic annotation // inferred from electronic annotation // inferred from electronic annotation // inferred from electronic annotation // inferred from electronic annotation // inferred from electronic annotation // inferred from electronic annotation	GO:0032403 // GO:0005515
TC1300007972.hg.1	3.50264	6.07489	5.77274	5.19973	.	2.57224	5.94733	.	-0.573017	-1.48763		4.55941	4.1039	5.00664	3.31193	.	-0.45551	-1.37127	.	-1.69471	-3.23711		TNFSF13B.hAug10-unspliced	TNFSF13B	Transcript Identified by AceView, Entrez Gene ID(s) 10673	---	TNFSF13B.hAug10-unspliced	Ace View	Transcript Identified by AceView, Entrez Gene ID(s) 10673	100	100	0	---	FALSE	---	---	chr13	+	108298431	108298590	---	---	---	---	---	---	---	---	---
TC0800010774.hg.1	9.54259	12.1145	8.64597	10.584	.	2.5719	5.94594	.	1.93806	3.83189		10.4166	13.0196	8.78653	10.8023	.	2.60307	6.07578	.	2.01573	4.04386		NM_000503	EYA1	EYA transcriptional coactivator and phosphatase 1	8q13.3	NM_000503	RefSeq	Homo sapiens EYA transcriptional coactivator and phosphatase 1 (EYA1), transcript variant EYA1C, mRNA.	100	100	0	---	FALSE	Hs.491997	brain| connective tissue| ear| embryonic tissue| heart| kidney| lung| mammary gland| mouth| nerve| pharynx| placenta| prostate| skin| testis| thymus| trachea| uterus| breast (mammary gland) tumor| chondrosarcoma| germ cell tumor| head and neck tumor| kidney tumor| lung tumor| normal| primitive neuroectodermal tumor of the CNS| skin tumor|embryoid body| blastocyst| fetus| infant| adult	chr8	-	71197433	71362232	NM_000503	Q99502	GO:0000132 // GO:0001656 // GO:0001658 // GO:0003151 // GO:0006281 // GO:0006302 // GO:0006302 // GO:0006351 // GO:0007389 // GO:0007605 // GO:0009653 // GO:0010212 // GO:0014706 // GO:0016576 // GO:0016925 // GO:0034613 // GO:0035088 // GO:0035335 // GO:0035909 // GO:0042473 // GO:0042474 // GO:0045664 // GO:0045739 // GO:0045747 // GO:0045944 // GO:0048665 // GO:0048704 // GO:0048752 // GO:0050…	establishment of mitotic spindle orientation // metanephros development // branching involved in ureteric bud morphogenesis // outflow tract morphogenesis // DNA repair // double-strand break repair // double-strand break repair // transcription, DNA-templated // pattern specification process // sensory perception of sound // anatomical structure morphogenesis // response to ionizing radiation //…	inferred from electronic annotation // inferred from electronic annotation // inferred from electronic annotation // inferred from electronic annotation // traceable author statement // inferred from mutant phenotype // traceable author statement // inferred from electronic annotation // inferred from electronic annotation // traceable author statement // traceable author statement // inferred fr…	GO:0005634 // GO:0005654 // GO:0005737 // GO:0005634 // GO:0005737	nucleus // nucleoplasm // cytoplasm // nucleus // cytoplasm	inferred from direct assay // traceable author statement // inferred from direct assay // inferred from electronic annotation // inferred from electronic annotation	GO:0003723 // GO:0004725 // GO:0005515 // GO:0046872 // GO:0004721 // GO:0004725 // GO:0016787
TC0600008622.hg.1	7.35262	9.92435	7.95844	9.54411	.	2.57173	5.94522	.	1.58567	3.00147		7.79343	10.3518	8.05147	9.7022	.	2.55834	5.89028	.	1.65072	3.13991		NM_031469	SH3BGRL2	SH3 domain binding glutamate-rich protein like 2	6q14.1	NM_031469	RefSeq	Homo sapiens SH3 domain binding glutamate-rich protein like 2 (SH3BGRL2), mRNA.	100	100	0	---	FALSE	Hs.302772	adipose tissue| ascites| blood| bone| bone marrow| brain| ear| embryonic tissue| eye| heart| intestine| kidney| liver| lung| mammary gland| mouth| muscle| nerve| ovary| pancreas| parathyroid| placenta| prostate| salivary gland| skin| stomach| testis| thyroid| trachea| uterus| breast (mammary gland) tumor| chondrosarcoma| colorectal tumor| gastrointestinal tumor| germ cell tumor| glioma| head and …	chr6	+	79631283	79703659	NM_031469	Q9UJC5	---	---	---	GO:0005654 // GO:0070062 // GO:0005634	nucleoplasm // extracellular exosome // nucleus	inferred from direct assay // inferred from direct assay // inferred from electronic annotation	GO:0017124
TC0300007529.hg.1	4.4577	7.01827	5.10769	4.92554	.	2.56057	5.89939	.	-0.182145	-1.13457		5.17922	8.45477	4.145	5.90365	.	3.27554	9.68359	.	1.75866	3.38383		NM_018398	CACNA2D3	calcium channel, voltage-dependent, alpha 2/delta subunit 3	3p21.1	NM_018398	RefSeq	Homo sapiens calcium channel, voltage-dependent, alpha 2/delta subunit 3 (CACNA2D3), mRNA.	100	100	0	---	FALSE	Hs.656687	bone| brain| connective tissue| embryonic tissue| eye| kidney| muscle| ovary| pancreas| pharynx| pituitary gland| prostate| spleen| testis| thymus| uterus| germ cell tumor| glioma| head and neck tumor| non-neoplasia| normal| ovarian tumor| pancreatic tumor| primitive neuroectodermal tumor of the CNS| prostate cancer| soft tissue/muscle tissue tumor| uterine tumor| blastocyst| fetus| juvenile| adu…	chr3	+	54122547	55074557	NM_018398	Q8IZS8	GO:0034765 // GO:0051924 // GO:0070588 // GO:0006810 // GO:0006811 // GO:0006816 // GO:0051924 // GO:0070588 // GO:0070588	regulation of ion transmembrane transport // regulation of calcium ion transport // calcium ion transmembrane transport // transport // ion transport // calcium ion transport // regulation of calcium ion transport // calcium ion transmembrane transport // calcium ion transmembrane transport	inferred from electronic annotation // not recorded // not recorded // inferred from electronic annotation // inferred from electronic annotation // inferred from electronic annotation // --- // --- // inferred from electronic annotation	GO:0005891 // GO:0005891 // GO:0016020 // GO:0016021	voltage-gated calcium channel complex // voltage-gated calcium channel complex // membrane // integral component of membrane	not recorded // --- // inferred from electronic annotation // inferred from electronic annotation	GO:0005244 // GO:0005246 // GO:0005262 // GO:0046872 // GO:0005246
TC0100016539.hg.1	4.316	6.8759	4.34626	6.54465	.	2.5599	5.89665	.	2.19839	4.58968		4.22116	6.85715	4.85662	6.23481	.	2.63598	6.21599	.	1.37819	2.59942		NM_004673	ANGPTL1	angiopoietin like 1	1q25.2	NM_004673	RefSeq	Homo sapiens angiopoietin-like 1 (ANGPTL1), mRNA.	100	100	0	---	FALSE	Hs.591474	adipose tissue| adrenal gland| brain| cervix| connective tissue| eye| heart| intestine| kidney| liver| lung| lymph node| mouth| muscle| ovary| pancreas| placenta| prostate| spleen| stomach| testis| thymus| thyroid| trachea| umbilical cord| uterus| vascular| gastrointestinal tumor| germ cell tumor| head and neck tumor| leukemia| lung tumor| lymphoma| non-neoplasia| normal| pancreatic tumor| soft t…	chr1	-	178849535	178871080	NM_004673	O95841	GO:0007169	transmembrane receptor protein tyrosine kinase signaling pathway	inferred from electronic annotation	GO:0005615 // GO:0070062 // GO:0005576	extracellular space // extracellular exosome // extracellular region	inferred from direct assay // inferred from direct assay // inferred from electronic annotation	GO:0005102 // GO:0005102
TC0100010586.hg.1	6.031	8.5889	6.27245	9.66887	.	2.5579	5.88848	.	3.39642	10.5299		6.16286	7.83009	6.45546	9.08331	.	1.66723	3.17604	.	2.62785	6.18102		NM_002022	FMO4	flavin containing monooxygenase 4	1q24.3	NM_002022	RefSeq	Homo sapiens flavin containing monooxygenase 4 (FMO4), mRNA.	100	100	0	---	FALSE	Hs.386502	brain| embryonic tissue| eye| intestine| kidney| larynx| liver| lung| muscle| nerve| parathyroid| placenta| prostate| skin| testis| head and neck tumor| lung tumor| normal| prostate cancer| retinoblastoma| skin tumor|embryoid body| fetus| juvenile| adult	chr1	+	171314183	171342084	NM_002022	P31512	GO:0017144 // GO:0042737 // GO:0055114 // GO:0017144 // GO:0055114 // GO:0055114	drug metabolic process // drug catabolic process // oxidation-reduction process // drug metabolic process // oxidation-reduction process // oxidation-reduction process	not recorded // inferred from electronic annotation // not recorded // --- // --- // inferred from electronic annotation	GO:0005789 // GO:0016021 // GO:0005783 // GO:0016020 // GO:0031090 // GO:0043231	endoplasmic reticulum membrane // integral component of membrane // endoplasmic reticulum // membrane // organelle membrane // intracellular membrane-bounded organelle	inferred from electronic annotation // inferred from electronic annotation // inferred from electronic annotation // inferred from electronic annotation // inferred from electronic annotation // inferred from electronic annotation	GO:0004499 // GO:0004499 // GO:0050660 // GO:0050661 // GO:0004497 // GO:0004499 // GO:0004499 // GO:0016491
TC0200007243.hg.1	8.26756	10.8228	9.36849	12.3805	.	2.55522	5.87757	.	3.01206	8.06717		9.42024	13.1934	10.0122	13.6159	.	3.77317	13.6721	.	3.60374	12.1572		NM_001177969	VIT	vitrin	2p22.2	NM_001177969	RefSeq	Homo sapiens vitrin (VIT), transcript variant 2, mRNA.	100	100	0	---	FALSE	Hs.137415	bone| brain| connective tissue| eye| heart| intestine| larynx| mammary gland| mouth| muscle| nerve| ovary| placenta| prostate| skin| testis| thymus| thyroid| trachea| uterus| vascular| chondrosarcoma| colorectal tumor| germ cell tumor| head and neck tumor| non-neoplasia| normal| ovarian tumor| soft tissue/muscle tissue tumor| fetus| juvenile| adult	chr2	+	36696690	36814794	NM_001177969	Q6UXI7	GO:0010811 // GO:0030198	positive regulation of cell-substrate adhesion // extracellular matrix organization	inferred from electronic annotation // inferred from electronic annotation	GO:0005614 // GO:0005576 // GO:0005578	interstitial matrix // extracellular region // proteinaceous extracellular matrix	inferred from electronic annotation // inferred from electronic annotation // inferred from electronic annotation	GO:0005539
TC0X00010982.hg.1	11.7982	14.3522	12.0664	13.8643	.	2.55404	5.87277	.	1.7979	3.47714		12.1461	14.1028	12.2675	13.7817	.	1.95669	3.8817	.	1.51415	2.8563		NM_004065	CDR1	cerebellar degeneration related protein 1	Xq27.1	NM_004065	RefSeq	Homo sapiens cerebellar degeneration-related protein 1, 34kDa (CDR1), mRNA.	100	100	0	---	FALSE	Hs.446675	adipose tissue| brain| connective tissue| embryonic tissue| eye| heart| intestine| lung| mammary gland| mouth| pharynx| pituitary gland| skin| uterus| colorectal tumor| glioma| head and neck tumor| non-neoplasia| normal|embryoid body| fetus| adult	chrX	-	140782405	140784871	NM_004065	P51861	---	---	---	---	---	---	GO:0005515
TC1100012197.hg.1	5.55798	8.11106	4.6064	4.7256	.	2.55309	5.86888	.	0.119198	1.08613		6.31159	9.60154	5.20693	6.13459	.	3.28995	9.78076	.	0.927662	1.90219		NM_000855	GUCY1A2	guanylate cyclase 1, soluble, alpha 2	11q21-q22	NM_000855	RefSeq	Homo sapiens guanylate cyclase 1, soluble, alpha 2 (GUCY1A2), transcript variant 2, mRNA.	100	100	0	---	FALSE	Hs.24321	adipose tissue| brain| connective tissue| embryonic tissue| eye| intestine| kidney| liver| lung| mouth| muscle| ovary| pancreas| placenta| prostate| spleen| trachea| uterus| chondrosarcoma| colorectal tumor| germ cell tumor| kidney tumor| normal| ovarian tumor| pancreatic tumor| soft tissue/muscle tissue tumor| uterine tumor| fetus| adult	chr11	-	106674012	107018524	NM_000855	P33402	GO:0006182 // GO:0007165 // GO:0007596 // GO:0030828 // GO:0035556 // GO:0006182 // GO:0006182 // GO:0009190	cGMP biosynthetic process // signal transduction // blood coagulation // positive regulation of cGMP biosynthetic process // intracellular signal transduction // cGMP biosynthetic process // cGMP biosynthetic process // cyclic nucleotide biosynthetic process	not recorded // traceable author statement // traceable author statement // inferred from electronic annotation // inferred from electronic annotation // --- // inferred from electronic annotation // inferred from electronic annotation	GO:0005886 // GO:0008074 // GO:0005737 // GO:0005886 // GO:0008074	plasma membrane // guanylate cyclase complex, soluble // cytoplasm // plasma membrane // guanylate cyclase complex, soluble	not recorded // not recorded // inferred from electronic annotation // --- // ---	GO:0004016 // GO:0004383 // GO:0005525 // GO:0020037 // GO:0000166 // GO:0004016 // GO:0004383 // GO:0016829 // GO:0016849
TC0900008953.hg.1	8.05422	10.6063	7.53935	11.1981	.	2.55208	5.86481	.	3.65872	12.6294		8.52309	10.1818	7.94616	8.94605	.	1.65869	3.1573	.	0.999885	1.99984		NM_000050	ASS1	argininosuccinate synthase 1	9q34.1	NM_000050	RefSeq	Homo sapiens argininosuccinate synthase 1 (ASS1), transcript variant 1, mRNA.	100	100	0	---	FALSE	Hs.160786	adipose tissue| adrenal gland| ascites| bladder| blood| bone| brain| cervix| connective tissue| embryonic tissue| eye| heart| intestine| kidney| liver| lung| lymph node| mammary gland| mouth| muscle| nerve| ovary| pancreas| pituitary gland| placenta| prostate| skin| spleen| stomach| testis| thyroid| uterus|adrenal tumor| breast (mammary gland) tumor| cervical tumor| chondrosarcoma| colorectal tum…	chr9	+	130444707	130501274	NM_000050	P00966	GO:0000050 // GO:0000050 // GO:0000050 // GO:0000052 // GO:0000053 // GO:0001822 // GO:0001889 // GO:0006526 // GO:0006526 // GO:0006531 // GO:0006595 // GO:0006953 // GO:0007494 // GO:0007568 // GO:0007584 // GO:0010043 // GO:0010046 // GO:0032355 // GO:0034641 // GO:0042493 // GO:0044281 // GO:0045429 // GO:0060416 // GO:0060539 // GO:0071222 // GO:0071230 // GO:0071242 // GO:0071320 // GO:0071…	urea cycle // urea cycle // urea cycle // citrulline metabolic process // argininosuccinate metabolic process // kidney development // liver development // arginine biosynthetic process // arginine biosynthetic process // aspartate metabolic process // polyamine metabolic process // acute-phase response // midgut development // aging // response to nutrient // response to zinc ion // response to …	inferred from electronic annotation // inferred from mutant phenotype // traceable author statement // inferred from mutant phenotype // inferred from mutant phenotype // inferred from electronic annotation // inferred from electronic annotation // not recorded // inferred from electronic annotation // inferred from mutant phenotype // traceable author statement // inferred from electronic annota…	GO:0005634 // GO:0005737 // GO:0005741 // GO:0005764 // GO:0005783 // GO:0005829 // GO:0043204 // GO:0070062 // GO:0070852 // GO:0005737 // GO:0043005 // GO:0043025	nucleus // cytoplasm // mitochondrial outer membrane // lysosome // endoplasmic reticulum // cytosol // perikaryon // extracellular exosome // cell body fiber // cytoplasm // neuron projection // neuronal cell body	inferred from electronic annotation // traceable author statement // inferred from electronic annotation // inferred from electronic annotation // inferred from electronic annotation // traceable author statement // inferred from electronic annotation // inferred from direct assay // inferred from electronic annotation // inferred from electronic annotation // inferred from electronic annotation …	GO:0004055 // GO:0004055 // GO:0005515 // GO:0005524 // GO:0015643 // GO:0016597 // GO:0042802 // GO:0044822 // GO:0000166 // GO:0004055 // GO:0004055 // GO:0016874
TC1700011436.hg.1	7.3509	9.87507	7.98969	7.73489	.	2.52417	5.75242	.	-0.254804	-1.19317		7.71598	10.3482	7.78559	8.54739	.	2.63217	6.1996	.	0.761803	1.69561		NM_001433	ERN1	endoplasmic reticulum to nucleus signaling 1	17q24.2	NM_001433	RefSeq	Homo sapiens endoplasmic reticulum to nucleus signaling 1 (ERN1), mRNA.	100	100	0	---	FALSE	Hs.700027	bone marrow| brain| embryonic tissue| intestine| liver| lung| mammary gland| muscle| placenta| skin| spleen| testis| thymus| uterus| vascular| colorectal tumor| liver tumor| lung tumor| normal| skin tumor|embryoid body| fetus| adult	chr17	-	64039142	64130819	NM_001433	O75460	GO:0001935 // GO:0006351 // GO:0006355 // GO:0006379 // GO:0006402 // GO:0006468 // GO:0006987 // GO:0007050 // GO:0007257 // GO:0016241 // GO:0030968 // GO:0033120 // GO:0034976 // GO:0035924 // GO:0036289 // GO:0036498 // GO:0036498 // GO:0044267 // GO:0046777 // GO:0070054 // GO:0070055 // GO:0070055 // GO:0070055 // GO:0070059 // GO:0071333 // GO:0090502 // GO:0090502 // GO:1900103 // GO:1901…	endothelial cell proliferation // transcription, DNA-templated // regulation of transcription, DNA-templated // mRNA cleavage // mRNA catabolic process // protein phosphorylation // activation of signaling protein activity involved in unfolded protein response // cell cycle arrest // activation of JUN kinase activity // regulation of macroautophagy // endoplasmic reticulum unfolded protein respon…	inferred from direct assay // inferred from electronic annotation // inferred from electronic annotation // inferred from direct assay // traceable author statement // inferred from direct assay // inferred from direct assay // inferred from sequence or structural similarity // inferred from direct assay // traceable author statement // traceable author statement // inferred from direct assay // …	GO:0005637 // GO:0005737 // GO:0005739 // GO:0005783 // GO:0005789 // GO:0030176 // GO:1990332 // GO:1990597 // GO:1990604 // GO:1990630 // GO:0005783 // GO:0005789 // GO:0016020 // GO:0016021	nuclear inner membrane // cytoplasm // mitochondrion // endoplasmic reticulum // endoplasmic reticulum membrane // integral component of endoplasmic reticulum membrane // Ire1 complex // AIP1-IRE1 complex // IRE1-TRAF2-ASK1 complex // IRE1-RACK1-PP2A complex // endoplasmic reticulum // endoplasmic reticulum membrane // membrane // integral component of membrane	inferred from electronic annotation // inferred from direct assay // inferred from electronic annotation // inferred from direct assay // traceable author statement // inferred from direct assay // non-traceable author statement // inferred from electronic annotation // inferred from direct assay // inferred from direct assay // inferred from electronic annotation // inferred from electronic anno…	GO:0000287 // GO:0004521 // GO:0004521 // GO:0004674 // GO:0004674 // GO:0005515 // GO:0005524 // GO:0019899 // GO:0030544 // GO:0042802 // GO:0042803 // GO:0043531 // GO:0051879 // GO:0000166 // GO:0003824 // GO:0004519 // GO:0004540 // GO:0004672 // GO:0004674 // GO:0005524 // GO:0016301 // GO:0016740 // GO:0016787 // GO:0046872
TC1500008470.hg.1	5.87103	8.38496	6.28345	7.97931	.	2.51393	5.71175	.	1.69586	3.2397		6.84757	10.19	7.0081	8.69475	.	3.34242	10.143	.	1.68665	3.21907		NM_183376	ARRDC4	arrestin domain containing 4	15q26.3	NM_183376	RefSeq	Homo sapiens arrestin domain containing 4 (ARRDC4), mRNA.	100	100	0	---	FALSE	Hs.6093	adrenal gland| bladder| blood| bone| bone marrow| brain| connective tissue| ear| embryonic tissue| eye| heart| intestine| kidney| liver| lung| lymph node| mammary gland| mouth| muscle| ovary| pancreas| pharynx| placenta| prostate| skin| testis| thyroid| umbilical cord| uterus| chondrosarcoma| germ cell tumor| glioma| head and neck tumor| kidney tumor| leukemia| lung tumor| lymphoma| non-neoplasia…	chr15	+	97960698	97973838	NM_183376	Q8NCT1	GO:0051443	positive regulation of ubiquitin-protein transferase activity	inferred from physical interaction	GO:0005768 // GO:0005886	endosome // plasma membrane	inferred from direct assay // inferred from direct assay	---
TC0500011896.hg.1	6.44773	8.95571	6.57616	9.28597	.	2.50798	5.68824	.	2.70981	6.54235		5.72104	7.42784	5.84753	6.79498	.	1.70679	3.26434	.	0.947453	1.92847		NM_020747	ZNF608	zinc finger protein 608	5q23.2	NM_020747	RefSeq	Homo sapiens zinc finger protein 608 (ZNF608), mRNA.	100	100	0	---	FALSE	Hs.266616	bladder| bone| brain| connective tissue| embryonic tissue| eye| intestine| kidney| larynx| liver| lung| lymph node| mammary gland| muscle| pancreas| pharynx| prostate| skin| stomach| testis| thyroid| uterus| breast (mammary gland) tumor| chondrosarcoma| colorectal tumor| gastrointestinal tumor| germ cell tumor| glioma| head and neck tumor| kidney tumor| leukemia| liver tumor| lung tumor| normal| …	chr5	-	124636913	124748807	NM_020747	Q9ULD9	---	---	---	---	---	---	GO:0046872
TC0600012314.hg.1	14.2824	16.7812	14.44	16.4047	.	2.4988	5.65215	.	1.96469	3.90329		15.1597	16.9702	15.4881	16.8792	.	1.81052	3.50769	.	1.39102	2.62264		NM_004370	COL12A1	collagen, type XII, alpha 1	6q12-q13	NM_004370	RefSeq	Homo sapiens collagen, type XII, alpha 1 (COL12A1), transcript variant long, mRNA.	100	100	0	---	FALSE	Hs.101302	adipose tissue| ascites| bladder| bone| bone marrow| brain| cervix| connective tissue| ear| embryonic tissue| esophagus| eye| heart| intestine| kidney| larynx| liver| lung| mammary gland| mouth| muscle| nerve| pancreas| parathyroid| placenta| prostate| skin| stomach| testis| thyroid| umbilical cord| uterus| vascular| bladder carcinoma| breast (mammary gland) tumor| cervical tumor| chondrosarcoma|…	chr6	-	75084326	75206051	NM_004370	Q99715	GO:0001501 // GO:0007155 // GO:0022617 // GO:0030198 // GO:0030199 // GO:0030574 // GO:0035987	skeletal system development // cell adhesion // extracellular matrix disassembly // extracellular matrix organization // collagen fibril organization // collagen catabolic process // endodermal cell differentiation	traceable author statement // inferred from electronic annotation // traceable author statement // traceable author statement // non-traceable author statement // traceable author statement // inferred from expression pattern	GO:0005576 // GO:0005595 // GO:0005615 // GO:0005788 // GO:0031012 // GO:0070062 // GO:1903561 // GO:0005576 // GO:0005578 // GO:0005581 // GO:0005595	extracellular region // collagen type XII trimer // extracellular space // endoplasmic reticulum lumen // extracellular matrix // extracellular exosome // extracellular vesicle // extracellular region // proteinaceous extracellular matrix // collagen trimer // collagen type XII trimer	traceable author statement // non-traceable author statement // inferred from direct assay // traceable author statement // inferred from direct assay // inferred from direct assay // inferred from direct assay // inferred from electronic annotation // inferred from electronic annotation // inferred from electronic annotation // traceable author statement	GO:0030020
TC0300013859.hg.1	4.2119	6.7098	4.00237	5.3506	.	2.49789	5.64861	.	1.34822	2.54598		4.47725	5.61738	4.43087	5.33389	.	1.14013	2.20401	.	0.903015	1.86997		NM_001004196	CD200	CD200 molecule	3q13.2	NM_001004196	RefSeq	Homo sapiens CD200 molecule (CD200), transcript variant 2, mRNA.	100	100	0	---	FALSE	Hs.79015	adipose tissue| bladder| blood| bone marrow| brain| connective tissue| ear| embryonic tissue| eye| heart| intestine| kidney| liver| lung| lymph node| ovary| pancreas| pharynx| pituitary gland| placenta| prostate| skin| spleen| stomach| testis| thymus| thyroid| trachea| umbilical cord| uterus| vascular| bladder carcinoma| chondrosarcoma| colorectal tumor| gastrointestinal tumor| germ cell tumor| g…	chr3	+	112332841	112362812	NM_001004196	P41217	GO:0007156 // GO:0007157 // GO:0008037 // GO:0050776 // GO:0007156 // GO:0007157 // GO:0008037	homophilic cell adhesion via plasma membrane adhesion molecules // heterophilic cell-cell adhesion via plasma membrane cell adhesion molecules // cell recognition // regulation of immune response // homophilic cell adhesion via plasma membrane adhesion molecules // heterophilic cell-cell adhesion via plasma membrane cell adhesion molecules // cell recognition	not recorded // not recorded // not recorded // traceable author statement // --- // --- // ---	GO:0005886 // GO:0005887 // GO:0005913 // GO:0005886 // GO:0005913 // GO:0016020 // GO:0016021	plasma membrane // integral component of plasma membrane // cell-cell adherens junction // plasma membrane // cell-cell adherens junction // membrane // integral component of membrane	traceable author statement // traceable author statement // not recorded // inferred from electronic annotation // --- // inferred from electronic annotation // inferred from electronic annotation	GO:0004872 // GO:0005102 // GO:0005515 // GO:0042803 // GO:0050839 // GO:0004872 // GO:0005102 // GO:0042803 // GO:0050839
TC0100008845.hg.1	8.28241	10.7763	7.81895	9.46248	.	2.49391	5.63304	.	1.64353	3.12429		10.2615	13.0302	9.6356	11.8564	.	2.76871	6.81498	.	2.22083	4.66163		NM_001297704	ADGRL2	adhesion G protein-coupled receptor L2	1p31.1	NM_001297704	RefSeq	Homo sapiens adhesion G protein-coupled receptor L2 (ADGRL2), transcript variant 2, mRNA.	100	100	0	---	FALSE	Hs.24212 // Hs.649282	adipose tissue| adrenal gland| bone| brain| connective tissue| ear| embryonic tissue| esophagus| eye| heart| intestine| kidney| larynx| liver| lung| mammary gland| mouth| muscle| ovary| pancreas| parathyroid| pharynx| pituitary gland| placenta| prostate| skin| spleen| stomach| testis| thymus| thyroid| trachea| uterus| vascular| breast (mammary gland) tumor| chondrosarcoma| esophageal tumor| gastr…	chr1	+	81306160	81992738	NM_001297704	O95490	GO:0007166 // GO:0007186 // GO:0051965 // GO:0007165 // GO:0007186 // GO:0007186	cell surface receptor signaling pathway // G-protein coupled receptor signaling pathway // positive regulation of synapse assembly // signal transduction // G-protein coupled receptor signaling pathway // G-protein coupled receptor signaling pathway	inferred from electronic annotation // non-traceable author statement // inferred from electronic annotation // inferred from electronic annotation // inferred from electronic annotation // traceable author statement	GO:0016021 // GO:0016020 // GO:0016021 // GO:0016021	integral component of membrane // membrane // integral component of membrane // integral component of membrane	non-traceable author statement // inferred from electronic annotation // inferred from electronic annotation // traceable author statement	GO:0004930 // GO:0016524 // GO:0030246 // GO:0004871 // GO:0004888 // GO:0004930
TC1000008881.hg.1	8.60534	11.0991	8.885	9.98979	.	2.49378	5.63253	.	1.1048	2.15068		8.66453	10.5778	9.4159	10.6618	.	1.91332	3.76674	.	1.24593	2.37172		NM_001008541	MXI1	MAX interactor 1, dimerization protein	10q24-q25	NM_001008541	RefSeq	Homo sapiens MAX interactor 1, dimerization protein (MXI1), transcript variant 3, mRNA.	100	100	0	---	FALSE	Hs.728542	adipose tissue| adrenal gland| blood| bone| bone marrow| brain| cervix| connective tissue| ear| embryonic tissue| eye| heart| intestine| kidney| larynx| liver| lung| lymph| lymph node| mammary gland| muscle| nerve| ovary| pancreas| parathyroid| pharynx| pituitary gland| placenta| prostate| salivary gland| skin| spleen| stomach| testis| thyroid| trachea| uterus| breast (mammary gland) tumor| cervi…	chr10	+	110207605	110287365	NM_001008541	P50539	GO:0000122 // GO:0006351 // GO:0008285 // GO:0042994 // GO:0006355	negative regulation of transcription from RNA polymerase II promoter // transcription, DNA-templated // negative regulation of cell proliferation // cytoplasmic sequestering of transcription factor // regulation of transcription, DNA-templated	inferred from electronic annotation // inferred from electronic annotation // traceable author statement // traceable author statement // inferred from electronic annotation	GO:0005634 // GO:0005730 // GO:0005737 // GO:0005634 // GO:0005634 // GO:0005737	nucleus // nucleolus // cytoplasm // nucleus // nucleus // cytoplasm	inferred from direct assay // inferred from direct assay // inferred from direct assay // inferred from electronic annotation // traceable author statement // inferred from electronic annotation	GO:0003677 // GO:0003714 // GO:0005515 // GO:0046983 // GO:0003677
TC0800012416.hg.1	10.4695	12.9592	10.8345	13.2313	.	2.48968	5.61653	.	2.39687	5.26659		11.5822	11.2636	11.3465	12.8573	.	-0.31857	-1.24709	.	1.51081	2.8497		NM_001135690	PENK	proenkephalin	8q23-q24	NM_001135690	RefSeq	Homo sapiens proenkephalin (PENK), mRNA.	100	100	0	---	FALSE	Hs.339831	adipose tissue| bone| brain| ear| eye| larynx| lung| mammary gland| muscle| ovary| pituitary gland| prostate| skin| testis| breast (mammary gland) tumor| chondrosarcoma| germ cell tumor| glioma| head and neck tumor| normal| ovarian tumor| fetus| adult	chr8	-	56440954	56446734	NM_001135690	P01210	GO:0001662 // GO:0001964 // GO:0002118 // GO:0007165 // GO:0007218 // GO:0007626 // GO:0019233	behavioral fear response // startle response // aggressive behavior // signal transduction // neuropeptide signaling pathway // locomotory behavior // sensory perception of pain	inferred from electronic annotation // inferred from electronic annotation // inferred from electronic annotation // traceable author statement // inferred from electronic annotation // inferred from electronic annotation // inferred from electronic annotation	GO:0005576 // GO:0005576	extracellular region // extracellular region	traceable author statement // inferred from electronic annotation	GO:0001515 // GO:0005184 // GO:0005515
TC0100012921.hg.1	10.3034	12.7861	11.9438	12.4393	.	2.48275	5.58962	.	0.49552	1.40983		9.9526	11.9305	11.2684	12.7156	.	1.97789	3.93916	.	1.44725	2.72688		NM_004753	DHRS3	dehydrogenase/reductase (SDR family) member 3	1p36.1	NM_004753	RefSeq	Homo sapiens dehydrogenase/reductase (SDR family) member 3 (DHRS3), mRNA.	100	100	0	---	FALSE	Hs.289347	adipose tissue| ascites| bladder| blood| bone| bone marrow| brain| cervix| connective tissue| ear| embryonic tissue| esophagus| eye| heart| intestine| kidney| larynx| liver| lung| lymph node| mammary gland| mouth| muscle| nerve| ovary| pancreas| pituitary gland| placenta| prostate| skin| spleen| stomach| testis| thymus| thyroid| umbilical cord| uterus| vascular| bladder carcinoma| breast (mammary…	chr1	-	12567910	12617815	NM_004753	O75911	GO:0001523 // GO:0003151 // GO:0007601 // GO:0007603 // GO:0030278 // GO:0042572 // GO:0048387 // GO:0055114 // GO:0060021 // GO:0060349 // GO:0060411 // GO:0001523 // GO:0008152	retinoid metabolic process // outflow tract morphogenesis // visual perception // phototransduction, visible light // regulation of ossification // retinol metabolic process // negative regulation of retinoic acid receptor signaling pathway // oxidation-reduction process // palate development // bone morphogenesis // cardiac septum morphogenesis // retinoid metabolic process // metabolic process	traceable author statement // inferred from electronic annotation // traceable author statement // traceable author statement // inferred from electronic annotation // traceable author statement // inferred from electronic annotation // inferred from electronic annotation // inferred from electronic annotation // inferred from electronic annotation // inferred from electronic annotation // inferr…	GO:0005789 // GO:0016021 // GO:0042622 // GO:0016020	endoplasmic reticulum membrane // integral component of membrane // photoreceptor outer segment membrane // membrane	traceable author statement // inferred from electronic annotation // traceable author statement // inferred from electronic annotation	GO:0000166 // GO:0004745 // GO:0009055 // GO:0052650 // GO:0016491
TC0500013349.hg.1	9.83525	12.3174	11.3199	12.1903	.	2.4822	5.5875	.	0.87039	1.82816		11.5186	13.4337	12.8278	13.604	.	1.91509	3.77137	.	0.77622	1.71264		NM_001999	FBN2	fibrillin 2	5q23-q31	NM_001999	RefSeq	Homo sapiens fibrillin 2 (FBN2), mRNA.	100	100	0	---	FALSE	Hs.519294	adrenal gland| blood| bone| bone marrow| brain| connective tissue| ear| embryonic tissue| eye| heart| intestine| kidney| larynx| liver| lung| lymph| mouth| muscle| ovary| pancreas| placenta| prostate| skin| stomach| testis| thyroid| umbilical cord| uterus| vascular|adrenal tumor| chondrosarcoma| gastrointestinal tumor| germ cell tumor| head and neck tumor| kidney tumor| liver tumor| lymphoma| nor…	chr5	-	128257909	128538223	NM_001999	P35556	GO:0022617 // GO:0030198 // GO:0030326 // GO:0030501 // GO:0035583 // GO:0043010 // GO:0045669 // GO:0048048 // GO:0060346 // GO:0090287 // GO:0030501 // GO:0035108 // GO:0035583 // GO:0045669 // GO:0060346 // GO:0090287	extracellular matrix disassembly // extracellular matrix organization // embryonic limb morphogenesis // positive regulation of bone mineralization // sequestering of TGFbeta in extracellular matrix // camera-type eye development // positive regulation of osteoblast differentiation // embryonic eye morphogenesis // bone trabecula formation // regulation of cellular response to growth factor stimu…	traceable author statement // traceable author statement // inferred from electronic annotation // inferred from sequence or structural similarity // inferred from sequence or structural similarity // inferred from expression pattern // inferred from sequence or structural similarity // inferred from expression pattern // inferred from sequence or structural similarity // not recorded // inferred…	GO:0001527 // GO:0001527 // GO:0005576 // GO:0031012 // GO:0005576 // GO:0005578	microfibril // microfibril // extracellular region // extracellular matrix // extracellular region // proteinaceous extracellular matrix	inferred from direct assay // traceable author statement // traceable author statement // inferred from direct assay // inferred from electronic annotation // inferred from electronic annotation	GO:0005509 // GO:0005515 // GO:0030023 // GO:0005201
TC1600007116.hg.1	9.57479	12.0566	9.84653	10.9155	.	2.4818	5.58593	.	1.06894	2.09789		10.2388	11.4439	9.83745	11.5621	.	1.20515	2.30561	.	1.72462	3.30492		NM_001305121	IQCK	IQ motif containing K	16p12.3	NM_001305121	RefSeq	Homo sapiens IQ motif containing K (IQCK), transcript variant 2, mRNA.	100	100	0	---	FALSE	Hs.460217	bladder| brain| connective tissue| ear| embryonic tissue| eye| intestine| kidney| liver| lung| mammary gland| muscle| ovary| pancreas| parathyroid| pharynx| pituitary gland| placenta| prostate| skin| stomach| testis| thyroid| trachea| uterus| bladder carcinoma| breast (mammary gland) tumor| chondrosarcoma| gastrointestinal tumor| germ cell tumor| glioma| head and neck tumor| kidney tumor| lung tu…	chr16	+	19716456	19858467	NM_001305121	Q8N0W5	---	---	---	---	---	---	---
TC0100011770.hg.1	12.1862	14.6658	12.1418	13.0356	.	2.47962	5.57751	.	0.89382	1.85809		11.4421	14.831	11.3173	12.6466	.	3.38896	10.4756	.	1.32935	2.51289		NM_000120	EPHX1	epoxide hydrolase 1, microsomal (xenobiotic)	1q42.1	NM_000120	RefSeq	Homo sapiens epoxide hydrolase 1, microsomal (xenobiotic) (EPHX1), transcript variant 1, mRNA.	100	100	0	---	FALSE	Hs.89649	adipose tissue| adrenal gland| bladder| blood| bone| brain| cervix| connective tissue| embryonic tissue| eye| heart| intestine| kidney| liver| lung| mammary gland| muscle| ovary| pancreas| parathyroid| pharynx| pituitary gland| placenta| prostate| salivary gland| skin| spleen| stomach| testis| thymus| trachea| uterus|adrenal tumor| bladder carcinoma| breast (mammary gland) tumor| cervical tumor| …	chr1	+	225810074	225845563	NM_000120	P07099	GO:0006805 // GO:0009636 // GO:0014070 // GO:0019439 // GO:0044281 // GO:0006725 // GO:0008152	xenobiotic metabolic process // response to toxic substance // response to organic cyclic compound // aromatic compound catabolic process // small molecule metabolic process // cellular aromatic compound metabolic process // metabolic process	traceable author statement // inferred from electronic annotation // inferred from electronic annotation // inferred from electronic annotation // traceable author statement // inferred from electronic annotation // inferred from electronic annotation	GO:0005789 // GO:0016021 // GO:0005783 // GO:0005789 // GO:0016020 // GO:0031090 // GO:0043231	endoplasmic reticulum membrane // integral component of membrane // endoplasmic reticulum // endoplasmic reticulum membrane // membrane // organelle membrane // intracellular membrane-bounded organelle	traceable author statement // inferred from electronic annotation // inferred from electronic annotation // inferred from electronic annotation // inferred from electronic annotation // inferred from electronic annotation // inferred from electronic annotation	GO:0004301 // GO:0033961 // GO:0003824 // GO:0016787
TC0600013998.hg.1	13.3197	15.7962	13.8317	15.9448	.	2.47652	5.56553	.	2.11316	4.32638		12.9611	15.9548	13.306	15.9853	.	2.99379	7.96564	.	2.67931	6.40549		NM_003247	THBS2	thrombospondin 2	6q27	NM_003247	RefSeq	Homo sapiens thrombospondin 2 (THBS2), mRNA.	100	100	0	---	FALSE	Hs.371147	adipose tissue| bone| bone marrow| brain| connective tissue| ear| embryonic tissue| eye| heart| intestine| kidney| larynx| liver| lung| mammary gland| mouth| muscle| nerve| pancreas| parathyroid| prostate| skin| stomach| testis| thymus| trachea| uterus| vascular| bladder carcinoma| chondrosarcoma| colorectal tumor| gastrointestinal tumor| germ cell tumor| glioma| head and neck tumor| kidney tumor…	chr6	-	169215780	169254114	NM_003247	P35442	GO:0007155 // GO:0016525 // GO:0051965 // GO:0016525	cell adhesion // negative regulation of angiogenesis // positive regulation of synapse assembly // negative regulation of angiogenesis	inferred from electronic annotation // inferred from direct assay // inferred from electronic annotation // inferred from electronic annotation	GO:0005576 // GO:0005604 // GO:0031091 // GO:0005576 // GO:0005578 // GO:0031012	extracellular region // basement membrane // platelet alpha granule // extracellular region // proteinaceous extracellular matrix // extracellular matrix	traceable author statement // inferred from electronic annotation // inferred from direct assay // inferred from electronic annotation // inferred from electronic annotation // inferred from electronic annotation	GO:0005509 // GO:0005515 // GO:0008201 // GO:0008201
[truncated: 21,241 more rows]
[truncated: 12 more columns]
