# Supplementary material for: Molecular Biological Comparison of Dental Pulp- and Apical Papilla-Derived Stem Cells
Source: Int J Mol Sci. 2022 Feb 27;23(5):2615. doi: 10.3390/ijms23052615 (PMC8910327; doi:10.3390/ijms23052615)
Supplement: Supplementary file 1 [file ijms-23-02615-s001.zip › Supplementary File 2/229/Results/P229_Excel formulas_single comparisons.xlsx]

## Sheet: P228_Affymetrix Result_SST-RMA
Probe Set ID	P229_01_DPSC_10-FBS_D1_wdh_log2 Signal	P229_02_DPSC_10-FBS_D14_wdh_log2 Signal	P229_03_DPSC_SP_D1_wdh_log2 Signal	P229_04_DPSC_SP_D14_wdh_log2 Signal		Sig log ratio_DPSC_10-FBS_D14_wdh vs 10-FBS_D1_wdh	Fold Change_DPSC_10-FBS_D14_wdh vs 10-FBS_D1_wdh		Sig log ratio_DPSC_SP_D14_wdh vs SP_D1_wdh	Fold Change_DPSC_SP_D14_wdh vs SP_D1_wdh		P229_05_SCAP_10-FBS_D1_wdh_log2 Signal	P229_06_SCAP_10-FBS_D14_wdh_log2 Signal	P229_07_SCAP_SP_D1_wdh_log2 Signal	P229_08_SCAP_SP_D14_wdh_log2 Signal		Sig log ratio_SCAP_10-FBS_D14_wdh vs 10-FBS_D1_wdh	Fold Change_SCAP_10-FBS_D14_wdh vs 10-FBS_D1_wdh		Sig log ratio_SCAP_SP_D14_wdh vs SP_D1_wdh	Fold Change_SCAP_SP_D14_wdh vs SP_D1_wdh		Gene Accession	Gene Symbol	Gene Description	Cytoband	mRNA Accession	mRNA Source	mRna - Description	mRNA Assignment Score	mRNA Assignment Coverage	mRNA - Direct Probes	mRNA - Possible Probes	mRNA - xhyb	UniGene ID	UniGene Expression Information	Chromosome	Strand	Start	Stop	SwissProt mRna Accession	SwissProt accession	GO Biological Process ID	GO Biological Process Term	GO Biological Process Evidence	GO Cellular Component ID	GO Cellular Component Term	GO Cellular Component Evidence	GO Molecular Function ID
TC0100006437.hg.1	4.89898	4.50845	4.23761	5.19747	.	-0.390529	-1.31087	.	0.95986	1.94512		4.70695	4.66358	4.15252	5.20531	.	-0.043378	-1.03052	.	1.05279	2.07453		NM_001005484	OR4F5	olfactory receptor, family 4, subfamily F, member 5	1p36.33	NM_001005484	RefSeq	Homo sapiens olfactory receptor, family 4, subfamily F, member 5 (OR4F5), mRNA.	100	100	0	---	FALSE	Hs.554500	---	chr1	+	69091	70008	NM_001005484	Q8NH21	GO:0007186 // GO:0050907 // GO:0050911 // GO:0007165 // GO:0007186 // GO:0007186 // GO:0007608 // GO:0050896 // GO:0050907	G-protein coupled receptor signaling pathway // detection of chemical stimulus involved in sensory perception // detection of chemical stimulus involved in sensory perception of smell // signal transduction // G-protein coupled receptor signaling pathway // G-protein coupled receptor signaling pathway // sensory perception of smell // response to stimulus // detection of chemical stimulus involve…	not recorded // not recorded // inferred from electronic annotation // inferred from electronic annotation // --- // inferred from electronic annotation // inferred from electronic annotation // inferred from electronic annotation // ---	GO:0005886 // GO:0016021 // GO:0005886 // GO:0016020 // GO:0016021 // GO:0016021	plasma membrane // integral component of membrane // plasma membrane // membrane // integral component of membrane // integral component of membrane	traceable author statement // not recorded // inferred from electronic annotation // inferred from electronic annotation // --- // inferred from electronic annotation	GO:0004888 // GO:0004930 // GO:0004984 // GO:0004871 // GO:0004888
TC0100006476.hg.1	6.93212	6.75884	6.59186	6.62275	.	-0.173279	-1.12762	.	0.03089	1.02164		6.87676	7.06611	6.27859	6.39939	.	0.18935	1.14025	.	0.120803	1.08734		NM_152486	SAMD11	sterile alpha motif domain containing 11	1p36.33	NM_152486	RefSeq	Homo sapiens sterile alpha motif domain containing 11 (SAMD11), mRNA.	100	100	0	---	FALSE	Hs.335293	ascites| blood| bone| brain| cervix| embryonic tissue| eye| intestine| kidney| liver| lung| mammary gland| muscle| ovary| pancreas| placenta| prostate| salivary gland| skin| stomach| testis| thymus| uterus| breast (mammary gland) tumor| cervical tumor| chondrosarcoma| gastrointestinal tumor| germ cell tumor| glioma| head and neck tumor| kidney tumor| lung tumor| non-neoplasia| normal| pancreatic …	chr1	+	924880	944581	NM_152486	Q96NU1	GO:0000122 // GO:1903506	negative regulation of transcription from RNA polymerase II promoter // regulation of nucleic acid-templated transcription	inferred from electronic annotation // inferred from electronic annotation	GO:0005634	nucleus	inferred from electronic annotation	GO:0032093 // GO:0042731 // GO:0043621 // GO:0003713
TC0100006479.hg.1	7.1758	7.14379	6.75633	6.72993	.	-0.032003	-1.02243	.	-0.026398	-1.01847		6.75412	6.65437	6.93819	7.11248	.	-0.099757	-1.07159	.	0.174293	1.12841		NM_198317	KLHL17	kelch-like family member 17	1p36.33	NM_198317	RefSeq	Homo sapiens kelch-like family member 17 (KLHL17), mRNA.	100	100	0	---	FALSE	Hs.109212	ascites| bone| bone marrow| brain| cervix| connective tissue| embryonic tissue| eye| intestine| kidney| lung| lymph node| mouth| pharynx| salivary gland| skin| stomach| testis| thymus| uterus| vascular| chondrosarcoma| colorectal tumor| gastrointestinal tumor| head and neck tumor| leukemia| lymphoma| normal| primitive neuroectodermal tumor of the CNS| skin tumor| uterine tumor| fetus| adult	chr1	+	960587	965719	NM_198317	Q6TDP4	GO:0007420 // GO:0016567 // GO:0016567 // GO:0030036 // GO:0030036 // GO:0007420 // GO:0007420 // GO:0016567 // GO:0030036 // GO:0030036	brain development // protein ubiquitination // protein ubiquitination // actin cytoskeleton organization // actin cytoskeleton organization // brain development // brain development // protein ubiquitination // actin cytoskeleton organization // actin cytoskeleton organization	not recorded // not recorded // inferred from electronic annotation // not recorded // inferred from sequence or structural similarity // --- // inferred from electronic annotation // --- // --- // inferred from electronic annotation	GO:0005615 // GO:0014069 // GO:0015629 // GO:0015629 // GO:0030054 // GO:0031463 // GO:0032839 // GO:0043025 // GO:0045211 // GO:0005886 // GO:0015629 // GO:0015629 // GO:0016020 // GO:0031463 // GO:0032839 // GO:0032839 // GO:0045202	extracellular space // postsynaptic density // actin cytoskeleton // actin cytoskeleton // cell junction // Cul3-RING ubiquitin ligase complex // dendrite cytoplasm // neuronal cell body // postsynaptic membrane // plasma membrane // actin cytoskeleton // actin cytoskeleton // membrane // Cul3-RING ubiquitin ligase complex // dendrite cytoplasm // dendrite cytoplasm // synapse	inferred from direct assay // inferred from electronic annotation // not recorded // inferred from sequence or structural similarity // inferred from electronic annotation // not recorded // not recorded // inferred from electronic annotation // inferred from electronic annotation // inferred from electronic annotation // --- // inferred from electronic annotation // inferred from electronic anno…	GO:0004842 // GO:0031208 // GO:0032947 // GO:0051015 // GO:0003779 // GO:0004842 // GO:0032947 // GO:0051015 // GO:0051015
TC0100006480.hg.1	5.44243	5.1141	5.53356	5.01705	.	-0.32833	-1.25556	.	-0.516511	-1.43049		5.12172	4.94993	5.5528	5.193	.	-0.171792	-1.12646	.	-0.359804	-1.28325		NM_001160184	PLEKHN1	pleckstrin homology domain containing, family N member 1	1p36.33	NM_001160184	RefSeq	Homo sapiens pleckstrin homology domain containing, family N member 1 (PLEKHN1), transcript variant 2, mRNA.	100	100	0	---	FALSE	Hs.528691	embryonic tissue| intestine| lung| mammary gland| thyroid| breast (mammary gland) tumor| head and neck tumor| lung tumor| normal|embryoid body| blastocyst| adult	chr1	+	966497	975865	NM_001160184	Q494U1	---	---	---	GO:0005886 // GO:0016020	plasma membrane // membrane	inferred from electronic annotation // inferred from electronic annotation	GO:0005515
TC0100006483.hg.1	6.97168	6.75776	6.91163	6.94062	.	-0.213921	-1.15984	.	0.028983	1.02029		6.829	6.49212	6.76346	6.66687	.	-0.336878	-1.26302	.	-0.09659	-1.06924		NM_005101	ISG15	ISG15 ubiquitin-like modifier	1p36.33	NM_005101	RefSeq	Homo sapiens ISG15 ubiquitin-like modifier (ISG15), mRNA.	100	100	0	---	FALSE	Hs.458485	adrenal gland| ascites| blood| bone| brain| cervix| connective tissue| embryonic tissue| esophagus| eye| heart| intestine| kidney| larynx| liver| lung| lymph| mammary gland| mouth| ovary| pancreas| placenta| prostate| salivary gland| skin| testis| thymus| uterus| breast (mammary gland) tumor| cervical tumor| chondrosarcoma| colorectal tumor| esophageal tumor| gastrointestinal tumor| germ cell tum…	chr1	+	1001138	1014541	NM_005101	P05161	GO:0006281 // GO:0016032 // GO:0019221 // GO:0019941 // GO:0019985 // GO:0031397 // GO:0032020 // GO:0032020 // GO:0032480 // GO:0032649 // GO:0034340 // GO:0042742 // GO:0045071 // GO:0045087 // GO:0045648 // GO:0051607 // GO:0060337 // GO:0002376 // GO:0045087 // GO:0051607	DNA repair // viral process // cytokine-mediated signaling pathway // modification-dependent protein catabolic process // translesion synthesis // negative regulation of protein ubiquitination // ISG15-protein conjugation // ISG15-protein conjugation // negative regulation of type I interferon production // regulation of interferon-gamma production // response to type I interferon // defense resp…	traceable author statement // inferred from electronic annotation // traceable author statement // inferred from electronic annotation // traceable author statement // inferred from direct assay // inferred from direct assay // inferred from mutant phenotype // traceable author statement // inferred from mutant phenotype // inferred from direct assay // inferred from mutant phenotype // inferred …	GO:0005576 // GO:0005654 // GO:0005829 // GO:0005576 // GO:0005737	extracellular region // nucleoplasm // cytosol // extracellular region // cytoplasm	inferred from direct assay // traceable author statement // traceable author statement // inferred from electronic annotation // inferred from electronic annotation	GO:0005515 // GO:0031386
TC0100006486.hg.1	6.66025	6.77805	5.81576	5.88417	.	0.117803	1.08508	.	0.068408	1.04856		5.66226	6.26062	5.74175	5.22442	.	0.598367	1.514	.	-0.517333	-1.43131		NM_001305275	AGRN	agrin	1p36.33	NM_001305275	RefSeq	Homo sapiens agrin (AGRN), transcript variant 1, mRNA.	100	100	0	---	FALSE	Hs.273330	ascites| bone| brain| cervix| connective tissue| embryonic tissue| eye| heart| intestine| kidney| larynx| liver| lung| lymph node| mammary gland| nerve| ovary| pancreas| parathyroid| pituitary gland| placenta| prostate| skin| spleen| stomach| testis| thyroid| trachea| uterus| vascular| bladder carcinoma| breast (mammary gland) tumor| cervical tumor| chondrosarcoma| colorectal tumor| gastrointesti…	chr1	+	1020123	1056119	NM_001305275	O00468	GO:0001523 // GO:0005975 // GO:0006024 // GO:0006027 // GO:0007009 // GO:0007165 // GO:0007213 // GO:0007268 // GO:0007411 // GO:0007528 // GO:0007603 // GO:0010469 // GO:0030198 // GO:0030203 // GO:0030204 // GO:0043113 // GO:0043113 // GO:0043525 // GO:0043547 // GO:0044281 // GO:0045162 // GO:0045213 // GO:0045887 // GO:0045944 // GO:0050808 // GO:0051491 // GO:0007213 // GO:0007275 // GO:0008…	retinoid metabolic process // carbohydrate metabolic process // glycosaminoglycan biosynthetic process // glycosaminoglycan catabolic process // plasma membrane organization // signal transduction // G-protein coupled acetylcholine receptor signaling pathway // synaptic transmission // axon guidance // neuromuscular junction development // phototransduction, visible light // regulation of recepto…	traceable author statement // traceable author statement // traceable author statement // traceable author statement // inferred from electronic annotation // traceable author statement // traceable author statement // inferred from electronic annotation // traceable author statement // inferred from electronic annotation // traceable author statement // inferred from electronic annotation // tra…	GO:0005576 // GO:0005605 // GO:0005615 // GO:0005737 // GO:0005796 // GO:0005886 // GO:0005886 // GO:0009986 // GO:0016021 // GO:0030054 // GO:0031012 // GO:0031012 // GO:0043202 // GO:0045202 // GO:0070062 // GO:0005576 // GO:0005578 // GO:0005604 // GO:0005886 // GO:0016020 // GO:0045202 // GO:0005605	extracellular region // basal lamina // extracellular space // cytoplasm // Golgi lumen // plasma membrane // plasma membrane // cell surface // integral component of membrane // cell junction // extracellular matrix // extracellular matrix // lysosomal lumen // synapse // extracellular exosome // extracellular region // proteinaceous extracellular matrix // basement membrane // plasma membrane /…	traceable author statement // inferred from direct assay // inferred from electronic annotation // inferred from direct assay // traceable author statement // inferred from direct assay // traceable author statement // inferred from electronic annotation // inferred from electronic annotation // inferred from electronic annotation // inferred from direct assay // traceable author statement // tra…	GO:0002162 // GO:0005200 // GO:0005509 // GO:0005515 // GO:0030548 // GO:0033691 // GO:0035374 // GO:0043236 // GO:0043395 // GO:0043236 // GO:0003674
TC0100006490.hg.1	4.17054	4.91981	4.41646	4.36396	.	0.749265	1.68094	.	-0.052501	-1.03706		4.0894	4.50179	4.00194	5.0494	.	0.412388	1.33089	.	1.04746	2.06689		NR_038869	LINC01342	long intergenic non-protein coding RNA 1342	1p36.33	NR_038869	RefSeq	Homo sapiens long intergenic non-protein coding RNA 1342 (LINC01342), long non-coding RNA.	100	100	0	---	FALSE	Hs.680488	blood| normal| adult	chr1	+	1137017	1144056	---	---	---	---	---	---	---	---	---
TC0100006492.hg.1	6.58926	6.86377	6.71901	7.05283	.	0.274509	1.20958	.	0.333825	1.26035		6.69022	6.68736	6.7327	7.01033	.	-0.00286	-1.00198	.	0.277622	1.2122		NM_001130045	TTLL10	tubulin tyrosine ligase-like family member 10	1p36.33	NM_001130045	RefSeq	Homo sapiens tubulin tyrosine ligase-like family member 10 (TTLL10), transcript variant 1, mRNA.	100	100	0	---	FALSE	Hs.454835	brain| intestine| kidney| lung| muscle| pharynx| testis| colorectal tumor| germ cell tumor| head and neck tumor| normal| soft tissue/muscle tissue tumor| fetus| adult	chr1	+	1173884	1197935	NM_001130045	Q6ZVT0	GO:0018094 // GO:0006464	protein polyglycylation // cellular protein modification process	inferred from direct assay // inferred from electronic annotation	---	---	---	GO:0005515 // GO:0005524 // GO:0070735 // GO:0000166
TC0100006494.hg.1	8.61027	8.77594	8.71977	8.20739	.	0.165677	1.12169	.	-0.512376	-1.4264		8.59834	8.48711	8.70522	8.42912	.	-0.111232	-1.08015	.	-0.276104	-1.21092		NM_080605	B3GALT6	UDP-Gal:betaGal beta 1,3-galactosyltransferase 6	1p36.33	NM_080605	RefSeq	Homo sapiens UDP-Gal:betaGal beta 1,3-galactosyltransferase polypeptide 6 (B3GALT6), mRNA.	100	100	0	---	FALSE	Hs.284284	adipose tissue| bladder| blood| bone| bone marrow| brain| connective tissue| embryonic tissue| esophagus| eye| heart| intestine| kidney| liver| lung| lymph| lymph node| mammary gland| ovary| pancreas| pituitary gland| placenta| prostate| skin| spleen| testis| thymus| uterus| bladder carcinoma| breast (mammary gland) tumor| chondrosarcoma| colorectal tumor| esophageal tumor| germ cell tumor| gliom…	chr1	+	1232249	1235041	NM_080605	Q499Z2	GO:0005975 // GO:0006024 // GO:0006486 // GO:0015012 // GO:0030203 // GO:0030204 // GO:0030206 // GO:0044281	carbohydrate metabolic process // glycosaminoglycan biosynthetic process // protein glycosylation // heparan sulfate proteoglycan biosynthetic process // glycosaminoglycan metabolic process // chondroitin sulfate metabolic process // chondroitin sulfate biosynthetic process // small molecule metabolic process	traceable author statement // inferred from mutant phenotype // inferred from electronic annotation // inferred from electronic annotation // traceable author statement // traceable author statement // inferred from electronic annotation // traceable author statement	GO:0000139 // GO:0005797 // GO:0016020 // GO:0016021 // GO:0032580 // GO:0005794 // GO:0016020	Golgi membrane // Golgi medial cisterna // membrane // integral component of membrane // Golgi cisterna membrane // Golgi apparatus // membrane	traceable author statement // inferred from direct assay // inferred from direct assay // inferred from electronic annotation // inferred from electronic annotation // inferred from electronic annotation // inferred from electronic annotation	GO:0008499 // GO:0035250 // GO:0047220 // GO:0008378 // GO:0016740 // GO:0016757
TC0100006497.hg.1	4.78713	5.08545	4.98245	4.36812	.	0.298317	1.22971	.	-0.614326	-1.53084		4.64964	5.00235	4.69301	5.02477	.	0.352703	1.27695	.	0.331763	1.25855		NM_001130413	SCNN1D	sodium channel, non voltage gated 1 delta subunit	1p36.3-p36.2	NM_001130413	RefSeq	Homo sapiens sodium channel, non voltage gated 1 delta subunit (SCNN1D), transcript variant 1, mRNA.	100	100	0	---	FALSE	Hs.512681	bone| brain| embryonic tissue| eye| heart| kidney| lung| mammary gland| ovary| pancreas| placenta| skin| spleen| stomach| testis| thymus| breast (mammary gland) tumor| chondrosarcoma| gastrointestinal tumor| germ cell tumor| glioma| leukemia| lung tumor| normal| ovarian tumor| skin tumor| fetus| adult	chr1	+	1280436	1292029	NM_001130413	P51172	GO:0006814 // GO:0034220 // GO:0035725 // GO:0035725 // GO:0050896 // GO:0050909 // GO:0055085 // GO:0006810 // GO:0006811 // GO:0006814	sodium ion transport // ion transmembrane transport // sodium ion transmembrane transport // sodium ion transmembrane transport // response to stimulus // sensory perception of taste // transmembrane transport // transport // ion transport // sodium ion transport	traceable author statement // traceable author statement // inferred from electronic annotation // traceable author statement // inferred from electronic annotation // inferred from electronic annotation // traceable author statement // inferred from electronic annotation // inferred from electronic annotation // inferred from electronic annotation	GO:0005886 // GO:0005886 // GO:0015629 // GO:0016020 // GO:0016021 // GO:0005886 // GO:0016020	plasma membrane // plasma membrane // actin cytoskeleton // membrane // integral component of membrane // plasma membrane // membrane	inferred from direct assay // traceable author statement // inferred from direct assay // inferred from direct assay // inferred from electronic annotation // inferred from electronic annotation // inferred from electronic annotation	GO:0005515 // GO:0015280 // GO:0005272 // GO:0015280
TC0100006499.hg.1	7.77144	7.94527	7.56263	7.97898	.	0.173835	1.12805	.	0.416347	1.33454		7.7807	8.14378	7.33566	7.75775	.	0.363087	1.28618	.	0.422091	1.33987		NM_153339	PUSL1	pseudouridylate synthase-like 1	1p36.33	NM_153339	RefSeq	Homo sapiens pseudouridylate synthase-like 1 (PUSL1), mRNA.	100	100	0	---	FALSE	Hs.400659	blood| bone| brain| cervix| embryonic tissue| esophagus| eye| heart| intestine| kidney| liver| lung| mammary gland| muscle| ovary| pancreas| placenta| prostate| skin| stomach| uterus| breast (mammary gland) tumor| cervical tumor| chondrosarcoma| esophageal tumor| gastrointestinal tumor| germ cell tumor| kidney tumor| lung tumor| normal| ovarian tumor| pancreatic tumor| primitive neuroectodermal t…	chr1	+	1308567	1311677	NM_153339	Q8N0Z8	GO:0001522 // GO:0008033 // GO:0009451	pseudouridine synthesis // tRNA processing // RNA modification	inferred from electronic annotation // inferred from electronic annotation // inferred from electronic annotation	GO:0043231	intracellular membrane-bounded organelle	inferred from direct assay	GO:0003723 // GO:0009982 // GO:0016853
TC0100006501.hg.1	7.91064	7.67179	7.76412	7.61618	.	-0.238851	-1.18005	.	-0.147947	-1.10799		7.82223	7.48211	7.9667	6.93472	.	-0.340115	-1.26586	.	-1.03198	-2.04483		NM_001029885	CPTP	ceramide-1-phosphate transfer protein	1p36.33	NM_001029885	RefSeq	Homo sapiens ceramide-1-phosphate transfer protein (CPTP), mRNA.	100	100	0	---	FALSE	Hs.515689	adipose tissue| bone| brain| cervix| embryonic tissue| eye| intestine| kidney| liver| lung| mammary gland| muscle| nerve| ovary| pancreas| placenta| prostate| skin| spleen| stomach| testis| thymus| uterus| breast (mammary gland) tumor| cervical tumor| chondrosarcoma| colorectal tumor| gastrointestinal tumor| germ cell tumor| glioma| kidney tumor| liver tumor| lung tumor| lymphoma| normal| pancrea…	chr1	+	1324756	1328897	NM_001029885	Q5TA50	GO:0006665 // GO:0006687 // GO:0044281 // GO:0046836 // GO:1902389 // GO:0006810 // GO:0006869 // GO:0046836	sphingolipid metabolic process // glycosphingolipid metabolic process // small molecule metabolic process // glycolipid transport // ceramide 1-phosphate transport // transport // lipid transport // glycolipid transport	traceable author statement // traceable author statement // traceable author statement // inferred from direct assay // inferred from direct assay // inferred from electronic annotation // inferred from electronic annotation // inferred from electronic annotation	GO:0005634 // GO:0005640 // GO:0005730 // GO:0005737 // GO:0005794 // GO:0005829 // GO:0005886 // GO:0010008 // GO:0005634 // GO:0005737 // GO:0005768 // GO:0005829 // GO:0016020	nucleus // nuclear outer membrane // nucleolus // cytoplasm // Golgi apparatus // cytosol // plasma membrane // endosome membrane // nucleus // cytoplasm // endosome // cytosol // membrane	inferred from direct assay // inferred from electronic annotation // inferred from direct assay // inferred from direct assay // inferred from electronic annotation // traceable author statement // inferred from electronic annotation // inferred from electronic annotation // inferred from electronic annotation // inferred from electronic annotation // inferred from electronic annotation // inferr…	GO:0005543 // GO:0005548 // GO:0051861 // GO:1902387 // GO:1902388 // GO:0008289 // GO:0017089
TC0100006502.hg.1	4.68807	4.43711	4.34313	4.61341	.	-0.250966	-1.19	.	0.27028	1.20604		4.88906	4.90855	4.53298	4.44439	.	0.019495	1.0136	.	-0.088594	-1.06333		NM_152228	TAS1R3	taste receptor, type 1, member 3	1p36.33	NM_152228	RefSeq	Homo sapiens taste receptor, type 1, member 3 (TAS1R3), mRNA.	100	100	0	---	FALSE	Hs.74375	bone marrow| brain| eye| intestine| liver| lung| lymph node| muscle| ovary| pancreas| pituitary gland| placenta| prostate| skin| testis| thyroid| uterus| chondrosarcoma| colorectal tumor| gastrointestinal tumor| germ cell tumor| glioma| head and neck tumor| liver tumor| non-neoplasia| normal| ovarian tumor| pancreatic tumor| primitive neuroectodermal tumor of the CNS| prostate cancer| soft tissue…	chr1	+	1331314	1335306	NM_152228	Q7RTX0	GO:0001582 // GO:0007186 // GO:0050916 // GO:0050917 // GO:0007165 // GO:0007186 // GO:0050896 // GO:0050909 // GO:0050916 // GO:0050917	detection of chemical stimulus involved in sensory perception of sweet taste // G-protein coupled receptor signaling pathway // sensory perception of sweet taste // sensory perception of umami taste // signal transduction // G-protein coupled receptor signaling pathway // response to stimulus // sensory perception of taste // sensory perception of sweet taste // sensory perception of umami taste	inferred from direct assay // inferred by curator // inferred from direct assay // inferred from direct assay // inferred from electronic annotation // inferred from electronic annotation // inferred from electronic annotation // inferred from electronic annotation // inferred from electronic annotation // inferred from electronic annotation	GO:0005886 // GO:0016021 // GO:1903767 // GO:0005886 // GO:0016020 // GO:0016021	plasma membrane // integral component of membrane // sweet taste receptor complex // plasma membrane // membrane // integral component of membrane	traceable author statement // inferred by curator // inferred from direct assay // inferred from electronic annotation // inferred from electronic annotation // inferred from electronic annotation	GO:0008527 // GO:0033041 // GO:0046982 // GO:0004871 // GO:0004930 // GO:0008527
TC0100006577.hg.1	11.8302	11.702	11.625	11.8261	.	-0.12821	-1.09294	.	0.20109	1.14957		11.7472	11.4713	11.8376	11.9164	.	-0.27585	-1.21071	.	0.07881	1.05615		NM_007033	RER1	retention in endoplasmic reticulum sorting receptor 1	1p36	NM_007033	RefSeq	Homo sapiens retention in endoplasmic reticulum sorting receptor 1 (RER1), mRNA.	100	100	0	---	FALSE	Hs.525527	adipose tissue| adrenal gland| ascites| bladder| blood| bone| bone marrow| brain| cervix| connective tissue| embryonic tissue| esophagus| eye| heart| intestine| kidney| larynx| liver| lung| lymph| lymph node| mammary gland| mouth| muscle| nerve| ovary| pancreas| parathyroid| pituitary gland| placenta| prostate| salivary gland| skin| spleen| stomach| testis| thymus| thyroid| trachea| umbilical cor…	chr1	+	2391775	2405446	NM_007033	O15258	GO:0006890 // GO:0071340 // GO:0090004 // GO:0007528	retrograde vesicle-mediated transport, Golgi to ER // skeletal muscle acetylcholine-gated channel clustering // positive regulation of establishment of protein localization to plasma membrane // neuromuscular junction development	inferred from direct assay // inferred from electronic annotation // inferred from electronic annotation // inferred from electronic annotation	GO:0005793 // GO:0005794 // GO:0009986 // GO:0030173 // GO:0000139 // GO:0005794 // GO:0016020 // GO:0016021	endoplasmic reticulum-Golgi intermediate compartment // Golgi apparatus // cell surface // integral component of Golgi membrane // Golgi membrane // Golgi apparatus // membrane // integral component of membrane	inferred from electronic annotation // inferred from direct assay // inferred from electronic annotation // inferred from direct assay // inferred from electronic annotation // inferred from electronic annotation // inferred from electronic annotation // inferred from electronic annotation	GO:0033130 // GO:0003674
TC0100006587.hg.1	9.98179	8.99553	9.99854	9.84924	.	-0.986257	-1.98104	.	-0.149302	-1.10903		9.57807	8.54832	9.22584	9.20626	.	-1.02975	-2.04167	.	-0.019571	-1.01366		NM_001195736	FAM213B	family with sequence similarity 213, member B	1p36.32	NM_001195736	RefSeq	Homo sapiens family with sequence similarity 213, member B (FAM213B), transcript variant 1, mRNA.	100	100	0	---	FALSE	Hs.462033	adrenal gland| ascites| bladder| blood| bone| bone marrow| brain| cervix| connective tissue| embryonic tissue| eye| intestine| kidney| larynx| liver| lung| lymph node| mammary gland| mouth| ovary| pancreas| parathyroid| pituitary gland| placenta| prostate| salivary gland| skin| spleen| stomach| testis| thymus| thyroid| umbilical cord| uterus| vascular| breast (mammary gland) tumor| cervical tumor…	chr1	+	2586460	2591469	NM_001195736	Q8TBF2	GO:0001516 // GO:0019369 // GO:0019371 // GO:0044281 // GO:0055114 // GO:0001516 // GO:0006629 // GO:0006631 // GO:0006633 // GO:0006693	prostaglandin biosynthetic process // arachidonic acid metabolic process // cyclooxygenase pathway // small molecule metabolic process // oxidation-reduction process // prostaglandin biosynthetic process // lipid metabolic process // fatty acid metabolic process // fatty acid biosynthetic process // prostaglandin metabolic process	inferred from sequence or structural similarity // traceable author statement // traceable author statement // traceable author statement // inferred from electronic annotation // inferred from electronic annotation // inferred from electronic annotation // inferred from electronic annotation // inferred from electronic annotation // inferred from electronic annotation	GO:0005737 // GO:0005783 // GO:0005829 // GO:0043209 // GO:0070062 // GO:0005737 // GO:0005783 // GO:0043209	cytoplasm // endoplasmic reticulum // cytosol // myelin sheath // extracellular exosome // cytoplasm // endoplasmic reticulum // myelin sheath	inferred from sequence or structural similarity // inferred from sequence or structural similarity // inferred from electronic annotation // inferred from sequence or structural similarity // inferred from direct assay // inferred from electronic annotation // inferred from electronic annotation // inferred from electronic annotation	GO:0016616 // GO:0047017 // GO:0016491 // GO:0016616 // GO:0047017
TC0100006602.hg.1	4.8925	5.24172	4.95969	5.36771	.	0.349216	1.27387	.	0.40802	1.32686		5.38858	4.85163	5.39718	5.25487	.	-0.536954	-1.45091	.	-0.142314	-1.10367		NM_080431	ACTRT2	actin-related protein T2	1p36.32	NM_080431	RefSeq	Homo sapiens actin-related protein T2 (ACTRT2), mRNA.	100	100	0	---	FALSE	Hs.236635	brain| embryonic tissue| testis| germ cell tumor| normal|embryoid body| adult	chr1	+	3021482	3022903	NM_080431	Q8TDY3	---	---	---	GO:0005737 // GO:0005856	cytoplasm // cytoskeleton	inferred from electronic annotation // inferred from electronic annotation	---
TC0100006761.hg.1	4.53539	4.10614	4.46737	3.7628	.	-0.429245	-1.34653	.	-0.704568	-1.62966		4.41572	4.2962	4.32576	4.45254	.	-0.119524	-1.08638	.	0.126775	1.09185		NM_001215	CA6	carbonic anhydrase VI	1p36.2	NM_001215	RefSeq	Homo sapiens carbonic anhydrase VI (CA6), transcript variant 1, mRNA.	100	100	0	---	FALSE	Hs.100322	eye| intestine| mammary gland| pharynx| salivary gland| skin| breast (mammary gland) tumor| non-neoplasia| normal| fetus| adult	chr1	+	8945834	8975092	NM_001215	P23280	GO:0001580 // GO:0006730 // GO:0015701 // GO:0044281	detection of chemical stimulus involved in sensory perception of bitter taste // one-carbon metabolic process // bicarbonate transport // small molecule metabolic process	inferred from direct assay // inferred from electronic annotation // traceable author statement // traceable author statement	GO:0005576 // GO:0005615 // GO:0005829 // GO:0070062 // GO:0005576 // GO:0005737	extracellular region // extracellular space // cytosol // extracellular exosome // extracellular region // cytoplasm	traceable author statement // inferred from direct assay // inferred from electronic annotation // inferred from direct assay // inferred from electronic annotation // inferred from electronic annotation	GO:0004089 // GO:0008270 // GO:0004089 // GO:0016829 // GO:0046872 // GO:0005515
TC0100006771.hg.1	11.0391	11.4454	11.3308	12.4719	.	0.40635	1.32533	.	1.14106	2.20543		11.0343	11.3731	11.4076	12.4622	.	0.33883	1.26473	.	1.05468	2.07726		NM_001282587	H6PD	hexose-6-phosphate dehydrogenase (glucose 1-dehydrogenase)	1p36	NM_001282587	RefSeq	Homo sapiens hexose-6-phosphate dehydrogenase (glucose 1-dehydrogenase) (H6PD), transcript variant 1, mRNA.	100	100	0	---	FALSE	Hs.463511	adrenal gland| bladder| blood| bone| bone marrow| brain| cervix| connective tissue| embryonic tissue| esophagus| eye| intestine| kidney| larynx| liver| lung| lymph| lymph node| mammary gland| mouth| muscle| ovary| pancreas| parathyroid| pharynx| placenta| prostate| salivary gland| skin| spleen| stomach| testis| thymus| thyroid| trachea| uterus| vascular| bladder carcinoma| breast (mammary gland) …	chr1	+	9234775	9271337	NM_001282587	O95479	GO:0006006 // GO:0006098 // GO:0055114 // GO:0005975 // GO:0008152 // GO:0006739 // GO:0097305	glucose metabolic process // pentose-phosphate shunt // oxidation-reduction process // carbohydrate metabolic process // metabolic process // NADP metabolic process // response to alcohol	inferred from electronic annotation // inferred from electronic annotation // inferred from electronic annotation // inferred from electronic annotation // inferred from electronic annotation // inferred from electronic annotation // inferred from electronic annotation	GO:0005788 // GO:0005783 // GO:0005737 // GO:0005739 // GO:0043231	endoplasmic reticulum lumen // endoplasmic reticulum // cytoplasm // mitochondrion // intracellular membrane-bounded organelle	inferred from electronic annotation // inferred from electronic annotation // inferred from electronic annotation // inferred from electronic annotation // inferred from electronic annotation	GO:0004345 // GO:0017057 // GO:0047936 // GO:0050661 // GO:0003824 // GO:0004345 // GO:0016491 // GO:0016787 // GO:0030246
TC0100006773.hg.1	10.712	11.4363	9.68438	10.4163	.	0.72431	1.65211	.	0.731924	1.66085		10.6293	11.4212	9.4482	10.1826	.	0.7919	1.73135	.	0.734372	1.66367		NM_025106	SPSB1	splA/ryanodine receptor domain and SOCS box containing 1	1p36.22	NM_025106	RefSeq	Homo sapiens splA/ryanodine receptor domain and SOCS box containing 1 (SPSB1), mRNA.	100	100	0	---	FALSE	Hs.8261 // Hs.738680	bladder| blood| bone| brain| connective tissue| embryonic tissue| eye| intestine| kidney| liver| lung| mammary gland| mouth| muscle| ovary| pancreas| placenta| prostate| skin| stomach| testis| thyroid| umbilical cord| uterus| vascular| bladder carcinoma| breast (mammary gland) tumor| chondrosarcoma| colorectal tumor| gastrointestinal tumor| germ cell tumor| glioma| head and neck tumor| kidney tum…	chr1	+	9292880	9369532	NM_025106	Q96BD6	GO:0016567 // GO:0035556	protein ubiquitination // intracellular signal transduction	inferred from electronic annotation // inferred from electronic annotation	GO:0005737 // GO:0005622	cytoplasm // intracellular	inferred from electronic annotation // inferred from electronic annotation	GO:0005515
TC0100006781.hg.1	7.88351	7.67223	8.33654	7.76701	.	-0.211277	-1.15771	.	-0.56953	-1.48404		7.93369	7.91385	8.49417	7.98414	.	-0.019842	-1.01385	.	-0.510036	-1.42409		NM_032315	SLC25A33	solute carrier family 25 (pyrimidine nucleotide carrier), member 33	1p36.22	NM_032315	RefSeq	Homo sapiens solute carrier family 25 (pyrimidine nucleotide carrier), member 33 (SLC25A33), mRNA.	100	100	0	---	FALSE	Hs.568613	ascites| blood| bone| brain| connective tissue| embryonic tissue| eye| heart| intestine| kidney| larynx| liver| lung| lymph node| mammary gland| muscle| ovary| pancreas| pituitary gland| placenta| prostate| skin| stomach| testis| thyroid| uterus| breast (mammary gland) tumor| chondrosarcoma| gastrointestinal tumor| germ cell tumor| glioma| head and neck tumor| kidney tumor| leukemia| lymphoma| no…	chr1	+	9539469	9585179	NM_032315	Q9BSK2	GO:0000002 // GO:0002082 // GO:0006264 // GO:0006390 // GO:0006864 // GO:0007005 // GO:0007005 // GO:0008284 // GO:0030307 // GO:0030307 // GO:0031930 // GO:0032869 // GO:0034551 // GO:0051881 // GO:0071156 // GO:1903426 // GO:1990314 // GO:1990519 // GO:1990519 // GO:0006810 // GO:0031930	mitochondrial genome maintenance // regulation of oxidative phosphorylation // mitochondrial DNA replication // transcription from mitochondrial promoter // pyrimidine nucleotide transport // mitochondrion organization // mitochondrion organization // positive regulation of cell proliferation // positive regulation of cell growth // positive regulation of cell growth // mitochondria-nucleus signa…	inferred from direct assay // inferred from mutant phenotype // inferred from mutant phenotype // inferred from mutant phenotype // inferred from direct assay // inferred from direct assay // inferred from mutant phenotype // inferred from mutant phenotype // inferred from mutant phenotype // inferred from sequence or structural similarity // inferred from sequence or structural similarity // inf…	GO:0005743 // GO:0016021 // GO:0031966 // GO:0005739 // GO:0016020 // GO:0031966	mitochondrial inner membrane // integral component of membrane // mitochondrial membrane // mitochondrion // membrane // mitochondrial membrane	inferred from electronic annotation // inferred from electronic annotation // inferred from sequence or structural similarity // inferred from electronic annotation // inferred from electronic annotation // inferred from electronic annotation	GO:0015218
TC0100006784.hg.1	8.47868	8.41065	8.52269	8.15923	.	-0.068032	-1.04829	.	-0.363452	-1.2865		8.20993	7.66055	8.37639	7.98514	.	-0.549386	-1.46346	.	-0.391249	-1.31153		NM_001010866	TMEM201	transmembrane protein 201	1p36.22	NM_001010866	RefSeq	Homo sapiens transmembrane protein 201 (TMEM201), transcript variant 2, mRNA.	100	100	0	---	FALSE	Hs.632365	brain| cervix| embryonic tissue| eye| heart| intestine| kidney| lung| lymph| lymph node| muscle| nerve| ovary| pancreas| placenta| prostate| skin| stomach| testis| thymus| uterus| cervical tumor| colorectal tumor| gastrointestinal tumor| germ cell tumor| glioma| kidney tumor| leukemia| lymphoma| normal| ovarian tumor| pancreatic tumor| primitive neuroectodermal tumor of the CNS| prostate cancer| …	chr1	+	9588874	9614877	NM_001010866	Q5SNT2	GO:0007097 // GO:0010761	nuclear migration // fibroblast migration	inferred from electronic annotation // inferred from electronic annotation	GO:0005637 // GO:0016021 // GO:0005634 // GO:0016020 // GO:0031965	nuclear inner membrane // integral component of membrane // nucleus // membrane // nuclear membrane	inferred from electronic annotation // inferred from electronic annotation // inferred from electronic annotation // inferred from electronic annotation // inferred from electronic annotation	GO:0005521 // GO:0051015
TC0100006787.hg.1	9.63818	8.45795	9.57714	9.10844	.	-1.18023	-2.26612	.	-0.468695	-1.38386		9.09049	7.8606	9.18539	9.04055	.	-1.22989	-2.34549	.	-0.144836	-1.1056		NM_005026	PIK3CD	phosphatidylinositol-4,5-bisphosphate 3-kinase, catalytic subunit delta	1p36.2	NM_005026	RefSeq	Homo sapiens phosphatidylinositol-4,5-bisphosphate 3-kinase, catalytic subunit delta (PIK3CD), mRNA.	100	100	0	---	FALSE	Hs.518451	blood| bone| bone marrow| brain| embryonic tissue| eye| heart| intestine| kidney| liver| lung| lymph| lymph node| mammary gland| muscle| ovary| pancreas| pharynx| prostate| skin| spleen| stomach| testis| thymus| tonsil| trachea| umbilical cord| uterus| vascular| chondrosarcoma| colorectal tumor| gastrointestinal tumor| germ cell tumor| glioma| head and neck tumor| leukemia| liver tumor| lymphoma|…	chr1	+	9651732	9729114	NM_005026	O00329	GO:0001779 // GO:0001782 // GO:0001816 // GO:0002250 // GO:0002551 // GO:0002679 // GO:0006468 // GO:0006644 // GO:0006661 // GO:0006954 // GO:0007165 // GO:0007173 // GO:0008543 // GO:0010628 // GO:0010818 // GO:0014065 // GO:0030101 // GO:0030217 // GO:0030335 // GO:0030593 // GO:0035747 // GO:0035754 // GO:0038095 // GO:0042110 // GO:0042113 // GO:0043303 // GO:0044281 // GO:0045087 // GO:0046…	natural killer cell differentiation // B cell homeostasis // cytokine production // adaptive immune response // mast cell chemotaxis // respiratory burst involved in defense response // protein phosphorylation // phospholipid metabolic process // phosphatidylinositol biosynthetic process // inflammatory response // signal transduction // epidermal growth factor receptor signaling pathway // fibro…	traceable author statement // inferred from electronic annotation // traceable author statement // traceable author statement // traceable author statement // traceable author statement // non-traceable author statement // traceable author statement // traceable author statement // traceable author statement // non-traceable author statement // traceable author statement // traceable author state…	GO:0005829 // GO:0005886 // GO:0005942 // GO:0042629 // GO:0005737 // GO:0005622	cytosol // plasma membrane // phosphatidylinositol 3-kinase complex // mast cell granule // cytoplasm // intracellular	traceable author statement // traceable author statement // non-traceable author statement // traceable author statement // inferred from electronic annotation // inferred from electronic annotation	GO:0005515 // GO:0005524 // GO:0016303 // GO:0035004 // GO:0035005 // GO:0046934 // GO:0000166 // GO:0016301 // GO:0016740 // GO:0016773 // GO:0035005 // GO:0046934 // GO:0046934
TC0100006801.hg.1	8.33027	8.61218	8.87169	8.70443	.	0.281918	1.21581	.	-0.167257	-1.12292		8.74402	8.69326	8.67275	8.76109	.	-0.050762	-1.03581	.	0.088338	1.06314		NM_001297778	NMNAT1	nicotinamide nucleotide adenylyltransferase 1	1p36.22	NM_001297778	RefSeq	Homo sapiens nicotinamide nucleotide adenylyltransferase 1 (NMNAT1), transcript variant 2, mRNA.	100	100	0	---	FALSE	Hs.633762	blood| brain| cervix| connective tissue| embryonic tissue| eye| heart| intestine| kidney| lung| mammary gland| muscle| ovary| pancreas| pharynx| prostate| salivary gland| spleen| testis| thyroid| trachea| umbilical cord| uterus| breast (mammary gland) tumor| colorectal tumor| germ cell tumor| glioma| head and neck tumor| kidney tumor| leukemia| lung tumor| non-neoplasia| normal| ovarian tumor| pa…	chr1	+	9942923	9985501	NM_001297778	Q9HAN9	GO:0006766 // GO:0006767 // GO:0009435 // GO:0019674 // GO:0034628 // GO:0044281 // GO:0009058 // GO:0009435 // GO:0019363 // GO:0034628	vitamin metabolic process // water-soluble vitamin metabolic process // NAD biosynthetic process // NAD metabolic process // 'de novo' NAD biosynthetic process from aspartate // small molecule metabolic process // biosynthetic process // NAD biosynthetic process // pyridine nucleotide biosynthetic process // 'de novo' NAD biosynthetic process from aspartate	traceable author statement // traceable author statement // inferred by curator // traceable author statement // not recorded // traceable author statement // inferred from electronic annotation // inferred from electronic annotation // inferred from electronic annotation // ---	GO:0005634 // GO:0005654 // GO:0005634	nucleus // nucleoplasm // nucleus	inferred from direct assay // traceable author statement // inferred from electronic annotation	GO:0000309 // GO:0000309 // GO:0004515 // GO:0005515 // GO:0005524 // GO:0000166 // GO:0000309 // GO:0003824 // GO:0004515 // GO:0016740 // GO:0016779
TC0100006805.hg.1	4.95196	4.88949	4.55547	5.83539	.	-0.062476	-1.04426	.	1.27992	2.42826		5.13391	4.36178	5.23314	4.50039	.	-0.772133	-1.70779	.	-0.732748	-1.6618		NM_052960	RBP7	retinol binding protein 7, cellular	1p36.22	NM_052960	RefSeq	Homo sapiens retinol binding protein 7, cellular (RBP7), mRNA.	100	100	0	---	FALSE	Hs.422688	adipose tissue| bone marrow| brain| connective tissue| embryonic tissue| eye| kidney| lung| muscle| pancreas| prostate| kidney tumor| normal| soft tissue/muscle tissue tumor|embryoid body| fetus| adult	chr1	+	9997197	10016020	NM_052960	Q96R05	GO:0006810	transport	inferred from electronic annotation	GO:0005737	cytoplasm	inferred from electronic annotation	GO:0005215 // GO:0005515 // GO:0016918 // GO:0019841 // GO:0005501 // GO:0008289
TC0100006806.hg.1	11.8706	11.9223	11.8406	11.7287	.	0.05165	1.03645	.	-0.11186	-1.08062		11.9303	11.857	12.0495	12.0732	.	-0.07334	-1.05215	.	0.02375	1.0166		NM_001105562	UBE4B	ubiquitination factor E4B	1p36.3	NM_001105562	RefSeq	Homo sapiens ubiquitination factor E4B (UBE4B), transcript variant 1, mRNA.	100	100	0	---	FALSE	Hs.593974	adrenal gland| ascites| bladder| blood| bone| bone marrow| brain| cervix| connective tissue| ear| embryonic tissue| esophagus| eye| heart| intestine| kidney| larynx| liver| lung| lymph node| mammary gland| mouth| muscle| nerve| ovary| pancreas| parathyroid| pharynx| placenta| prostate| skin| spleen| stomach| testis| thymus| thyroid| uterus| vascular|adrenal tumor| bladder carcinoma| breast (mamma…	chr1	+	10032832	10181239	NM_001105562	O95155	GO:0008626 // GO:0009411 // GO:0042787 // GO:0043161 // GO:0006511 // GO:0016567	granzyme-mediated apoptotic signaling pathway // response to UV // protein ubiquitination involved in ubiquitin-dependent protein catabolic process // proteasome-mediated ubiquitin-dependent protein catabolic process // ubiquitin-dependent protein catabolic process // protein ubiquitination	inferred from direct assay // inferred from direct assay // traceable author statement // inferred from direct assay // inferred from electronic annotation // inferred from electronic annotation	GO:0000151 // GO:0005634 // GO:0005737 // GO:0000151 // GO:0005737	ubiquitin ligase complex // nucleus // cytoplasm // ubiquitin ligase complex // cytoplasm	traceable author statement // inferred from electronic annotation // inferred from sequence or structural similarity // inferred from electronic annotation // inferred from electronic annotation	GO:0016874 // GO:0019899 // GO:0034450 // GO:0004842 // GO:0019899
TC0100006812.hg.1	10.0899	9.49779	9.7884	9.92699	.	-0.592059	-1.5074	.	0.13859	1.10083		10.1204	9.84347	10.1689	9.97676	.	-0.276885	-1.21158	.	-0.192126	-1.14245		NM_015074	KIF1B	kinesin family member 1B	1p36.2	NM_015074	RefSeq	Homo sapiens kinesin family member 1B (KIF1B), transcript variant 1, mRNA.	100	100	0	---	FALSE	Hs.97858	adrenal gland| ascites| blood| bone| bone marrow| brain| cervix| connective tissue| embryonic tissue| esophagus| eye| heart| intestine| kidney| larynx| liver| lung| lymph node| mammary gland| mouth| muscle| nerve| ovary| pancreas| parathyroid| pituitary gland| placenta| prostate| skin| spleen| stomach| testis| thyroid| trachea| uterus| vascular|adrenal tumor| breast (mammary gland) tumor| cervica…	chr1	+	10210706	10381603	NM_015074	O60333	GO:0006915 // GO:0007018 // GO:0007018 // GO:0007270 // GO:0007274 // GO:0008089 // GO:0008152 // GO:0016192 // GO:0030705 // GO:0030705 // GO:0047497 // GO:0007018 // GO:0007018 // GO:0007270 // GO:0007274 // GO:0008089 // GO:0016192 // GO:0030705 // GO:0030705	apoptotic process // microtubule-based movement // microtubule-based movement // neuron-neuron synaptic transmission // neuromuscular synaptic transmission // anterograde axon cargo transport // metabolic process // vesicle-mediated transport // cytoskeleton-dependent intracellular transport // cytoskeleton-dependent intracellular transport // mitochondrion transport along microtubule // microtub…	inferred from electronic annotation // not recorded // inferred from sequence or structural similarity // inferred from sequence or structural similarity // inferred from sequence or structural similarity // inferred from sequence or structural similarity // inferred from electronic annotation // not recorded // not recorded // inferred from sequence or structural similarity // inferred from elec…	GO:0005739 // GO:0005871 // GO:0005874 // GO:0005875 // GO:0030659 // GO:0031410 // GO:0043005 // GO:0005737 // GO:0005856 // GO:0005871 // GO:0005871 // GO:0005875 // GO:0016023 // GO:0030659 // GO:0031410 // GO:0043005	mitochondrion // kinesin complex // microtubule // microtubule associated complex // cytoplasmic vesicle membrane // cytoplasmic vesicle // neuron projection // cytoplasm // cytoskeleton // kinesin complex // kinesin complex // microtubule associated complex // cytoplasmic membrane-bounded vesicle // cytoplasmic vesicle membrane // cytoplasmic vesicle // neuron projection	inferred from electronic annotation // not recorded // inferred from electronic annotation // inferred from sequence or structural similarity // inferred from sequence or structural similarity // inferred from sequence or structural similarity // inferred from sequence or structural similarity // inferred from electronic annotation // inferred from electronic annotation // --- // inferred from el…	GO:0003777 // GO:0005515 // GO:0005524 // GO:0008017 // GO:0008574 // GO:0016887 // GO:0019894 // GO:0000166 // GO:0003777 // GO:0008574 // GO:0016887
TC0100006818.hg.1	10.9872	12.0846	10.6002	11.0021	.	1.09745	2.13976	.	0.40189	1.32124		11.1032	12.3509	10.545	11.332	.	1.24772	2.37466	.	0.787	1.72548		NM_001304451	PGD	phosphogluconate dehydrogenase	1p36.22	NM_001304451	RefSeq	Homo sapiens phosphogluconate dehydrogenase (PGD), transcript variant 2, mRNA.	100	100	0	---	FALSE	Hs.464071	adipose tissue| adrenal gland| ascites| bladder| blood| bone| bone marrow| brain| cervix| connective tissue| embryonic tissue| esophagus| eye| heart| intestine| kidney| larynx| liver| lung| lymph| lymph node| mammary gland| mouth| muscle| nerve| ovary| pancreas| pharynx| pituitary gland| placenta| prostate| salivary gland| skin| spleen| stomach| testis| thymus| thyroid| tonsil| trachea| umbilical…	chr1	+	10398592	10420511	NM_001304451	P52209	GO:0005975 // GO:0006098 // GO:0006098 // GO:0009051 // GO:0019322 // GO:0019521 // GO:0044281 // GO:0055114 // GO:0006098 // GO:0055114	carbohydrate metabolic process // pentose-phosphate shunt // pentose-phosphate shunt // pentose-phosphate shunt, oxidative branch // pentose biosynthetic process // D-gluconate metabolic process // small molecule metabolic process // oxidation-reduction process // pentose-phosphate shunt // oxidation-reduction process	traceable author statement // inferred from sequence or structural similarity // traceable author statement // inferred from direct assay // inferred from electronic annotation // inferred from electronic annotation // traceable author statement // inferred from direct assay // inferred from electronic annotation // inferred from electronic annotation	GO:0005634 // GO:0005829 // GO:0070062 // GO:0005737	nucleus // cytosol // extracellular exosome // cytoplasm	inferred from direct assay // traceable author statement // inferred from direct assay // inferred from electronic annotation	GO:0004616 // GO:0004616 // GO:0050661 // GO:0004616 // GO:0004616 // GO:0016491
TC0100006819.hg.1	8.16288	8.56402	8.3416	8.90175	.	0.401137	1.32055	.	0.560156	1.47443		8.54871	8.45726	8.72686	8.43378	.	-0.091446	-1.06544	.	-0.293084	-1.22526		NM_001243768	APITD1-CORT	APITD1-CORT readthrough	1p	NM_001243768	RefSeq	Homo sapiens APITD1-CORT readthrough (APITD1-CORT), transcript variant 3, mRNA.	100	100	0	---	FALSE	Hs.412311	blood| bone| brain| cervix| connective tissue| embryonic tissue| eye| heart| intestine| kidney| lung| lymph node| ovary| pancreas| parathyroid| pharynx| pituitary gland| placenta| prostate| skin| stomach| testis| uterus| cervical tumor| chondrosarcoma| germ cell tumor| glioma| kidney tumor| leukemia| lung tumor| non-neoplasia| normal| pancreatic tumor| prostate cancer| retinoblastoma| skin tumor|…	chr1	+	10430102	10452153	NM_001243768	Q8N2Z9	GO:0000278 // GO:0000712 // GO:0006281 // GO:0006281 // GO:0006281 // GO:0006334 // GO:0006974 // GO:0006974 // GO:0006974 // GO:0007049 // GO:0007067 // GO:0007264 // GO:0031297 // GO:0031398 // GO:0034080 // GO:0036297 // GO:0051301 // GO:0007193 // GO:0007268	mitotic cell cycle // resolution of meiotic recombination intermediates // DNA repair // DNA repair // DNA repair // nucleosome assembly // cellular response to DNA damage stimulus // cellular response to DNA damage stimulus // cellular response to DNA damage stimulus // cell cycle // mitotic nuclear division // small GTPase mediated signal transduction // replication fork processing // positive …	traceable author statement // inferred from mutant phenotype // inferred from direct assay // inferred from electronic annotation // traceable author statement // traceable author statement // inferred from direct assay // inferred from electronic annotation // inferred from mutant phenotype // inferred from electronic annotation // inferred from electronic annotation // traceable author statemen…	GO:0000775 // GO:0000776 // GO:0000777 // GO:0005634 // GO:0005654 // GO:0005694 // GO:0005829 // GO:0043240 // GO:0071821 // GO:0005576 // GO:0005615	chromosome, centromeric region // kinetochore // condensed chromosome kinetochore // nucleus // nucleoplasm // chromosome // cytosol // Fanconi anaemia nuclear complex // FANCM-MHF complex // extracellular region // extracellular space	inferred from electronic annotation // inferred from electronic annotation // inferred from electronic annotation // inferred from electronic annotation // traceable author statement // inferred from electronic annotation // traceable author statement // inferred from direct assay // inferred from direct assay // inferred from electronic annotation // non-traceable author statement	GO:0003677 // GO:0003677 // GO:0003682 // GO:0003690 // GO:0005515 // GO:0046982 // GO:0001664 // GO:0005179 // GO:0005184
TC0100006822.hg.1	8.84853	8.1297	8.99133	8.68026	.	-0.718833	-1.64585	.	-0.311076	-1.24063		9.12154	8.61455	9.18732	8.13748	.	-0.506989	-1.42108	.	-1.04984	-2.0703		NM_004565	PEX14	peroxisomal biogenesis factor 14	1p36.22	NM_004565	RefSeq	Homo sapiens peroxisomal biogenesis factor 14 (PEX14), mRNA.	100	100	0	---	FALSE	Hs.149983	adrenal gland| ascites| bladder| blood| bone| brain| cervix| connective tissue| embryonic tissue| esophagus| eye| heart| intestine| kidney| liver| lung| lymph node| mammary gland| mouth| muscle| nerve| ovary| pancreas| parathyroid| pituitary gland| placenta| prostate| skin| stomach| testis| thymus| thyroid| umbilical cord| uterus| bladder carcinoma| breast (mammary gland) tumor| cervical tumor| c…	chr1	+	10472288	10630761	NM_004565	O75381	GO:0006461 // GO:0007031 // GO:0007031 // GO:0016558 // GO:0016561 // GO:0032091 // GO:0034453 // GO:0036250 // GO:0043433 // GO:0044721 // GO:0045892 // GO:0051260 // GO:1901094 // GO:0006810 // GO:0015031 // GO:0016560	protein complex assembly // peroxisome organization // peroxisome organization // protein import into peroxisome matrix // protein import into peroxisome matrix, translocation // negative regulation of protein binding // microtubule anchoring // peroxisome transport along microtubule // negative regulation of sequence-specific DNA binding transcription factor activity // protein import into perox…	inferred from direct assay // inferred from genetic interaction // inferred from sequence or structural similarity // inferred from mutant phenotype // inferred from direct assay // inferred from direct assay // inferred from direct assay // inferred from direct assay // inferred from direct assay // inferred from direct assay // inferred from direct assay // inferred from direct assay // inferre…	GO:0005622 // GO:0005634 // GO:0005730 // GO:0005777 // GO:0005778 // GO:0005778 // GO:0016020 // GO:0016021 // GO:0043231 // GO:0043234 // GO:0043234 // GO:0005777 // GO:0005778 // GO:0016020 // GO:0016021 // GO:0043234	intracellular // nucleus // nucleolus // peroxisome // peroxisomal membrane // peroxisomal membrane // membrane // integral component of membrane // intracellular membrane-bounded organelle // protein complex // protein complex // peroxisome // peroxisomal membrane // membrane // integral component of membrane // protein complex	inferred from direct assay // non-traceable author statement // inferred from direct assay // inferred from direct assay // inferred from direct assay // inferred from sequence or structural similarity // inferred from direct assay // inferred from sequence or structural similarity // inferred from direct assay // inferred from direct assay // inferred from sequence or structural similarity // in…	GO:0003714 // GO:0005102 // GO:0005515 // GO:0008017 // GO:0047485 // GO:0048487
TC0100006840.hg.1	13.5681	13.1101	13.3973	12.938	.	-0.45798	-1.37362	.	-0.45932	-1.37489		13.4857	12.7397	13.1759	12.9212	.	-0.74606	-1.67721	.	-0.25472	-1.1931		NM_007375	TARDBP	TAR DNA binding protein	1p36.22	NM_007375	RefSeq	Homo sapiens TAR DNA binding protein (TARDBP), mRNA.	100	100	0	---	FALSE	Hs.300624	adipose tissue| adrenal gland| ascites| bladder| blood| bone| bone marrow| brain| cervix| connective tissue| ear| embryonic tissue| esophagus| eye| heart| intestine| kidney| larynx| liver| lung| lymph| lymph node| mammary gland| mouth| muscle| nerve| ovary| pancreas| parathyroid| pharynx| placenta| prostate| skin| spleen| stomach| testis| thymus| thyroid| tonsil| trachea| umbilical cord| uterus| …	chr1	+	11012344	11030528	NM_007375	Q13148	GO:0001933 // GO:0006366 // GO:0006397 // GO:0008380 // GO:0010629 // GO:0030264 // GO:0032024 // GO:0034976 // GO:0043922 // GO:0045944 // GO:0051726 // GO:0070935 // GO:0071765 // GO:0006351 // GO:0006355 // GO:0006366 // GO:0008380	negative regulation of protein phosphorylation // transcription from RNA polymerase II promoter // mRNA processing // RNA splicing // negative regulation of gene expression // nuclear fragmentation involved in apoptotic nuclear change // positive regulation of insulin secretion // response to endoplasmic reticulum stress // negative regulation by host of viral transcription // positive regulation…	inferred from mutant phenotype // inferred from electronic annotation // inferred from electronic annotation // inferred from direct assay // inferred from mutant phenotype // inferred from mutant phenotype // inferred from electronic annotation // inferred from electronic annotation // inferred from direct assay // inferred from electronic annotation // inferred from mutant phenotype // inferred…	GO:0005634 // GO:0005654 // GO:0005726 // GO:0005737 // GO:0016607 // GO:0035061 // GO:0005634	nucleus // nucleoplasm // perichromatin fibrils // cytoplasm // nuclear speck // interchromatin granule // nucleus	inferred from direct assay // inferred from direct assay // inferred from electronic annotation // inferred from electronic annotation // inferred from electronic annotation // inferred from electronic annotation // inferred from electronic annotation	GO:0000166 // GO:0001205 // GO:0003690 // GO:0003700 // GO:0003723 // GO:0003730 // GO:0005515 // GO:0042802 // GO:0044822 // GO:0003676 // GO:0003677 // GO:0003723
TC0100006849.hg.1	5.32704	5.5427	5.1824	5.72394	.	0.215655	1.16123	.	0.541539	1.45552		5.31167	5.3845	5.43265	5.47456	.	0.072826	1.05177	.	0.041903	1.02947		NM_021146	ANGPTL7	angiopoietin like 7	1p36	NM_021146	RefSeq	Homo sapiens angiopoietin-like 7 (ANGPTL7), mRNA.	100	100	0	---	FALSE	Hs.146559	adipose tissue| adrenal gland| brain| connective tissue| eye| lung| mammary gland| muscle| nerve| ovary| pituitary gland| prostate| skin| testis| trachea| uterus|adrenal tumor| breast (mammary gland) tumor| germ cell tumor| non-neoplasia| normal| primitive neuroectodermal tumor of the CNS| skin tumor| uterine tumor| fetus| juvenile| adult	chr1	+	11189289	11195981	NM_021146	O43827	GO:0006979	response to oxidative stress	traceable author statement	GO:0005576	extracellular region	inferred from electronic annotation	---
[truncated: 12 more columns]
